# Supplementary material for: Network Pharmacology-Based Strategy to Investigate Pharmacological Mechanisms of Qiaoshao Formula for Treatment of Premature Ejaculation
Source: Evid Based Complement Alternat Med. 2020 Nov 11;2020:1418634. doi: 10.1155/2020/1418634 (PMC7676949; doi:10.1155/2020/1418634)
Supplement: Supplementary Materials — Figure S1: PPI network of module 1 derived from the PPI network of PE-related targets. Figure S2: PPI network of module 2 derived from the PPI network of PE-related targets. Figure S3: PPI network of module 3 derived from the PPI network of PE-related targets. Figure S4: the pathway-target network of the PE-related targets. Table S1: chemical parameters of the active compounds in QS formula. Table S2: detail information of the compound-compound targets network. Table S3: PE-related targets retrieved from databases. Table S4: detailed information of the disease PPI network. Table S5: GO analysis results of the QS formula-PE targets. Table S6: GO analysis results of the module 1 derived from the QS formula-PE targets. Table S7: GO analysis results of the module 2 derived from the QS formula-PE targets. Table S8: GO analysis results of the module 3 derived from the QS formula-PE targets. Table S9: detailed topological characteristics of gene-pathways network of PE-related 567 targets. Table S10: GO enrichment analysis results of QS formula-PE targets. Table S11: KEGG enrichment analysis results of QS formula-PE targets. Table S12: details of topological characteristics of the QS formula-PE network. [file 1418634.f1.zip › Table S1.xls]

## Sheet: Sheet1
Herbs	Mol ID	Molecule Name	MW	AlogP	Hdon	Hacc	OB (%)	Caco-2	BBB	DL	FASA-	HL
AR	MOL003576	(1R,3aS,4R,6aS)-1,4-bis(3,4-dimethoxyphenyl)-1,3,3a,4,6,6a-hexahydrofuro[4,3-c]furan	386.48	2.64	0	6	52.35	0.83	0.05	0.62	0	2.29
AR	MOL003542	8-Isopentenyl-kaempferol	354.38	3.63	4	6	38.04	0.53	-0.49	0.39	0	15.37
AR	MOL003578	Cycloartenol	426.8	7.55	1	1	38.69	1.53	1.33	0.78	0	5
AR	MOL000422	kaempferol	286.25	1.77	4	6	41.88	0.26	-0.55	0.24	0	14.74
FF	MOL003330	(-)-Phillygenin	372.45	2.38	1	6	95.04	0.75	0.07	0.57	0.2	1.97
FF	MOL003295	(+)-pinoresinol monomethyl ether	372.45	2.38	1	6	53.08	0.69	0	0.57	0	3.02
FF	MOL003308	(+)-pinoresinol monomethyl ether-4-D-beta-glucoside_qt	372.45	2.38	1	6	61.2	0.7	0.12	0.57	0	2.9
FF	MOL003283	(2R,3R,4S)-4-(4-hydroxy-3-methoxy-phenyl)-7-methoxy-2,3-dimethylol-tetralin-6-ol	360.44	2.25	4	6	66.51	-0.2	-1.17	0.39	0.23	1.26
FF	MOL003290	(3R,4R)-3,4-bis[(3,4-dimethoxyphenyl)methyl]oxolan-2-one	386.48	3.97	0	6	52.3	0.78	0.17	0.48	0.23	3.07
FF	MOL003281	20(S)-dammar-24-ene-3β,20-diol-3-acetate	486.86	7.34	1	3	40.23	0.93	0.28	0.82	0.23	9.14
FF	MOL003315	3beta-Acetyl-20,25-epoxydammarane-24alpha-ol	502.86	6.04	1	4	33.07	0.75	0.24	0.79	0.22	7.82
FF	MOL003306	ACon1_001697	372.45	2.38	1	6	85.12	0.76	0	0.57	0	2.12
FF	MOL003348	adhyperforin	550.9	9.07	1	4	44.03	0.93	0.58	0.61	0	0.84
FF	MOL000522	arctiin	534.61	1.81	4	11	34.45	-0.73	-1.5	0.84	0.24	1.41
FF	MOL000358	beta-sitosterol	414.79	8.08	1	1	36.91	1.32	0.99	0.75	0.23	5.36
FF	MOL000791	bicuculline	367.38	2.83	0	7	69.67	0.72	0.02	0.88	0.33	15.83
FF	MOL003322	FORSYTHINOL	372.45	2.38	1	6	81.25	0.59	-0.08	0.57	0.23	2.72
FF	MOL003347	hyperforin	536.87	8.62	1	4	44.03	0.87	0.4	0.6	0	2.15
FF	MOL000422	kaempferol	286.25	1.77	4	6	41.88	0.26	-0.55	0.24	0	14.74
FF	MOL003365	Lactucasterol	426.75	6.72	1	2	40.99	0.88	0.5	0.85	0.26	5.53
FF	MOL000006	luteolin	286.25	2.07	4	6	36.16	0.19	-0.84	0.25	0.39	15.94
FF	MOL000211	Mairin	456.78	6.52	2	3	55.38	0.73	0.22	0.78	0.26	8.87
FF	MOL003370	Onjixanthone I	302.3	2.65	1	6	79.16	0.84	0.04	0.3	0.2	14.86
FF	MOL003305	PHILLYRIN	534.61	0.48	4	11	36.4	-0.79	-1.25	0.86	0.2	3.12
FF	MOL000098	quercetin	302.25	1.5	5	7	46.43	0.05	-0.77	0.28	0.38	14.4
FF	MOL000173	wogonin	284.28	2.59	2	5	30.68	0.79	0.04	0.23	0.32	17.75
FF	MOL003344	β-amyrin acetate	468.84	7.68	0	2	42.06	1.36	1.1	0.74	0	1.98
HM	MOL000438	(3R)-3-(2-hydroxy-3,4-dimethoxyphenyl)chroman-7-ol	302.35	3.13	2	5	67.67	0.96	0.34	0.26	0	2.9
HM	MOL000033	(3S,8S,9S,10R,13R,14S,17R)-10,13-dimethyl-17-[(2R,5S)-5-propan-2-yloctan-2-yl]-2,3,4,7,8,9,11,12,14,15,16,17-dodecahydro-1H-cyclopenta[a]phenanthren-3-ol	428.82	8.54	1	1	36.23	1.45	1.09	0.78	0	5.22
HM	MOL000380	(6aR,11aR)-9,10-dimethoxy-6a,11a-dihydro-6H-benzofurano[3,2-c]chromen-3-ol	300.33	2.64	1	5	64.26	0.93	0.55	0.42	0	8.49
HM	MOL000442	1,7-Dihydroxy-3,9-dimethoxy pterocarpene	314.31	3.11	2	6	39.05	0.89	-0.04	0.48	0	7.95
HM	MOL000371	3,9-di-O-methylnissolin	314.36	2.89	0	5	53.74	1.18	0.63	0.48	0	9
HM	MOL000374	5'-hydroxyiso-muronulatol-2',5'-di-O-glucoside	642.67	-0.95	9	16	41.72	-2.47	-3.62	0.69	0	2.52
HM	MOL000378	7-O-methylisomucronulatol	316.38	3.38	1	5	74.69	1.08	0.84	0.3	0	2.98
HM	MOL000379	9,10-dimethoxypterocarpan-3-O-β-D-glucoside	462.49	0.74	4	10	36.74	-0.63	-1.5	0.92	0	13.06
HM	MOL000387	Bifendate	418.38	2.56	0	10	31.1	0.15	-0.06	0.67	0	17.96
HM	MOL000417	Calycosin	284.28	2.32	2	5	47.75	0.52	-0.43	0.24	0	17.1
HM	MOL000433	FA	441.45	0.01	7	13	68.96	-1.5	-2.59	0.71	0	24.81
HM	MOL000392	formononetin	268.28	2.58	1	4	69.67	0.78	0.02	0.21	0	17.04
HM	MOL000296	hederagenin	414.79	8.08	1	1	36.91	1.32	0.96	0.75	0	5.35
HM	MOL000398	isoflavanone	316.33	2.42	2	6	109.99	0.53	0.17	0.3	0	15.51
HM	MOL000439	isomucronulatol-7,2'-di-O-glucosiole	626.67	-0.68	8	15	49.28	-2.22	-3.36	0.62	0	0.93
HM	MOL000354	isorhamnetin	316.28	1.76	4	7	49.6	0.31	-0.54	0.31	0.32	14.34
HM	MOL000239	Jaranol	314.31	2.09	2	6	50.83	0.61	-0.22	0.29	0.29	15.5
HM	MOL000422	kaempferol	286.25	1.77	4	6	41.88	0.26	-0.55	0.24	0	14.74
HM	MOL000211	Mairin	456.78	6.52	2	3	55.38	0.73	0.22	0.78	0.26	8.87
HM	MOL000098	quercetin	302.25	1.5	5	7	46.43	0.05	-0.77	0.28	0.38	14.4
MO	MOL009519	(2R,3S)-(+)-3',5-Dihydroxy-4 ,7-dimethoxydihydroflavonol	332.33	1.99	3	7	77.24	0.13	-0.39	0.33	0.29	14.13
MO	MOL009496	1,5,7-trihydroxy-6-methoxy-2-methoxymethylanthracenequinone	330.31	1.79	3	7	80.42	0.27	-0.63	0.38	0.24	28.25
MO	MOL009500	1,6-dihydroxy-5-methoxy-2-(methoxymethyl)-9,10-anthraquinone	314.31	2.06	2	6	104.54	0.37	-0.3	0.34	0.28	29.02
MO	MOL009503	1-hydroxy-3-methoxy-9,10-anthraquinone	254.25	2.53	1	4	104.33	0.59	-0.24	0.21	0.39	30.78
MO	MOL009504	1-hydroxy-6-hydroxymethylanthracenequinone	254.25	1.94	2	4	81.77	-0.04	-0.79	0.21	0.42	30.8
MO	MOL009495	2-hydroxy-1,5-dimethoxy-6-(methoxymethyl)-9,10-anthraquinone	328.34	2.31	1	6	95.85	0.54	-0.17	0.37	0.24	29.98
MO	MOL009513	2-hydroxy-1,8-dimethoxy-7-methoxymethylanthracenequinone	328.34	2.31	1	6	112.3	0.46	-0.3	0.37	0.25	29.44
MO	MOL009558	2-hydroxyethyl 5-hydroxy-2-(2-hydroxybenzoyl)-4-(hydroxymethyl)benzoate	332.33	1.41	4	7	62.32	-1.02	-1.71	0.26	0.37	17.61
MO	MOL009524	3beta,20(R),5-alkenyl-stigmastol	414.79	8.08	1	1	36.91	1.36	0.89	0.75	0.22	5.22
MO	MOL009525	3beta-24S(R)-butyl-5-alkenyl-cholestol	456.88	9.25	1	1	35.35	1.36	0.79	0.82	0.23	7.04
MO	MOL006147	Alizarin-2-methylether	254.25	2.53	1	4	32.81	0.62	-0.14	0.21	0	30.82
MO	MOL009537	americanin A	328.34	2.3	3	6	46.71	-0.08	-0.98	0.35	0.41	2.6
MO	MOL009541	Asperuloside tetraacetate	582.56	-1.03	0	15	45.47	-1.39	-1.73	0.82	0.34	20.72
MO	MOL000358	beta-sitosterol	414.79	8.08	1	1	36.91	1.32	0.99	0.75	0.23	5.36
MO	MOL002879	Diop	390.62	7.44	0	4	43.59	0.79	0.26	0.39	0.28	3.6
MO	MOL002883	Ethyl oleate (NF)	310.58	7.44	0	2	32.4	1.4	1.1	0.19	0.19	4.85
MO	MOL009551	isoprincepin	494.53	2.52	5	9	49.12	-0.18	-1.47	0.77	0.32	3
MO	MOL009562	Ohioensin-A	372.39	3.57	3	5	38.13	0.6	-0.17	0.76	0.41	15.09
MO	MOL000359	sitosterol	414.79	8.08	1	1	36.91	1.32	0.87	0.75	0.22	5.37
MO	MOL001506	Supraene	410.8	11.33	0	0	33.55	2.08	1.73	0.42	0.27	2.72
PR	MOL000492	(+)-catechin	290.29	1.92	5	6	54.83	-0.03	-0.73	0.24	0	0.61
PR	MOL001919	(3S,5R,8R,9R,10S,14S)-3,17-dihydroxy-4,4,8,10,14-pentamethyl-2,3,5,6,7,9-hexahydro-1H-cyclopenta[a]phenanthrene-15,16-dione	358.52	2.69	2	4	43.56	0	-0.41	0.53	0.35	4.34
PR	MOL001910	11alpha,12alpha-epoxy-3beta-23-dihydroxy-30-norolean-20-en-28,12beta-olide	470.71	3.91	2	5	64.77	0.09	-0.59	0.38	0.27	2.62
PR	MOL001928	albiflorin_qt	318.35	0.42	2	6	66.64	-0.49	-0.88	0.33	0.41	6.54
PR	MOL001930	benzoyl paeoniflorin	584.62	0.81	4	12	31.27	-0.69	-1.24	0.75	0.29	-1.85
PR	MOL000358	beta-sitosterol	414.79	8.08	1	1	36.91	1.32	0.99	0.75	0.23	5.36
PR	MOL000422	kaempferol	286.25	1.77	4	6	41.88	0.26	-0.55	0.24	0	14.74
PR	MOL001921	Lactiflorin	462.49	-0.57	3	10	49.12	-1.13	-1.76	0.8	0.34	7.26
PR	MOL000211	Mairin	456.78	6.52	2	3	55.38	0.73	0.22	0.78	0.26	8.87
PR	MOL001918	paeoniflorgenone	318.35	0.79	1	6	87.59	-0.09	-0.56	0.37	0.37	7.45
PR	MOL001924	paeoniflorin	480.51	-1.28	5	11	53.87	-1.47	-1.86	0.79	0.34	13.88
PR	MOL001925	paeoniflorin_qt	318.35	0.46	2	6	68.18	-0.34	-0.73	0.4	0.39	8.81
PR	MOL000359	sitosterol	414.79	8.08	1	1	36.91	1.32	0.87	0.75	0.22	5.37
RB	MOL004653	(+)-Anomalin	426.5	5.05	0	7	46.06	0.46	0	0.66	0.36	1.03
RB	MOL004598	3,5,6,7-tetramethoxy-2-(3,4,5-trimethoxyphenyl)chromone	432.46	2.54	0	9	31.97	0.75	0.08	0.59	0.13	15.54
RB	MOL004609	Areapillin	360.34	2.29	3	8	48.96	0.6	-0.29	0.41	0.16	16.52
RB	MOL002776	Baicalin	446.39	0.64	6	11	40.12	-0.85	-1.74	0.75	0.36	17.36
RB	MOL013187	Cubebin	356.4	3.19	1	6	57.13	0.47	-0.41	0.64	0.31	12.4
RB	MOL000354	isorhamnetin	316.28	1.76	4	7	49.6	0.31	-0.54	0.31	0.32	14.34
RB	MOL000422	kaempferol	286.25	1.77	4	6	41.88	0.26	-0.55	0.24	0	14.74
RB	MOL001645	Linoleyl acetate	308.56	6.85	0	2	42.1	1.36	1.08	0.2	0.21	7.48
RB	MOL004624	Longikaurin A	348.48	1.16	3	5	47.72	0.08	0.09	0.53	0.27	1.71
RB	MOL004628	Octalupine	264.41	-0.07	1	4	47.82	0.48	0.3	0.28	0.17	4.17
RB	MOL000490	petunidin	317.29	1.65	5	7	30.05	0.16	-0.64	0.31	0	1.21
RB	MOL000098	quercetin	302.25	1.5	5	7	46.43	0.05	-0.77	0.28	0.38	14.4
RB	MOL004702	saikosaponin c_qt	472.78	3.71	3	4	30.5	0.03	-0.85	0.63	0.2	6.12
RB	MOL004644	Sainfuran	286.3	3.38	2	5	79.91	0.9	0.23	0.23	0.22	8.58
RB	MOL000449	Stigmasterol	412.77	7.64	1	1	43.83	1.44	1	0.76	0.22	5.57
RB	MOL004648	Troxerutin	346.56	5.89	3	3	31.6	0.35	-0.38	0.28	0.3	4.36
RB	MOL004718	α-spinasterol	412.77	7.64	1	1	42.98	1.28	0.79	0.76	0.22	6.46
RD	MOL001736	(-)-taxifolin	304.27	1.49	5	7	60.51	-0.24	-1.02	0.27	0.41	14.37
RD	MOL005435	24-Methylcholest-5-enyl-3belta-O-glucopyranoside_qt	400.76	7.63	1	1	37.58	1.33	0.96	0.72	0.22	4.91
RD	MOL005465	AIDS180907	394.45	4.81	3	6	45.33	0.73	0	0.77	0.27	14.86
RD	MOL005438	campesterol	400.76	7.63	1	1	37.58	1.34	0.95	0.71	0.22	4.83
RD	MOL000953	CLR	386.73	7.38	1	1	37.87	1.43	1.13	0.68	0.2	4.52
RD	MOL000310	Denudatin B	356.45	2.8	0	5	61.47	0.9	0.35	0.38	0.24	7.71
RD	MOL005458	Dioscoreside C_qt	444.72	3.96	2	4	36.38	0.39	-0.44	0.87	0.19	5.49
RD	MOL000546	diosgenin	414.69	4.63	1	3	80.88	0.82	0.27	0.81	0.19	4.14
RD	MOL005461	Doradexanthin	584.96	8.73	2	3	38.16	0.52	-1.19	0.54	0.34	4.13
RD	MOL005429	hancinol	372.5	2.46	1	5	64.01	0.53	0.17	0.37	0.25	4.06
RD	MOL005430	hancinone C	400.51	3.34	0	6	59.05	0.74	0.06	0.39	0.19	4.14
RD	MOL005440	Isofucosterol	412.77	7.83	1	1	43.78	1.36	0.97	0.76	0.24	5.18
RD	MOL000322	Kadsurenone	356.45	2.8	0	5	54.72	0.82	0.52	0.38	0.24	9.16
RD	MOL005463	Methylcimicifugoside_qt	556.81	3.21	1	7	31.69	0.21	-0.41	0.24	0.23	11.29
RD	MOL001559	piperlonguminine	273.36	2.93	1	4	30.71	0.95	0.27	0.18	0.35	8.66
RD	MOL000449	Stigmasterol	412.77	7.64	1	1	43.83	1.44	1	0.76	0.22	5.57
