# Supplementary material for: Network Pharmacology-Based Strategy to Investigate Pharmacological Mechanisms of Qiaoshao Formula for Treatment of Premature Ejaculation
Source: Evid Based Complement Alternat Med. 2020 Nov 11;2020:1418634. doi: 10.1155/2020/1418634 (PMC7676949; doi:10.1155/2020/1418634)
Supplement: Supplementary Materials — Figure S1: PPI network of module 1 derived from the PPI network of PE-related targets. Figure S2: PPI network of module 2 derived from the PPI network of PE-related targets. Figure S3: PPI network of module 3 derived from the PPI network of PE-related targets. Figure S4: the pathway-target network of the PE-related targets. Table S1: chemical parameters of the active compounds in QS formula. Table S2: detail information of the compound-compound targets network. Table S3: PE-related targets retrieved from databases. Table S4: detailed information of the disease PPI network. Table S5: GO analysis results of the QS formula-PE targets. Table S6: GO analysis results of the module 1 derived from the QS formula-PE targets. Table S7: GO analysis results of the module 2 derived from the QS formula-PE targets. Table S8: GO analysis results of the module 3 derived from the QS formula-PE targets. Table S9: detailed topological characteristics of gene-pathways network of PE-related 567 targets. Table S10: GO enrichment analysis results of QS formula-PE targets. Table S11: KEGG enrichment analysis results of QS formula-PE targets. Table S12: details of topological characteristics of the QS formula-PE network. [file 1418634.f1.zip › Table S10.xls]

## Sheet: Sheet2
Category	Term	Count	%	P-Value	Benjamini	FDR
GOTERM_MF_DIRECT	enzyme binding	24	0.2	5.6e-20	2.1e-17	7.7e-17
GOTERM_BP_DIRECT	positive regulation of transcription from RNA polymerase II promoter	32	0.2	5e-17	9.7e-14	8.6e-14
GOTERM_BP_DIRECT	positive regulation of gene expression	20	0.1	6.3e-17	1.1e-13	1.9e-13
GOTERM_BP_DIRECT	negative regulation of apoptotic process	24	0.2	6.3e-17	7.1e-14	1.9e-13
GOTERM_CC_DIRECT	extracellular space	34	0.2	7e-16	1.4e-13	8.4e-13
GOTERM_BP_DIRECT	response to drug	19	0.1	1.6e-14	7.9e-12	2.8e-11
GOTERM_BP_DIRECT	positive regulation of cell proliferation	22	0.2	1.8e-14	7e-12	3.1e-11
GOTERM_BP_DIRECT	positive regulation of protein phosphorylation	14	0.1	9e-14	2.9e-11	1.5e-10
GOTERM_BP_DIRECT	response to ethanol	13	0.1	2.3e-13	6.2e-11	3.9e-10
GOTERM_MF_DIRECT	identical protein binding	25	0.2	2.9e-13	5.3e-11	3.9e-10
GOTERM_BP_DIRECT	positive regulation of nitric oxide biosynthetic process	10	0.1	8.6e-13	2.1e-10	1.5e-09
GOTERM_BP_DIRECT	positive regulation of transcription, DNA-templated	21	0.2	1.3e-12	2.8e-10	2.3e-09
GOTERM_BP_DIRECT	cellular response to hypoxia	12	0.1	2.3e-12	4.4e-10	4e-09
GOTERM_MF_DIRECT	protein binding	77	0.6	2.5e-12	3.1e-10	3.5e-09
GOTERM_BP_DIRECT	response to hypoxia	13	0.1	8.3e-11	1.4e-08	1.4e-07
GOTERM_BP_DIRECT	negative regulation of gene expression	12	0.1	1.2e-10	1.9e-08	2e-07
GOTERM_BP_DIRECT	angiogenesis	14	0.1	1.2e-10	1.8e-08	2.1e-07
GOTERM_BP_DIRECT	lipopolysaccharide-mediated signaling pathway	8	0.1	2.4e-10	3.3e-08	4.1e-07
GOTERM_CC_DIRECT	extracellular region	29	0.2	7.2e-10	7.6e-08	9.1e-07
GOTERM_BP_DIRECT	positive regulation of smooth muscle cell proliferation	9	0.1	7.7e-10	9.8e-08	1.3e-06
GOTERM_BP_DIRECT	aging	12	0.1	8.7e-10	1e-07	1.5e-06
GOTERM_BP_DIRECT	inflammatory response	16	0.1	9.2e-10	1e-07	1.6e-06
GOTERM_BP_DIRECT	negative regulation of cell proliferation	16	0.1	1.7e-09	1.8e-07	2.9e-06
GOTERM_BP_DIRECT	positive regulation of endothelial cell proliferation	9	0.1	2.4e-09	2.4e-07	4.1e-06
GOTERM_BP_DIRECT	positive regulation of sequence-specific DNA binding transcription factor activity	10	0.1	3.5e-09	3.4e-07	6e-06
GOTERM_CC_DIRECT	membrane raft	12	0.1	3.9e-09	2.7e-07	4.9e-06
GOTERM_BP_DIRECT	cellular response to lipopolysaccharide	10	0.1	6.8e-09	6.2e-07	1.2e-05
GOTERM_BP_DIRECT	positive regulation of fibroblast proliferation	8	0.1	1.1e-08	9.9e-07	2e-05
GOTERM_BP_DIRECT	cellular response to organic cyclic compound	8	0.1	2.2e-08	1.8e-06	3.7e-05
GOTERM_BP_DIRECT	response to estradiol	9	0.1	2.2e-08	1.8e-06	3.8e-05
GOTERM_MF_DIRECT	cytokine activity	11	0.1	2.4e-08	2.2e-06	3.2e-05
GOTERM_BP_DIRECT	apoptotic process	17	0.1	3e-08	2.3e-06	5.1e-05
GOTERM_BP_DIRECT	positive regulation of apoptotic process	13	0.1	4.6e-08	3.4e-06	7.8e-05
GOTERM_BP_DIRECT	cellular response to drug	8	0.1	6.5e-08	4.6e-06	0.00011
GOTERM_BP_DIRECT	positive regulation of peptidyl-serine phosphorylation	8	0.1	7.2e-08	4.9e-06	0.00012
GOTERM_BP_DIRECT	signal transduction	23	0.2	7.2e-08	4.8e-06	0.00012
GOTERM_BP_DIRECT	cellular response to mechanical stimulus	8	0.1	8e-08	5.1e-06	0.00014
GOTERM_BP_DIRECT	negative regulation of cell growth	9	0.1	2.1e-07	1.3e-05	0.00036
GOTERM_MF_DIRECT	transcription factor binding	12	0.1	2.3e-07	1.7e-05	0.00031
GOTERM_BP_DIRECT	positive regulation of ERK1 and ERK2 cascade	10	0.1	3e-07	1.8e-05	0.00052
GOTERM_MF_DIRECT	kinase activity	11	0.1	4.5e-07	2.8e-05	0.00062
GOTERM_BP_DIRECT	response to amino acid	6	0	5.1e-07	3e-05	0.00087
GOTERM_BP_DIRECT	positive regulation of MAP kinase activity	7	0.1	5.9e-07	3.3e-05	0.001
GOTERM_BP_DIRECT	response to antibiotic	6	0	6e-07	3.3e-05	0.001
GOTERM_BP_DIRECT	protein phosphorylation	14	0.1	6.1e-07	3.2e-05	0.001
GOTERM_BP_DIRECT	protein kinase B signaling	6	0	7e-07	3.6e-05	0.0012
GOTERM_BP_DIRECT	extrinsic apoptotic signaling pathway in absence of ligand	6	0	8.2e-07	4.1e-05	0.0014
GOTERM_BP_DIRECT	MAPK cascade	11	0.1	1e-06	4.9e-05	0.0017
GOTERM_BP_DIRECT	macrophage differentiation	5	0	1.9e-06	9.3e-05	0.0033
GOTERM_MF_DIRECT	protein kinase activity	12	0.1	2.3e-06	0.00012	0.0031
GOTERM_BP_DIRECT	positive regulation of blood vessel endothelial cell migration	5	0	2.5e-06	0.00011	0.0042
GOTERM_BP_DIRECT	cellular response to insulin stimulus	7	0.1	2.9e-06	0.00013	0.0049
GOTERM_BP_DIRECT	wound healing	7	0.1	3.6e-06	0.00016	0.0061
GOTERM_CC_DIRECT	protein complex	12	0.1	4.1e-06	0.00022	0.0052
GOTERM_BP_DIRECT	positive regulation of peptidyl-tyrosine phosphorylation	7	0.1	4.1e-06	0.00018	0.0071
GOTERM_BP_DIRECT	positive regulation of protein kinase B signaling	7	0.1	4.8e-06	0.0002	0.0082
GOTERM_CC_DIRECT	cytoplasm	46	0.3	4.8e-06	0.0002	0.0061
GOTERM_BP_DIRECT	cellular response to vascular endothelial growth factor stimulus	5	0	5.5e-06	0.00023	0.0094
GOTERM_CC_DIRECT	nucleoplasm	31	0.2	7.2e-06	0.00025	0.009
GOTERM_BP_DIRECT	positive regulation of MHC class II biosynthetic process	4	0	7.4e-06	0.0003	0.013
GOTERM_BP_DIRECT	cell cycle arrest	8	0.1	8.5e-06	0.00034	0.014
GOTERM_CC_DIRECT	cell surface	13	0.1	9.9e-06	0.0003	0.012
GOTERM_MF_DIRECT	steroid binding	5	0	1.1e-05	0.00049	0.015
GOTERM_BP_DIRECT	positive regulation of superoxide anion generation	4	0	1.1e-05	0.00043	0.019
GOTERM_BP_DIRECT	cellular response to DNA damage stimulus	9	0.1	1.2e-05	0.00047	0.021
GOTERM_BP_DIRECT	negative regulation of endothelial cell apoptotic process	5	0	1.3e-05	0.00047	0.021
GOTERM_BP_DIRECT	protein import into nucleus, translocation	5	0	1.3e-05	0.00047	0.021
GOTERM_BP_DIRECT	liver regeneration	5	0	1.4e-05	0.00053	0.025
GOTERM_BP_DIRECT	cellular response to dexamethasone stimulus	5	0	1.4e-05	0.00053	0.025
GOTERM_BP_DIRECT	positive regulation of epithelial cell proliferation	6	0	1.5e-05	0.00052	0.025
GOTERM_BP_DIRECT	positive regulation of T cell proliferation	6	0	1.5e-05	0.00052	0.025
GOTERM_BP_DIRECT	regulation of apoptotic process	9	0.1	1.5e-05	0.00052	0.025
GOTERM_BP_DIRECT	positive regulation of chemokine biosynthetic process	4	0	1.6e-05	0.00055	0.027
GOTERM_BP_DIRECT	DNA damage response, signal transduction by p53 class mediator resulting in cell cycle arrest	6	0	1.7e-05	0.00058	0.029
GOTERM_MF_DIRECT	protein phosphatase binding	6	0	1.8e-05	0.00075	0.025
GOTERM_BP_DIRECT	phosphatidylinositol-mediated signaling	7	0.1	1.8e-05	0.00062	0.031
GOTERM_BP_DIRECT	cellular response to ionizing radiation	5	0	1.9e-05	0.00063	0.033
GOTERM_BP_DIRECT	response to gamma radiation	5	0	1.9e-05	0.00063	0.033
GOTERM_BP_DIRECT	cell proliferation	11	0.1	1.9e-05	0.00063	0.033
GOTERM_MF_DIRECT	growth factor activity	8	0.1	2e-05	0.00075	0.028
GOTERM_BP_DIRECT	positive regulation of vasoconstriction	5	0	2.2e-05	0.00069	0.037
GOTERM_BP_DIRECT	response to lipopolysaccharide	8	0.1	2.3e-05	0.00071	0.039
GOTERM_MF_DIRECT	p53 binding	6	0	2.4e-05	0.00082	0.034
GOTERM_BP_DIRECT	cellular response to epidermal growth factor stimulus	5	0	2.5e-05	0.00076	0.042
GOTERM_BP_DIRECT	replicative senescence	4	0	2.9e-05	0.00087	0.049
GOTERM_BP_DIRECT	negative regulation of cysteine-type endopeptidase activity involved in apoptotic process	6	0	2.9e-05	0.00086	0.049
GOTERM_CC_DIRECT	nucleus	45	0.3	3.5e-05	0.00092	0.044
