# Supplementary material for: Network Pharmacology-Based Strategy to Investigate Pharmacological Mechanisms of Qiaoshao Formula for Treatment of Premature Ejaculation
Source: Evid Based Complement Alternat Med. 2020 Nov 11;2020:1418634. doi: 10.1155/2020/1418634 (PMC7676949; doi:10.1155/2020/1418634)
Supplement: Supplementary Materials — Figure S1: PPI network of module 1 derived from the PPI network of PE-related targets. Figure S2: PPI network of module 2 derived from the PPI network of PE-related targets. Figure S3: PPI network of module 3 derived from the PPI network of PE-related targets. Figure S4: the pathway-target network of the PE-related targets. Table S1: chemical parameters of the active compounds in QS formula. Table S2: detail information of the compound-compound targets network. Table S3: PE-related targets retrieved from databases. Table S4: detailed information of the disease PPI network. Table S5: GO analysis results of the QS formula-PE targets. Table S6: GO analysis results of the module 1 derived from the QS formula-PE targets. Table S7: GO analysis results of the module 2 derived from the QS formula-PE targets. Table S8: GO analysis results of the module 3 derived from the QS formula-PE targets. Table S9: detailed topological characteristics of gene-pathways network of PE-related 567 targets. Table S10: GO enrichment analysis results of QS formula-PE targets. Table S11: KEGG enrichment analysis results of QS formula-PE targets. Table S12: details of topological characteristics of the QS formula-PE network. [file 1418634.f1.zip › Table S11.xls]

## Sheet: Sheet2
Category	Term	Count	%	P-Value	Benjamini	FDR
KEGG_PATHWAY	Pathways in cancer	38	0.3	8.6e-25	1.5e-22	1.1e-21
KEGG_PATHWAY	Bladder cancer	16	0.1	2.2e-19	1.9e-17	2.7e-16
KEGG_PATHWAY	Proteoglycans in cancer	25	0.2	3.2e-18	1.9e-16	4e-15
KEGG_PATHWAY	Hepatitis B	21	0.2	2e-16	9.8e-15	2.8e-13
KEGG_PATHWAY	TNF signaling pathway	19	0.1	2e-16	7.9e-15	2.8e-13
KEGG_PATHWAY	Pancreatic cancer	16	0.1	5.6e-16	1.6e-14	6.8e-13
KEGG_PATHWAY	Glioma	14	0.1	4.3e-13	1.1e-11	5.3e-10
KEGG_PATHWAY	Chagas disease (American trypanosomiasis)	16	0.1	9.2e-13	2e-11	1.1e-09
KEGG_PATHWAY	Prostate cancer	15	0.1	1.4e-12	2.8e-11	1.7e-09
KEGG_PATHWAY	Melanoma	14	0.1	1.4e-12	2.6e-11	1.8e-09
KEGG_PATHWAY	PI3K-Akt signaling pathway	24	0.2	7.2e-12	1.2e-10	8.9e-09
KEGG_PATHWAY	Malaria	12	0.1	8e-12	1.2e-10	9.9e-09
KEGG_PATHWAY	Toxoplasmosis	15	0.1	3.3e-11	4.4e-10	4e-08
KEGG_PATHWAY	Chronic myeloid leukemia	13	0.1	3.6e-11	4.6e-10	4.4e-08
KEGG_PATHWAY	HIF-1 signaling pathway	14	0.1	7.9e-11	9.3e-10	9.7e-08
KEGG_PATHWAY	Colorectal cancer	12	0.1	1.2e-10	1.4e-09	1.5e-07
KEGG_PATHWAY	T cell receptor signaling pathway	14	0.1	1.3e-10	1.4e-09	1.6e-07
KEGG_PATHWAY	Central carbon metabolism in cancer	12	0.1	1.8e-10	1.7e-09	2.2e-07
KEGG_PATHWAY	ErbB signaling pathway	13	0.1	3.6e-10	3.4e-09	4.4e-07
KEGG_PATHWAY	Endometrial cancer	11	0.1	3.9e-10	3.5e-09	4.8e-07
KEGG_PATHWAY	FoxO signaling pathway	15	0.1	4.8e-10	4.1e-09	5.9e-07
KEGG_PATHWAY	Leishmaniasis	12	0.1	5.7e-10	4.6e-09	7e-07
KEGG_PATHWAY	HTLV-I infection	19	0.1	7.8e-10	6e-09	9.5e-07
KEGG_PATHWAY	Non-small cell lung cancer	11	0.1	8.5e-10	6.3e-09	1e-06
KEGG_PATHWAY	Tuberculosis	16	0.1	2.1e-09	1.5e-08	2.6e-06
KEGG_PATHWAY	Influenza A	15	0.1	1.5e-08	1e-07	1.8e-05
KEGG_PATHWAY	Pertussis	11	0.1	1.6e-08	1.1e-07	2e-05
KEGG_PATHWAY	Focal adhesion	16	0.1	1.7e-08	1.1e-07	2.1e-05
KEGG_PATHWAY	MicroRNAs in cancer	18	0.1	3.5e-08	2.1e-07	4.3e-05
KEGG_PATHWAY	Toll-like receptor signaling pathway	12	0.1	4.4e-08	2.6e-07	5.4e-05
KEGG_PATHWAY	Hepatitis C	13	0.1	5e-08	2.8e-07	6.1e-05
KEGG_PATHWAY	Inflammatory bowel disease (IBD)	10	0.1	5.6e-08	3.1e-07	6.9e-05
KEGG_PATHWAY	Small cell lung cancer	11	0.1	5.6e-08	3e-07	6.9e-05
KEGG_PATHWAY	Transcriptional misregulation in cancer	14	0.1	7.7e-08	4e-07	9.5e-05
KEGG_PATHWAY	Rheumatoid arthritis	11	0.1	7.9e-08	4e-07	9.7e-05
KEGG_PATHWAY	p53 signaling pathway	10	0.1	8.4e-08	4.2e-07	0.0001
KEGG_PATHWAY	African trypanosomiasis	8	0.1	9.6e-08	4.6e-07	0.00012
KEGG_PATHWAY	Thyroid hormone signaling pathway	12	0.1	1e-07	4.8e-07	0.00013
KEGG_PATHWAY	Prolactin signaling pathway	10	0.1	1.4e-07	6.4e-07	0.00017
KEGG_PATHWAY	Sphingolipid signaling pathway	12	0.1	1.6e-07	7.1e-07	0.0002
KEGG_PATHWAY	Estrogen signaling pathway	11	0.1	2.5e-07	1.1e-06	0.0003
KEGG_PATHWAY	Osteoclast differentiation	12	0.1	3.9e-07	1.7e-06	0.00048
KEGG_PATHWAY	VEGF signaling pathway	9	0.1	5.6e-07	2.3e-06	0.00069
KEGG_PATHWAY	Renal cell carcinoma	9	0.1	1e-06	4.2e-06	0.0013
KEGG_PATHWAY	Non-alcoholic fatty liver disease (NAFLD)	12	0.1	1.6e-06	6.5e-06	0.002
KEGG_PATHWAY	Epstein-Barr virus infection	11	0.1	1.7e-06	6.7e-06	0.0021
KEGG_PATHWAY	Cell cycle	11	0.1	2e-06	7.6e-06	0.0025
KEGG_PATHWAY	Choline metabolism in cancer	10	0.1	3e-06	1.1e-05	0.0036
KEGG_PATHWAY	Measles	11	0.1	3.8e-06	1.4e-05	0.0047
KEGG_PATHWAY	NOD-like receptor signaling pathway	8	0.1	4.1e-06	1.5e-05	0.0051
KEGG_PATHWAY	Amoebiasis	10	0.1	4.4e-06	1.5e-05	0.0054
KEGG_PATHWAY	Apoptosis	8	0.1	8.3e-06	2.8e-05	0.01
KEGG_PATHWAY	MAPK signaling pathway	14	0.1	8.8e-06	2.9e-05	0.011
KEGG_PATHWAY	GnRH signaling pathway	9	0.1	1.2e-05	3.9e-05	0.015
KEGG_PATHWAY	Fc epsilon RI signaling pathway	8	0.1	1.5e-05	5e-05	0.019
