# Supplementary material for: Network Pharmacology-Based Strategy to Investigate Pharmacological Mechanisms of Qiaoshao Formula for Treatment of Premature Ejaculation
Source: Evid Based Complement Alternat Med. 2020 Nov 11;2020:1418634. doi: 10.1155/2020/1418634 (PMC7676949; doi:10.1155/2020/1418634)
Supplement: Supplementary Materials — Figure S1: PPI network of module 1 derived from the PPI network of PE-related targets. Figure S2: PPI network of module 2 derived from the PPI network of PE-related targets. Figure S3: PPI network of module 3 derived from the PPI network of PE-related targets. Figure S4: the pathway-target network of the PE-related targets. Table S1: chemical parameters of the active compounds in QS formula. Table S2: detail information of the compound-compound targets network. Table S3: PE-related targets retrieved from databases. Table S4: detailed information of the disease PPI network. Table S5: GO analysis results of the QS formula-PE targets. Table S6: GO analysis results of the module 1 derived from the QS formula-PE targets. Table S7: GO analysis results of the module 2 derived from the QS formula-PE targets. Table S8: GO analysis results of the module 3 derived from the QS formula-PE targets. Table S9: detailed topological characteristics of gene-pathways network of PE-related 567 targets. Table S10: GO enrichment analysis results of QS formula-PE targets. Table S11: KEGG enrichment analysis results of QS formula-PE targets. Table S12: details of topological characteristics of the QS formula-PE network. [file 1418634.f1.zip › Table S12.xls]

## Sheet: Table S12
SUID	AverageShortestPathLength	BetweennessCentrality	ClosenessCentrality	ClusteringCoefficient	Degree	Eccentricity	gene	IsSingleNode	name	NeighborhoodConnectivity	NumberOfDirectedEdges	NumberOfUndirectedEdges	PartnerOfMultiEdgedNodePairs	pathway	Radiality	selected	SelfLoops	shared name	Stress	TopologicalCoefficient
5873	2.3625	0.176502	0.42328	0	19	5	VCAM1	FALSE	TNF signaling pathway	6.31579	19	0	0	TNF signaling pathway	0.772917	FALSE	0	TNF signaling pathway	21384	0.295322
5874	2.025	0.0885669	0.493827	0	16	4		FALSE	AKT1	12.9375	16	0	0		0.829167	FALSE	0	AKT1	15252	0.225236
5875	3.325	0.00033741	0.300752	0	2	6		FALSE	CCL2	13.5	2	0	0		0.6125	FALSE	0	CCL2	24	0.694444
5876	2.475	0.0234897	0.40404	0	8	4		FALSE	JUN	13	8	0	0		0.754167	FALSE	0	JUN	4182	0.27907
5877	2.85	0.0125457	0.350877	0	4	4		FALSE	CASP3	12.75	4	0	0		0.691667	FALSE	0	CASP3	2270	0.367188
5878	3.2	0.00082532	0.3125	0	2	4		FALSE	CASP7	13.5	2	0	0		0.633333	FALSE	0	CASP7	140	0.625
5879	2.9	0.0170291	0.344828	0	5	4		FALSE	CASP8	11.4	5	0	0		0.683333	FALSE	0	CASP8	2508	0.358621
5880	3.35	0	0.298507	0	1	6		FALSE	ICAM1	19	1	0	0		0.608333	FALSE	0	ICAM1	0	0
5881	2.925	0.00460345	0.34188	0	5	4		FALSE	IL1B	13	5	0	0		0.679167	FALSE	0	IL1B	864	0.428571
5882	2.45	0.0191107	0.408163	0	6	4		FALSE	IL6	15.3333	6	0	0		0.758333	FALSE	0	IL6	2892	0.311594
5883	3.35	0	0.298507	0	1	6		FALSE	MMP3	19	1	0	0		0.608333	FALSE	0	MMP3	0	0
5884	3.175	0.0015218	0.314961	0	2	6		FALSE	MMP9	15	2	0	0		0.6375	FALSE	0	MMP9	202	0.583333
5885	1.95	0.109128	0.512821	0	17	4		FALSE	MAPK1	12.7059	17	0	0		0.841667	FALSE	0	MAPK1	18266	0.212834
5886	2.25	0.0441609	0.444444	0	12	4		FALSE	MAPK14	11.8333	12	0	0		0.791667	FALSE	0	MAPK14	7066	0.225694
5887	2.35	0.0354721	0.425532	0	11	4		FALSE	MAPK8	12	11	0	0		0.775	FALSE	0	MAPK8	6084	0.244444
5888	2.05	0.0816284	0.487805	0	15	4		FALSE	PIK3CG	12.8667	15	0	0		0.825	FALSE	0	PIK3CG	13616	0.223899
5889	3.225	0.00115571	0.310078	0	2	6		FALSE	PTGS2	14	2	0	0		0.629167	FALSE	0	PTGS2	138	0.590909
5890	3.35	0	0.298507	0	1	6		FALSE	SELE	19	1	0	0		0.608333	FALSE	0	SELE	0	0
5891	2.55	0.0207322	0.392157	0	9	4		FALSE	TNF	11.8889	9	0	0		0.741667	FALSE	0	TNF	3274	0.279202
5892	3.35	0	0.298507	0	1	6		FALSE	VCAM1	19	1	0	0		0.608333	FALSE	0	VCAM1	0	0
5893	2.1625	0.192014	0.462428	0	24	3	VEGFA	FALSE	PI3K-Akt signaling pathway	5.83333	24	0	0	VEGF signaling pathway	0.80625	FALSE	0	PI3K-Akt signaling pathway	23434	0.254386
5894	3.025	0.00126672	0.330579	0	2	4		FALSE	BCL2L1	16	2	0	0		0.6625	FALSE	0	BCL2L1	164	0.555556
5895	2.675	0.0180929	0.373832	0	5	4		FALSE	MDM2	14.4	5	0	0		0.720833	FALSE	0	MDM2	4596	0.352632
5896	3.15	0	0.31746	0	1	4		FALSE	MET	24	1	0	0		0.641667	FALSE	0	MET	0	0
5897	2.3	0.0437187	0.434783	0	12	4		FALSE	RAF1	12.5833	12	0	0		0.783333	FALSE	0	RAF1	8500	0.251812
5898	2.725	0.0156225	0.366972	0	4	4		FALSE	CDK4	14.75	4	0	0		0.7125	FALSE	0	CDK4	3370	0.371622
5899	2.6	0.0297489	0.384615	0	6	4		FALSE	CDKN1A	14.5	6	0	0		0.733333	FALSE	0	CDKN1A	6450	0.3375
5900	2.525	0.0196052	0.39604	0	7	4		FALSE	EGFR	14.2857	7	0	0		0.745833	FALSE	0	EGFR	3904	0.316327
5901	2.725	0.00549796	0.366972	0	5	4		FALSE	EGF	16	5	0	0		0.7125	FALSE	0	EGF	952	0.416667
5902	3.15	0	0.31746	0	1	4		FALSE	FN1	24	1	0	0		0.641667	FALSE	0	FN1	0	0
5903	2.6	0.0221552	0.384615	0	6	4		FALSE	GSK3B	14	6	0	0		0.733333	FALSE	0	GSK3B	5272	0.325
5904	2.975	0.00095661	0.336134	0	2	4		FALSE	IL2	19	2	0	0		0.670833	FALSE	0	IL2	152	0.62069
5905	2.925	0.00190671	0.34188	0	3	4		FALSE	IL4	15.3333	3	0	0		0.679167	FALSE	0	IL4	386	0.477778
5906	3.075	0.00077556	0.325203	0	2	4		FALSE	KDR	16.5	2	0	0		0.654167	FALSE	0	KDR	216	0.62
5907	2.875	0.00308487	0.347826	0	4	4		FALSE	MTOR	15.75	4	0	0		0.6875	FALSE	0	MTOR	492	0.475806
5908	2.675	0.0088729	0.373832	0	5	4		FALSE	NOS3	14	5	0	0		0.720833	FALSE	0	NOS3	1562	0.342105
5909	2.75	0.0103221	0.363636	0	4	4		FALSE	PTEN	15.25	4	0	0		0.708333	FALSE	0	PTEN	2068	0.395833
5910	2.95	0.00096711	0.338983	0	2	4		FALSE	SPP1	18	2	0	0		0.675	FALSE	0	SPP1	220	0.566667
5911	2.525	0.0358832	0.39604	0	7	4		FALSE	TP53	13	7	0	0		0.745833	FALSE	0	TP53	7816	0.285714
5912	2.675	0.0131215	0.373832	0	5	4		FALSE	MYC	14.8	5	0	0		0.720833	FALSE	0	MYC	4064	0.363158
5913	2.95	0.00225765	0.338983	0	3	4		FALSE	VEGFA	15.6667	3	0	0		0.675	FALSE	0	VEGFA	426	0.505747
5914	2.4125	0.0741705	0.414508	0	14	3	VEGFA	FALSE	HIF-1 signaling pathway	6.57143	14	0	0	VEGF signaling pathway	0.764583	FALSE	0	HIF-1 signaling pathway	8352	0.293233
5915	3.25	0.00025183	0.307692	0	2	4		FALSE	ERBB2	13.5	2	0	0		0.625	FALSE	0	ERBB2	44	0.694444
5916	3.2	0.00052204	0.3125	0	2	4		FALSE	HIF1A	13	2	0	0		0.633333	FALSE	0	HIF1A	82	0.6
5917	2.975	0.00260354	0.336134	0	3	4		FALSE	IFNG	13.3333	3	0	0		0.670833	FALSE	0	IFNG	342	0.440476
5918	3.4	0	0.294118	0	1	4		FALSE	NOS2	14	1	0	0		0.6	FALSE	0	NOS2	0	0
5919	2.4125	0.0773601	0.414508	0	14	3	TNF	FALSE	T cell receptor signaling pathway	7.85714	14	0	0	Fc epsilon RI signaling pathway	0.764583	FALSE	0	T cell receptor signaling pathway	10008	0.360902
5920	3.4	0	0.294118	0	1	4		FALSE	CD40LG	14	1	0	0		0.6	FALSE	0	CD40LG	0	0
5921	3.15	0.00059723	0.31746	0	2	4		FALSE	IL10	14.5	2	0	0		0.641667	FALSE	0	IL10	88	0.613636
5922	2.4375	0.0416063	0.410256	0	13	3	MYC	FALSE	ErbB signaling pathway	8.76923	13	0	0	MAPK signaling pathway	0.760417	FALSE	0	ErbB signaling pathway	8770	0.408907
5923	2.3875	0.0766849	0.418848	0	15	3	TGFB1	FALSE	FoxO signaling pathway	8.2	15	0	0	MAPK signaling pathway	0.76875	FALSE	0	FoxO signaling pathway	12626	0.378947
5924	3.375	0	0.296296	0	1	4		FALSE	SIRT1	15	1	0	0		0.604167	FALSE	0	SIRT1	0	0
5925	2.925	0.0126308	0.34188	0	4	4		FALSE	TGFB1	13	4	0	0		0.679167	FALSE	0	TGFB1	3454	0.413793
5926	2.5375	0.0308392	0.394089	0	12	5	TNF	FALSE	Toll-like receptor signaling pathway	9.16667	12	0	0	Fc epsilon RI signaling pathway	0.74375	FALSE	0	Toll-like receptor signaling pathway	5564	0.453704
5927	3.075	0.00228368	0.325203	0	4	4		FALSE	STAT1	11.5	4	0	0		0.654167	FALSE	0	STAT1	414	0.456522
5928	2.7875	0.0615995	0.358744	0	10	5	TP53	FALSE	p53 signaling pathway	4	10	0	0	MAPK signaling pathway	0.702083	FALSE	0	p53 signaling pathway	9908	0.230769
5929	3.525	0.0008884	0.283688	0	2	6		FALSE	CHEK2	10.5	2	0	0		0.579167	FALSE	0	CHEK2	180	0.678571
5930	3.525	0.0008884	0.283688	0	2	6		FALSE	CDKN2A	10.5	2	0	0		0.579167	FALSE	0	CDKN2A	180	0.678571
5931	3.775	0	0.264901	0	1	6		FALSE	IGFBP3	10	1	0	0		0.5375	FALSE	0	IGFBP3	0	0
5932	2.4625	0.0462951	0.406091	0	12	3	MYC	FALSE	Thyroid hormone signaling pathway	8	12	0	0	MAPK signaling pathway	0.75625	FALSE	0	Thyroid hormone signaling pathway	8452	0.368421
5933	3.2	0.00110779	0.3125	0	3	4		FALSE	ESR1	11	3	0	0		0.633333	FALSE	0	ESR1	326	0.526316
5934	2.5625	0.0306309	0.390244	0	10	5	STAT1	FALSE	Prolactin signaling pathway	9.8	10	0	0	Osteoclast differentiation	0.739583	FALSE	0	Prolactin signaling pathway	5584	0.488889
5935	3.4	0.00023588	0.294118	0	2	6		FALSE	ESR2	10.5	2	0	0		0.6	FALSE	0	ESR2	58	0.678571
5936	2.4625	0.0681959	0.406091	0	12	3	TP53	FALSE	Sphingolipid signaling pathway	9.16667	12	0	0	MAPK signaling pathway	0.75625	FALSE	0	Sphingolipid signaling pathway	8194	0.429825
5937	3.45	0	0.289855	0	1	4		FALSE	CTSD	12	1	0	0		0.591667	FALSE	0	CTSD	0	0
5938	3.45	0	0.289855	0	1	4		FALSE	OPRD1	12	1	0	0		0.591667	FALSE	0	OPRD1	0	0
5939	2.6625	0.0470441	0.375587	0	11	5	PIK3CG	FALSE	Estrogen signaling pathway	8.09091	11	0	0	Fc epsilon RI signaling pathway	0.722917	FALSE	0	Estrogen signaling pathway	9056	0.417112
5940	3.525	0.00059929	0.283688	0	2	6		FALSE	MMP2	10	2	0	0		0.579167	FALSE	0	MMP2	58	0.642857
5941	2.5125	0.0504586	0.39801	0	12	5	TNF	FALSE	Osteoclast differentiation	8.75	12	0	0	Fc epsilon RI signaling pathway	0.747917	FALSE	0	Osteoclast differentiation	7196	0.430556
5942	3.5	0	0.285714	0	1	6		FALSE	PPARG	12	1	0	0		0.583333	FALSE	0	PPARG	0	0
5943	2.7125	0.0256066	0.368664	0	9	5	VEGFA	FALSE	VEGF signaling pathway	9.33333	9	0	0	VEGF signaling pathway	0.714583	FALSE	0	VEGF signaling pathway	4202	0.490196
5944	2.9125	0.0792948	0.343348	0	11	5	MYC	FALSE	Cell cycle	3.90909	11	0	0	MAPK signaling pathway	0.68125	FALSE	0	Cell cycle	18136	0.242424
5945	3.9	0	0.25641	0	1	6		FALSE	RB1	11	1	0	0		0.516667	FALSE	0	RB1	0	0
5946	3.9	0	0.25641	0	1	6		FALSE	PCNA	11	1	0	0		0.516667	FALSE	0	PCNA	0	0
5947	2.6375	0.0149598	0.379147	0	8	5	TNF	FALSE	NOD-like receptor signaling pathway	8.375	8	0	0	Fc epsilon RI signaling pathway	0.727083	FALSE	0	NOD-like receptor signaling pathway	2892	0.409722
5948	2.6375	0.0237855	0.379147	0	8	5	TP53	FALSE	Apoptosis	7.5	8	0	0	MAPK signaling pathway	0.727083	FALSE	0	Apoptosis	3602	0.361111
5949	2.4125	0.0482784	0.414508	0	14	3	MYC	FALSE	MAPK signaling pathway	8.71429	14	0	0	MAPK signaling pathway	0.764583	FALSE	0	MAPK signaling pathway	11138	0.406015
5950	2.7375	0.0621853	0.365297	0	9	5	MAPK8	FALSE	GnRH signaling pathway	7.88889	9	0	0	Fc epsilon RI signaling pathway	0.710417	FALSE	0	GnRH signaling pathway	9700	0.430556
5951	3.725	0	0.268456	0	1	6		FALSE	GNRH1	9	1	0	0		0.545833	FALSE	0	GNRH1	0	0
5952	3.725	0	0.268456	0	1	6		FALSE	GNRHR	9	1	0	0		0.545833	FALSE	0	GNRHR	0	0
5953	2.7375	0.00824863	0.365297	0	8	5	TNF	FALSE	Fc epsilon RI signaling pathway	11.875	8	0	0	Fc epsilon RI signaling pathway	0.710417	FALSE	0	Fc epsilon RI signaling pathway	1818	0.639706
