# Supplementary material for: Network Pharmacology-Based Strategy to Investigate Pharmacological Mechanisms of Qiaoshao Formula for Treatment of Premature Ejaculation
Source: Evid Based Complement Alternat Med. 2020 Nov 11;2020:1418634. doi: 10.1155/2020/1418634 (PMC7676949; doi:10.1155/2020/1418634)
Supplement: Supplementary Materials — Figure S1: PPI network of module 1 derived from the PPI network of PE-related targets. Figure S2: PPI network of module 2 derived from the PPI network of PE-related targets. Figure S3: PPI network of module 3 derived from the PPI network of PE-related targets. Figure S4: the pathway-target network of the PE-related targets. Table S1: chemical parameters of the active compounds in QS formula. Table S2: detail information of the compound-compound targets network. Table S3: PE-related targets retrieved from databases. Table S4: detailed information of the disease PPI network. Table S5: GO analysis results of the QS formula-PE targets. Table S6: GO analysis results of the module 1 derived from the QS formula-PE targets. Table S7: GO analysis results of the module 2 derived from the QS formula-PE targets. Table S8: GO analysis results of the module 3 derived from the QS formula-PE targets. Table S9: detailed topological characteristics of gene-pathways network of PE-related 567 targets. Table S10: GO enrichment analysis results of QS formula-PE targets. Table S11: KEGG enrichment analysis results of QS formula-PE targets. Table S12: details of topological characteristics of the QS formula-PE network. [file 1418634.f1.zip › Table S2.xls]

## Sheet: Table S2
SUID	AverageShortestPathLength	BetweennessCentrality	ClosenessCentrality	ClusteringCoefficient	Degree	degree.layout	Eccentricity	IsSingleNode	Matching.Attribute	Mol ID	name	NeighborhoodConnectivity	NumberOfDirectedEdges	NumberOfUndirectedEdges	PartnerOfMultiEdgedNodePairs	Radiality	selected	SelfLoops	shared name	Stress	TopologicalCoefficient
62	2.31138	0.0297866	0.432642	0	19	23	4	FALSE	Forsythiae Fructus	MOL003370	Forsythiae Fructus	27.6842	19	0	0	0.781437	FALSE	0	Forsythiae Fructus	139742	0.118596
63	2.41317	0.0206077	0.414392	0	17	20	4	FALSE	Hedysarum Multijugum Maxim.	MOL000442	Hedysarum Multijugum Maxim.	27.7647	17	0	0	0.764471	FALSE	0	Hedysarum Multijugum Maxim.	107084	0.127451
64	2.53293	0.0112934	0.394799	0	13	17	4	FALSE	Radix Bupleuri	MOL013187	Radix Bupleuri	27.6154	13	0	0	0.744511	FALSE	0	Radix Bupleuri	55632	0.137193
65	3.16168	0.00859729	0.316288	0	8	13	4	FALSE	Paeoniae Radix Alba	MOL001930	Paeoniae Radix Alba	17	8	0	0	0.639721	FALSE	0	Paeoniae Radix Alba	67940	0.170213
66	3.25749	0.0092138	0.306985	0	12	16	6	FALSE	Rhizoma Dioscoreae	MOL005465	Rhizoma Dioscoreae	12.6667	12	0	0	0.623753	FALSE	0	Rhizoma Dioscoreae	69350	0.151515
68	3.33533	0.0079301	0.29982	0	16	20	4	FALSE	Morindae Officinalis Radix	MOL009562	Morindae Officinalis Radix	10.0625	16	0	0	0.610778	FALSE	0	Morindae Officinalis Radix	94162	0.158991
71	3.26347	0.0040609	0.306422	0	4	4	4	FALSE	Acoritataninowii Rhizoma	MOL003578	Acoritataninowii Rhizoma	26.5	4	0	0	0.622754	FALSE	0	Acoritataninowii Rhizoma	24722	0.314815
93	2.58383	0.0556628	0.387022	0	46	46	4	FALSE	MOL000173		MOL000173	11.2174	46	0	0	0.736028	FALSE	0	MOL000173	394922	0.167498
94	2.92216	0.00296259	0.342213	0	14		4	FALSE	NOS2		NOS2	28	14	0	0	0.679641	FALSE	0	NOS2	31444	0.210938
95	2.08383	0.0435147	0.479885	0	35		4	FALSE	PTGS1		PTGS1	25.7143	35	0	0	0.819361	FALSE	0	PTGS1	282748	0.100058
96	3.05389	0.00269596	0.327451	0	16		4	FALSE	ESR1		ESR1	24.5625	16	0	0	0.657685	FALSE	0	ESR1	27958	0.226562
97	2.31138	0.0140795	0.432642	0	15		4	FALSE	AR		AR	40.0667	15	0	0	0.781437	FALSE	0	AR	108114	0.170597
98	2.25749	0.0261544	0.442971	0	30		4	FALSE	SCN5A		SCN5A	24.1	30	0	0	0.790419	FALSE	0	SCN5A	178158	0.103587
99	2.40719	0.00736932	0.415423	0	10		4	FALSE	PPARG		PPARG	51.5	10	0	0	0.765469	FALSE	0	PPARG	70914	0.231651
100	1.96407	0.077119	0.509146	0	50		4	FALSE	PTGS2		PTGS2	21.72	50	0	0	0.839321	FALSE	0	PTGS2	419116	0.0822222
101	2.34132	0.0164391	0.42711	0	21		4	FALSE	RXRA		RXRA	27.2857	21	0	0	0.776447	FALSE	0	RXRA	119450	0.120577
102	3.01198	0.00412653	0.332008	0	15		4	FALSE	PDE3A		PDE3A	25.9333	15	0	0	0.664671	FALSE	0	PDE3A	47506	0.222619
103	2.34731	0.0117587	0.42602	0	16		4	FALSE	DPP4		DPP4	37.75	16	0	0	0.775449	FALSE	0	DPP4	100870	0.165541
104	3.17964	0.000855	0.314501	0	8		5	FALSE	MAPK14		MAPK14	31.5	8	0	0	0.636727	FALSE	0	MAPK14	9318	0.317708
105	3.12575	0.00196517	0.319923	0	11		5	FALSE	GSK3B		GSK3B	25.6364	11	0	0	0.645709	FALSE	0	GSK3B	19778	0.251391
106	2.1018	0.0409427	0.475783	0	39		4	FALSE	HSP90		HSP90	23.8974	39	0	0	0.816367	FALSE	0	HSP90	276048	0.095406
107	3.16766	0.00143509	0.31569	0	9		5	FALSE	CDK2		CDK2	27.7778	9	0	0	0.638723	FALSE	0	CDK2	15134	0.281871
108	2.41317	0.00899368	0.414392	0	14		4	FALSE	PIK3CG		PIK3CG	35	14	0	0	0.764471	FALSE	0	PIK3CG	66702	0.159624
109	3.17365	0.000914	0.315094	0	9		5	FALSE	CHEK1		CHEK1	29.8889	9	0	0	0.637725	FALSE	0	CHEK1	10136	0.300926
110	2.22156	0.0207659	0.450135	0	17		4	FALSE	PRKACA		PRKACA	37.5294	17	0	0	0.796407	FALSE	0	PRKACA	146692	0.150948
111	2.2994	0.0198373	0.434896	0	20		4	FALSE	PRSS1		PRSS1	33	20	0	0	0.783433	FALSE	0	PRSS1	141716	0.141593
112	2.8024	0.00892643	0.356838	0	30		4	FALSE	CALM1		CALM1	21.2	30	0	0	0.699601	FALSE	0	CALM1	81498	0.15303
113	2.34731	0.0186899	0.42602	0	22		4	FALSE	ADRB2		ADRB2	27.2727	22	0	0	0.775449	FALSE	0	ADRB2	138660	0.121633
114	2.37126	0.0216937	0.421717	0	15		4	FALSE	GABRA1		GABRA1	37.1333	15	0	0	0.771457	FALSE	0	GABRA1	134798	0.164992
115	2.51497	0.00548231	0.397619	0	6		4	FALSE	RELA		RELA	62.3333	6	0	0	0.747505	FALSE	0	RELA	34674	0.300654
116	2.57485	0.00431258	0.388372	0	5		4	FALSE	AKT1		AKT1	67	5	0	0	0.737525	FALSE	0	AKT1	25130	0.338462
117	2.74251	0.000987	0.364629	0	3		5	FALSE	CCND1		CCND1	84.3333	3	0	0	0.709581	FALSE	0	CCND1	8226	0.47619
118	2.61078	0.0018982	0.383028	0	4		4	FALSE	BCL2		BCL2	75.5	4	0	0	0.731537	FALSE	0	BCL2	18384	0.392105
119	2.65269	0.00312301	0.376975	0	4		4	FALSE	CDKN1A		CDKN1A	67.5	4	0	0	0.724551	FALSE	0	CDKN1A	15408	0.363388
120	2.82036	0.000364	0.354565	0	2		5	FALSE	EIF6		EIF6	98	2	0	0	0.696607	FALSE	0	EIF6	3300	0.595092
121	2.61078	0.0018982	0.383028	0	4		4	FALSE	BAX		BAX	75.5	4	0	0	0.731537	FALSE	0	BAX	18384	0.392105
122	2.58683	0.00226893	0.386574	0	4		5	FALSE	CASP9		CASP9	73.5	4	0	0	0.735529	FALSE	0	CASP9	19012	0.371795
123	3.32335	0.000847	0.300901	0	5		5	FALSE	KDR		KDR	24	5	0	0	0.612774	FALSE	0	KDR	4374	0.306667
124	2.60479	0.00914405	0.383908	0	5		4	FALSE	TNF		TNF	64.6	5	0	0	0.732535	FALSE	0	TNF	58890	0.334737
125	2.46707	0.00492711	0.40534	0	6		4	FALSE	JUN		JUN	66.1667	6	0	0	0.755489	FALSE	0	JUN	42410	0.30739
126	2.71257	0.00684322	0.368653	0	4		5	FALSE	IL6		IL6	64.5	4	0	0	0.714571	FALSE	0	IL6	38864	0.356742
127	2.7006	0.00085	0.370288	0	3		4	FALSE	AHSA1		AHSA1	87	3	0	0	0.716567	FALSE	0	AHSA1	9084	0.488636
128	2.53293	0.00316938	0.394799	0	5		4	FALSE	CASP3		CASP3	71.8	5	0	0	0.744511	FALSE	0	CASP3	28914	0.350495
129	2.65269	0.00312301	0.376975	0	4		4	FALSE	TP53		TP53	67.5	4	0	0	0.724551	FALSE	0	TP53	15408	0.363388
130	3.58084	0	0.279264	0	1		5	FALSE	BBC3		BBC3	46	1	0	0	0.56986	FALSE	0	BBC3	0	0
131	3.58084	0	0.279264	0	1		5	FALSE	TEP1		TEP1	46	1	0	0	0.56986	FALSE	0	TEP1	0	0
132	2.62275	0.00173359	0.381279	0	4		4	FALSE	MMP1		MMP1	79.5	4	0	0	0.729541	FALSE	0	MMP1	16612	0.417553
133	2.82036	0.000364	0.354565	0	2		5	FALSE	CCL2		CCL2	98	2	0	0	0.696607	FALSE	0	CCL2	3300	0.595092
134	3.58084	0	0.279264	0	1		5	FALSE	PRKCD		PRKCD	46	1	0	0	0.56986	FALSE	0	PRKCD	0	0
135	2.82036	0.000364	0.354565	0	2		5	FALSE	PTGER3		PTGER3	98	2	0	0	0.696607	FALSE	0	PTGER3	3300	0.595092
136	3.58084	0	0.279264	0	1		5	FALSE	FN1		FN1	46	1	0	0	0.56986	FALSE	0	FN1	0	0
137	2.81437	0.00102729	0.355319	0	3		5	FALSE	IL8		IL8	67	3	0	0	0.697605	FALSE	0	IL8	6680	0.404908
138	3.33533	0.000149	0.29982	0	2		5	FALSE	MCL1		MCL1	51.5	2	0	0	0.610778	FALSE	0	MCL1	1532	0.63125
139	2.71557	0.00920762	0.368247	0	23	23	5	FALSE	MOL003283		MOL003283	19.1739	23	0	0	0.714072	FALSE	0	MOL003283	100812	0.283967
140	2.42515	0.0163867	0.412346	0	26		5	FALSE	F11		F11	20.9615	26	0	0	0.762475	FALSE	0	F11	101168	0.0998077
141	2.49102	0.0060679	0.401442	0	8		4	FALSE	NOS3		NOS3	49.5	8	0	0	0.751497	FALSE	0	NOS3	52728	0.235437
142	3.58084	1.36e-05	0.279264	0	2		6	FALSE	CA2		CA2	25	2	0	0	0.56986	FALSE	0	CA2	156	0.615385
143	2.56886	0.0052065	0.389277	0	14		4	FALSE	F7		F7	31.3571	14	0	0	0.738523	FALSE	0	F7	43454	0.162338
144	2.47305	0.0165896	0.404358	0	20		4	FALSE	TOP2		TOP2	23.1	20	0	0	0.754491	FALSE	0	TOP2	89226	0.112183
145	3.31138	0.000813	0.301989	0	11		6	FALSE	ESR2		ESR2	23.2727	11	0	0	0.61477	FALSE	0	ESR2	8250	0.305106
146	3.28743	0.000525	0.304189	0	8		6	FALSE	PIM1		PIM1	27.875	8	0	0	0.618762	FALSE	0	PIM1	5896	0.349026
147	2.13174	0.0707586	0.469101	0	43		4	FALSE	NCOA2		NCOA2	21.3488	43	0	0	0.811377	FALSE	0	NCOA2	408430	0.0880902
148	3.28743	0.000525	0.304189	0	8		6	FALSE	CCNA2		CCNA2	27.875	8	0	0	0.618762	FALSE	0	CCNA2	5896	0.349026
149	3.34731	0.000527	0.298748	0	7		6	FALSE	IGHG2		IGHG2	19.2857	7	0	0	0.608782	FALSE	0	IGHG2	4212	0.272921
150	2.76347	0.0044761	0.361863	0	17	17	5	FALSE	MOL003290		MOL003290	21.5882	17	0	0	0.706088	FALSE	0	MOL003290	57112	0.332068
151	3.15569	0.00214162	0.316888	0	12		4	FALSE	CHRM3		CHRM3	23.5833	12	0	0	0.640719	FALSE	0	CHRM3	20126	0.248168
152	2.42515	0.0104333	0.412346	0	17		4	FALSE	KCNH2		KCNH2	27.2941	17	0	0	0.762475	FALSE	0	KCNH2	64724	0.126414
153	2.93413	0.00473256	0.340816	0	16		4	FALSE	ADRA1B		ADRA1B	24.6875	16	0	0	0.677645	FALSE	0	ADRA1B	47244	0.191028
154	3.4012	0.00101865	0.294014	0	6		6	FALSE	PTPN1		PTPN1	19.1667	6	0	0	0.5998	FALSE	0	PTPN1	8014	0.279487
155	3.31737	0.000678	0.301444	0	5		6	FALSE	SLC6A3		SLC6A3	29	5	0	0	0.613772	FALSE	0	SLC6A3	8588	0.378378
156	3.42515	0.000244	0.291958	0	7		6	FALSE	ADRA1D		ADRA1D	24	7	0	0	0.595808	FALSE	0	ADRA1D	2336	0.403509
157	2.77545	0.00371117	0.360302	0	15	15	5	FALSE	MOL003295		MOL003295	25.3333	15	0	0	0.704092	FALSE	0	MOL003295	43016	0.392473
158	3.53892	1.45e-05	0.282572	0	2		6	FALSE	RXRB		RXRB	30	2	0	0	0.576846	FALSE	0	RXRB	130	0.630435
159	3.23353	0.00179146	0.309259	0	15		6	FALSE	NCOA1		NCOA1	18.3333	15	0	0	0.627745	FALSE	0	NCOA1	14080	0.222222
160	3.19461	3.45e-05	0.313027	0	2	2	5	FALSE	MOL003305		MOL003305	19.5	2	0	0	0.634232	FALSE	0	MOL003305	296	0.560606
161	2.78743	0.00142344	0.358754	0	13	13	5	FALSE	MOL003306		MOL003306	27.6154	13	0	0	0.702096	FALSE	0	MOL003306	27912	0.42928
162	2.7994	0.0010218	0.357219	0	11	11	5	FALSE	MOL003308		MOL003308	28	11	0	0	0.7001	FALSE	0	MOL003308	19794	0.435484
163	3.29042	0.00224308	0.303913	0	2	2	5	FALSE	MOL003315		MOL003315	10.5	2	0	0	0.618263	FALSE	0	MOL003315	3648	0.5
164	3.90419	7.57e-05	0.256135	0	2		6	FALSE	NR3C1		NR3C1	2.5	2	0	0	0.515968	FALSE	0	NR3C1	250	0.5
165	2.7994	0.00106901	0.357219	0	11	11	5	FALSE	MOL003322		MOL003322	27.9091	11	0	0	0.7001	FALSE	0	MOL003322	20982	0.434018
166	2.77545	0.00322715	0.360302	0	14	14	5	FALSE	MOL003330		MOL003330	23.3571	14	0	0	0.704092	FALSE	0	MOL003330	38012	0.354875
167	2.91617	0.0053445	0.342916	0	13		4	FALSE	CHRM1		CHRM1	28.7692	13	0	0	0.680639	FALSE	0	CHRM1	53252	0.213609
168	3.47904	5.05e-05	0.287435	0	3		6	FALSE	CHRM5		CHRM5	28.6667	3	0	0	0.586826	FALSE	0	CHRM5	484	0.522013
169	3.23653	0.000298	0.308973	0	5	5	5	FALSE	MOL003348		MOL003348	6.6	5	0	0	0.627246	FALSE	0	MOL003348	1228	0.294737
170	2.77246	0.00104782	0.360691	0	3		4	FALSE	CYP3A4		CYP3A4	73.3333	3	0	0	0.704591	FALSE	0	CYP3A4	7760	0.441057
171	2.68862	0.00202955	0.371938	0	4		4	FALSE	ICAM1		ICAM1	69.25	4	0	0	0.718563	FALSE	0	ICAM1	14732	0.385593
172	2.72455	0.00301969	0.367033	0	4		4	FALSE	NR1I2		NR1I2	59.25	4	0	0	0.712575	FALSE	0	NR1I2	13664	0.340643
173	2.84731	0.00134557	0.351209	0	12	12	5	FALSE	MOL003370		MOL003370	24	12	0	0	0.692116	FALSE	0	MOL003370	22640	0.418182
174	2.84731	0.00761285	0.351209	0	11	11	5	FALSE	MOL000522		MOL000522	20.9091	11	0	0	0.692116	FALSE	0	MOL000522	34574	0.355519
175	3.84431	0	0.260125	0	1		6	FALSE	MUC1		MUC1	11	1	0	0	0.525948	FALSE	0	MUC1	0	0
176	2.51796	0.102149	0.397146	0	57	57	5	FALSE	MOL000006		MOL000006	6.96491	57	0	0	0.747006	FALSE	0	MOL000006	544616	0.0962083
177	2.82635	0.000475	0.353814	0	2		5	FALSE	EGFR		EGFR	103.5	2	0	0	0.695609	FALSE	0	EGFR	3394	0.632716
178	2.73653	0.00228532	0.365427	0	3		4	FALSE	VEGFA		VEGFA	74.6667	3	0	0	0.710579	FALSE	0	VEGFA	9254	0.433333
179	2.82635	0.000475	0.353814	0	2		5	FALSE	BCL2L1		BCL2L1	103.5	2	0	0	0.695609	FALSE	0	BCL2L1	3394	0.632716
180	2.82635	0.000475	0.353814	0	2		5	FALSE	MMP2		MMP2	103.5	2	0	0	0.695609	FALSE	0	MMP2	3394	0.632716
181	2.82635	0.000475	0.353814	0	2		5	FALSE	MMP9		MMP9	103.5	2	0	0	0.695609	FALSE	0	MMP9	3394	0.632716
182	2.82635	0.000475	0.353814	0	2		5	FALSE	MAPK1		MAPK1	103.5	2	0	0	0.695609	FALSE	0	MAPK1	3394	0.632716
183	2.82635	0.000475	0.353814	0	2		5	FALSE	IL10		IL10	103.5	2	0	0	0.695609	FALSE	0	IL10	3394	0.632716
184	2.82635	0.000475	0.353814	0	2		5	FALSE	RB1		RB1	103.5	2	0	0	0.695609	FALSE	0	RB1	3394	0.632716
185	3.51497	0	0.284497	0	1		6	FALSE	CDK4		CDK4	57	1	0	0	0.580838	FALSE	0	CDK4	0	0
186	2.82635	0.000475	0.353814	0	2		5	FALSE	NFKBIA		NFKBIA	103.5	2	0	0	0.695609	FALSE	0	NFKBIA	3394	0.632716
187	2.60479	0.00182476	0.383908	0	4		4	FALSE	XDH		XDH	77.75	4	0	0	0.732535	FALSE	0	XDH	17712	0.401832
188	3.51497	0	0.284497	0	1		6	FALSE	MDM2		MDM2	57	1	0	0	0.580838	FALSE	0	MDM2	0	0
189	3.51497	0	0.284497	0	1		6	FALSE	APP		APP	57	1	0	0	0.580838	FALSE	0	APP	0	0
190	3.51497	0	0.284497	0	1		6	FALSE	PCNA		PCNA	57	1	0	0	0.580838	FALSE	0	PCNA	0	0
191	2.82635	0.000475	0.353814	0	2		5	FALSE	ERBB2		ERBB2	103.5	2	0	0	0.695609	FALSE	0	ERBB2	3394	0.632716
192	2.69461	0.00109165	0.371111	0	3		4	FALSE	HMOX1		HMOX1	90.6667	3	0	0	0.717565	FALSE	0	HMOX1	10172	0.506591
193	3.51497	0	0.284497	0	1		6	FALSE	CASP7		CASP7	57	1	0	0	0.580838	FALSE	0	CASP7	0	0
194	2.82635	0.000475	0.353814	0	2		5	FALSE	BIRC5		BIRC5	103.5	2	0	0	0.695609	FALSE	0	BIRC5	3394	0.632716
195	2.82635	0.000475	0.353814	0	2		5	FALSE	IL2		IL2	103.5	2	0	0	0.695609	FALSE	0	IL2	3394	0.632716
196	2.82635	0.000475	0.353814	0	2		5	FALSE	CCNB1		CCNB1	103.5	2	0	0	0.695609	FALSE	0	CCNB1	3394	0.632716
197	3.51497	0	0.284497	0	1		6	FALSE	TYR		TYR	57	1	0	0	0.580838	FALSE	0	TYR	0	0
198	2.82635	0.000475	0.353814	0	2		5	FALSE	IFNG		IFNG	103.5	2	0	0	0.695609	FALSE	0	IFNG	3394	0.632716
199	3.30539	0.000361	0.302536	0	2		5	FALSE	IL4		IL4	47.5	2	0	0	0.615768	FALSE	0	IL4	2794	0.553571
200	2.82635	0.000475	0.353814	0	2		5	FALSE	TOP2A		TOP2A	103.5	2	0	0	0.695609	FALSE	0	TOP2A	3394	0.632716
201	2.69461	0.00109165	0.371111	0	3		4	FALSE	GSTP1		GSTP1	90.6667	3	0	0	0.717565	FALSE	0	GSTP1	10172	0.506591
202	3.51497	0	0.284497	0	1		6	FALSE	BIRC4		BIRC4	57	1	0	0	0.580838	FALSE	0	BIRC4	0	0
203	2.69461	0.00109165	0.371111	0	3		4	FALSE	SLC2A4		SLC2A4	90.6667	3	0	0	0.717565	FALSE	0	SLC2A4	10172	0.506591
204	2.69461	0.00109165	0.371111	0	3		4	FALSE	INSR		INSR	90.6667	3	0	0	0.717565	FALSE	0	INSR	10172	0.506591
205	2.82635	0.000475	0.353814	0	2		5	FALSE	CD40LG		CD40LG	103.5	2	0	0	0.695609	FALSE	0	CD40LG	3394	0.632716
206	3.51497	0	0.284497	0	1		6	FALSE	PTGES		PTGES	57	1	0	0	0.580838	FALSE	0	PTGES	0	0
207	3.51497	0	0.284497	0	1		6	FALSE	NUF2		NUF2	57	1	0	0	0.580838	FALSE	0	NUF2	0	0
208	3.51497	0	0.284497	0	1		6	FALSE	ADCY2		ADCY2	57	1	0	0	0.580838	FALSE	0	ADCY2	0	0
209	3.47305	0.000126	0.287931	0	2		6	FALSE	MET		MET	32	2	0	0	0.587824	FALSE	0	MET	362	0.525424
210	2.74551	0.0647629	0.364231	0	27	27	5	FALSE	MOL000791		MOL000791	11.9259	27	0	0	0.709082	FALSE	0	MOL000791	286754	0.188378
211	2.38323	0.0131633	0.419598	0	15		4	FALSE	F2		F2	35.4	15	0	0	0.769461	FALSE	0	F2	93518	0.158525
212	2.43713	0.00924142	0.410319	0	10		4	FALSE	ACHE		ACHE	40.9	10	0	0	0.760479	FALSE	0	ACHE	55970	0.187324
213	2.82635	0.00147801	0.353814	0	2		5	FALSE	FOS		FOS	88.5	2	0	0	0.695609	FALSE	0	FOS	4326	0.540123
214	2.82635	0.00147801	0.353814	0	2		5	FALSE	GJA1		GJA1	88.5	2	0	0	0.695609	FALSE	0	GJA1	4326	0.540123
215	3.74251	0	0.2672	0	1		6	FALSE	GABBR1		GABBR1	27	1	0	0	0.542914	FALSE	0	GABBR1	0	0
216	3.74251	0	0.2672	0	1		6	FALSE	BMPR2		BMPR2	27	1	0	0	0.542914	FALSE	0	BMPR2	0	0
217	3.74251	0	0.2672	0	1		6	FALSE	GRM5		GRM5	27	1	0	0	0.542914	FALSE	0	GRM5	0	0
218	3.74251	0	0.2672	0	1		6	FALSE	GNRH1		GNRH1	27	1	0	0	0.542914	FALSE	0	GNRH1	0	0
219	3.74251	0	0.2672	0	1		6	FALSE	ALDH3A1		ALDH3A1	27	1	0	0	0.542914	FALSE	0	ALDH3A1	0	0
220	3.74251	0	0.2672	0	1		6	FALSE	GNRHR		GNRHR	27	1	0	0	0.542914	FALSE	0	GNRHR	0	0
221	3.74251	0	0.2672	0	1		6	FALSE	CRH		CRH	27	1	0	0	0.542914	FALSE	0	CRH	0	0
222	3.1018	0.00176984	0.322394	0	4		4	FALSE	SLC6A2		SLC6A2	37	4	0	0	0.649701	FALSE	0	SLC6A2	10356	0.333333
223	3.74251	0	0.2672	0	1		6	FALSE	GJB1		GJB1	27	1	0	0	0.542914	FALSE	0	GJB1	0	0
224	3.74251	0	0.2672	0	1		6	FALSE	GRM1		GRM1	27	1	0	0	0.542914	FALSE	0	GRM1	0	0
225	3.74251	0	0.2672	0	1		6	FALSE	VCP		VCP	27	1	0	0	0.542914	FALSE	0	VCP	0	0
226	3.31437	8.79e-05	0.301716	0	2	2	5	FALSE	MOL001918		MOL001918	11.5	2	0	0	0.614271	FALSE	0	MOL001918	1078	0.552632
227	3.91317	0.000302	0.255547	0	3	3	5	FALSE	MOL001919		MOL001919	10.6667	3	0	0	0.514471	FALSE	0	MOL001919	1130	0.508772
228	2.97605	0.0252927	0.336016	0	16		4	FALSE	PGR		PGR	13.75	16	0	0	0.670659	FALSE	0	PGR	200086	0.108974
229	3.43713	0.004386	0.290941	0	8		5	FALSE	NR3C2		NR3C2	9.875	8	0	0	0.593812	FALSE	0	NR3C2	25348	0.170673
230	3.44611	0.012132	0.290182	0	5	5	5	FALSE	MOL001924		MOL001924	3.8	5	0	0	0.592315	FALSE	0	MOL001924	69128	0.28
231	4.44311	0	0.225067	0	1		6	FALSE	CD14		CD14	5	1	0	0	0.426148	FALSE	0	CD14	0	0
232	4.44311	0	0.225067	0	1		6	FALSE	LBP		LBP	5	1	0	0	0.426148	FALSE	0	LBP	0	0
233	2.7994	0.00579522	0.357219	0	11	11	4	FALSE	MOL000492		MOL000492	24	11	0	0	0.7001	FALSE	0	MOL000492	41402	0.383333
234	3.65868	9.44e-05	0.273322	0	2		5	FALSE	CAT		CAT	14	2	0	0	0.556886	FALSE	0	CAT	234	0.52
235	2.76048	0.000813	0.362256	0	3		4	FALSE	HAS2		HAS2	75.3333	3	0	0	0.706587	FALSE	0	HAS2	5902	0.447791
236	2.85928	0.000221	0.349738	0	5	5	5	FALSE	MOL001645		MOL001645	32.4	5	0	0	0.69012	FALSE	0	MOL001645	3822	0.541379
237	3.2485	0.000125	0.307834	0	3	3	5	FALSE	MOL002776		MOL002776	15	3	0	0	0.62525	FALSE	0	MOL002776	1250	0.4375
238	2.7994	0.00160459	0.357219	0	13	13	5	FALSE	MOL004598		MOL004598	21.7692	13	0	0	0.7001	FALSE	0	MOL004598	26264	0.340479
239	2.76347	0.00431087	0.361863	0	18	18	5	FALSE	MOL004609		MOL004609	21.3333	18	0	0	0.706088	FALSE	0	MOL004609	58716	0.327957
240	2.89521	0.000257	0.345398	0	6	6	5	FALSE	MOL013187		MOL013187	30.8333	6	0	0	0.684132	FALSE	0	MOL013187	4546	0.552469
241	3.12874	0.00163615	0.319617	0	7	7	5	FALSE	MOL004624		MOL004624	9.14286	7	0	0	0.64521	FALSE	0	MOL004624	7838	0.271429
242	3.12575	0.000974	0.319923	0	5		4	FALSE	GABRA2		GABRA2	33	5	0	0	0.645709	FALSE	0	GABRA2	8362	0.31068
243	3.37725	0.000451	0.296099	0	4		4	FALSE	GABRA3		GABRA3	26	4	0	0	0.603792	FALSE	0	GABRA3	3358	0.403226
244	3.00599	0.00207832	0.332669	0	7		4	FALSE	CHRM2		CHRM2	34.4286	7	0	0	0.665669	FALSE	0	CHRM2	18358	0.276269
245	3.65868	4.55e-05	0.273322	0	2		6	FALSE	GABRA6		GABRA6	15	2	0	0	0.556886	FALSE	0	GABRA6	454	0.583333
246	2.88922	0.000364	0.346114	0	7	7	5	FALSE	MOL004653		MOL004653	22.4286	7	0	0	0.68513	FALSE	0	MOL004653	4766	0.38961
247	3.00898	0.000871	0.332338	0	4	4	5	FALSE	MOL004718		MOL004718	20	4	0	0	0.66517	FALSE	0	MOL004718	8208	0.345455
248	2.84132	0.00103874	0.351949	0	9	9	5	FALSE	MOL000490		MOL000490	24.8889	9	0	0	0.693114	FALSE	0	MOL000490	16648	0.411877
249	2.78743	0.00198276	0.358754	0	14	14	5	FALSE	MOL000239		MOL000239	24.1429	14	0	0	0.702096	FALSE	0	MOL000239	33292	0.373272
250	2.69162	0.0232253	0.371524	0	23	23	5	FALSE	MOL000296		MOL000296	14.1739	23	0	0	0.718064	FALSE	0	MOL000296	133080	0.193734
251	3.47904	7.32e-05	0.287435	0	2		6	FALSE	GRIA2		GRIA2	31	2	0	0	0.586826	FALSE	0	GRIA2	652	0.555556
252	3.48503	5.74e-05	0.286942	0	2		5	FALSE	GABRA5		GABRA5	32	2	0	0	0.585828	FALSE	0	GABRA5	412	0.645833
253	3.65269	8.07e-05	0.27377	0	2		6	FALSE	ADH1B		ADH1B	16.5	2	0	0	0.557884	FALSE	0	ADH1B	806	0.596154
254	3.54491	0.00027	0.282095	0	3		6	FALSE	ADH1C		ADH1C	22	3	0	0	0.575848	FALSE	0	ADH1C	2164	0.5
255	3.25749	0.00114204	0.306985	0	5		4	FALSE	CYP101A		CYP101A	23.6	5	0	0	0.623753	FALSE	0	CYP101A	9288	0.279012
256	3.23653	0.000163	0.308973	0	2	2	5	FALSE	MOL000033		MOL000033	16.5	2	0	0	0.627246	FALSE	0	MOL000033	1964	0.553571
257	2.70958	0.0123082	0.369061	0	24	24	5	FALSE	MOL000371		MOL000371	17.4583	24	0	0	0.71507	FALSE	0	MOL000371	113606	0.257161
258	3.40719	0.000139	0.293497	0	3		6	FALSE	ADRB1		ADRB1	34	3	0	0	0.598802	FALSE	0	ADRB1	1536	0.515625
259	3.67665	3.57e-06	0.271987	0	2		6	FALSE	HTR3A		HTR3A	23.5	2	0	0	0.553892	FALSE	0	HTR3A	26	0.833333
260	3.5509	1.27e-05	0.281619	0	2		6	FALSE	ADRA2C		ADRA2C	34.5	2	0	0	0.57485	FALSE	0	ADRA2C	136	0.712766
261	3.39521	0.000114	0.294533	0	3		5	FALSE	OPRM1		OPRM1	30.6667	3	0	0	0.600798	FALSE	0	OPRM1	1226	0.486339
262	2.57784	0.0445802	0.387921	0	45	45	5	FALSE	MOL000378		MOL000378	14.2889	45	0	0	0.737026	FALSE	0	MOL000378	358568	0.204444
263	3.37126	6.56e-05	0.296625	0	2		5	FALSE	DRD1		DRD1	43	2	0	0	0.60479	FALSE	0	DRD1	1002	0.636364
264	3.34731	0.000113	0.298748	0	3		5	FALSE	CHRM4		CHRM4	36.3333	3	0	0	0.608782	FALSE	0	CHRM4	1554	0.512077
265	3.57485	0	0.279732	0	1		6	FALSE	OPRD1		OPRD1	45	1	0	0	0.570858	FALSE	0	OPRD1	0	0
266	3.27545	0.000244	0.305302	0	3		4	FALSE	HTR2A		HTR2A	39.6667	3	0	0	0.620758	FALSE	0	HTR2A	2744	0.483333
267	3.22156	0.000617	0.310409	0	4		4	FALSE	ADRA1A		ADRA1A	39.25	4	0	0	0.629741	FALSE	0	ADRA1A	6394	0.434659
268	3.28144	0.000697	0.304745	0	5		5	FALSE	SLC6A4		SLC6A4	30	5	0	0	0.61976	FALSE	0	SLC6A4	9082	0.371795
269	2.85928	0.00022	0.349738	0	4	4	5	FALSE	MOL000379		MOL000379	32.5	4	0	0	0.69012	FALSE	0	MOL000379	3286	0.525
270	2.71557	0.00988499	0.368247	0	23	23	5	FALSE	MOL000380		MOL000380	19.5652	23	0	0	0.714072	FALSE	0	MOL000380	104470	0.290082
271	3.34132	0.000336	0.299283	0	5		4	FALSE	CHRNA7		CHRNA7	24.8	5	0	0	0.60978	FALSE	0	CHRNA7	2730	0.355224
272	2.89521	0.00191232	0.345398	0	7	7	5	FALSE	MOL000387		MOL000387	24	7	0	0	0.684132	FALSE	0	MOL000387	14862	0.425926
273	2.68563	0.0470782	0.372352	0	38	38	5	FALSE	MOL000392		MOL000392	12.6842	38	0	0	0.719062	FALSE	0	MOL000392	333430	0.204986
274	2.57485	0.00438599	0.388372	0	5		4	FALSE	MAOB		MAOB	54.4	5	0	0	0.737525	FALSE	0	MAOB	29744	0.273846
275	3.56287	7.59e-05	0.280672	0	3		6	FALSE	PKIA		PKIA	21.6667	3	0	0	0.572854	FALSE	0	PKIA	864	0.48062
276	3.68263	0	0.271545	0	1		6	FALSE	SIRT1		SIRT1	38	1	0	0	0.552894	FALSE	0	SIRT1	0	0
277	3.68263	0	0.271545	0	1		6	FALSE	ATP5B		ATP5B	38	1	0	0	0.552894	FALSE	0	ATP5B	0	0
278	3.68263	0	0.271545	0	1		6	FALSE	MTND6		MTND6	38	1	0	0	0.552894	FALSE	0	MTND6	0	0
279	3.68263	0	0.271545	0	1		6	FALSE	HSD3B2		HSD3B2	38	1	0	0	0.552894	FALSE	0	HSD3B2	0	0
280	3.68263	0	0.271545	0	1		6	FALSE	HSD3B1		HSD3B1	38	1	0	0	0.552894	FALSE	0	HSD3B1	0	0
281	2.72156	0.00541436	0.367437	0	23	23	5	FALSE	MOL000417		MOL000417	19.3043	23	0	0	0.713074	FALSE	0	MOL000417	86990	0.290545
282	3.20659	0.000131	0.311858	0	4	4	5	FALSE	MOL000433		MOL000433	13	4	0	0	0.632236	FALSE	0	MOL000433	1674	0.428571
283	3.23054	3.08e-05	0.309546	0	2	2	5	FALSE	MOL000439		MOL000439	18.5	2	0	0	0.628244	FALSE	0	MOL000439	320	0.564516
284	2.88922	0.000188	0.346114	0	5	5	5	FALSE	MOL000442		MOL000442	29.4	5	0	0	0.68513	FALSE	0	MOL000442	2852	0.507143
285	3.11078	0.000248	0.321463	0	4	4	5	FALSE	MOL002879		MOL002879	20	4	0	0	0.648204	FALSE	0	MOL002879	3832	0.452381
286	3.08683	0.000102	0.323957	0	2	2	5	FALSE	MOL002883		MOL002883	29.5	2	0	0	0.652196	FALSE	0	MOL002883	1704	0.59375
287	2.78743	0.00464027	0.358754	0	14	14	5	FALSE	MOL006147		MOL006147	21	14	0	0	0.702096	FALSE	0	MOL006147	52400	0.327869
288	2.77545	0.00234733	0.360302	0	14	14	5	FALSE	MOL009495		MOL009495	26.4286	14	0	0	0.704092	FALSE	0	MOL009495	41164	0.403628
289	2.80539	0.00198948	0.356457	0	11	11	5	FALSE	MOL009496		MOL009496	26.8182	11	0	0	0.699102	FALSE	0	MOL009496	30872	0.416422
290	2.78144	0.00210265	0.359526	0	13	13	5	FALSE	MOL009500		MOL009500	27.1538	13	0	0	0.703094	FALSE	0	MOL009500	37804	0.41514
291	2.79341	0.00429984	0.357985	0	13	13	5	FALSE	MOL009504		MOL009504	21.6154	13	0	0	0.701098	FALSE	0	MOL009504	47602	0.337957
292	2.80539	0.00147219	0.356457	0	11	11	5	FALSE	MOL009513		MOL009513	28.9091	11	0	0	0.699102	FALSE	0	MOL009513	27050	0.457526
293	2.81138	0.00137387	0.355698	0	10	10	5	FALSE	MOL009519		MOL009519	30.3	10	0	0	0.698104	FALSE	0	MOL009519	24904	0.472581
294	3.85329	8.9e-05	0.259518	0	2	2	5	FALSE	MOL009524		MOL009524	16	2	0	0	0.524451	FALSE	0	MOL009524	508	0.555556
295	3.85329	8.9e-05	0.259518	0	2	2	5	FALSE	MOL009525		MOL009525	16	2	0	0	0.524451	FALSE	0	MOL009525	508	0.555556
296	2.84731	0.00231447	0.351209	0	12	12	5	FALSE	MOL009537		MOL009537	20	12	0	0	0.692116	FALSE	0	MOL009537	31956	0.333333
297	3.11078	0.000218	0.321463	0	3	3	5	FALSE	MOL009551		MOL009551	15.3333	3	0	0	0.648204	FALSE	0	MOL009551	2914	0.421569
298	2.89521	0.000379	0.345398	0	4	4	5	FALSE	MOL009562		MOL009562	30.25	4	0	0	0.684132	FALSE	0	MOL009562	6204	0.513158
299	3.02695	0.00872609	0.330366	0	12	12	5	FALSE	MOL001559		MOL001559	10.4167	12	0	0	0.662176	FALSE	0	MOL001559	79140	0.214015
300	3.5988	7.18e-05	0.27787	0	2		6	FALSE	LTA4H		LTA4H	22.5	2	0	0	0.566866	FALSE	0	LTA4H	798	0.597222
301	4.02395	0	0.248512	0	1		6	FALSE	SAA		SAA	12	1	0	0	0.496008	FALSE	0	SAA	0	0
302	2.87725	0.000679	0.347555	0	5	5	5	FALSE	MOL001736		MOL001736	30	5	0	0	0.687126	FALSE	0	MOL001736	8516	0.527273
303	2.68563	0.0203149	0.372352	0	27	27	5	FALSE	MOL000322		MOL000322	18.5185	27	0	0	0.719062	FALSE	0	MOL000322	161166	0.269516
304	3.68263	0	0.271545	0	1		6	FALSE	BACE1		BACE1	27	1	0	0	0.552894	FALSE	0	BACE1	0	0
305	2.71557	0.00656683	0.368247	0	22	22	5	FALSE	MOL005430		MOL005430	20.5	22	0	0	0.714072	FALSE	0	MOL005430	96884	0.3
306	3.85928	5.12e-05	0.259116	0	2	2	5	FALSE	MOL005435		MOL005435	14	2	0	0	0.523453	FALSE	0	MOL005435	388	0.619048
307	3.85928	5.12e-05	0.259116	0	2	2	5	FALSE	MOL005438		MOL005438	14	2	0	0	0.523453	FALSE	0	MOL005438	388	0.619048
308	2.94311	0.0153212	0.339776	0	10	10	5	FALSE	MOL005440		MOL005440	10.6	10	0	0	0.676148	FALSE	0	MOL005440	75386	0.174545
309	3.94012	0	0.253799	0	1		6	FALSE	ABAT		ABAT	10	1	0	0	0.50998	FALSE	0	ABAT	0	0
310	3.94012	0	0.253799	0	1		6	FALSE	ADH1A		ADH1A	10	1	0	0	0.50998	FALSE	0	ADH1A	0	0
311	3.0509	0.00390786	0.327772	0	3	3	5	FALSE	MOL005458		MOL005458	19	3	0	0	0.658184	FALSE	0	MOL005458	11244	0.375
312	2.7515	0.0326004	0.363439	0	17	17	5	FALSE	MOL000546		MOL000546	7.17647	17	0	0	0.708084	FALSE	0	MOL000546	85262	0.0965074
313	3.7485	0	0.266773	0	1		6	FALSE	FASN		FASN	17	1	0	0	0.541916	FALSE	0	FASN	0	0
314	2.82036	0.00130151	0.354565	0	2		4	FALSE	SOD1		SOD1	83.5	2	0	0	0.696607	FALSE	0	SOD1	4150	0.525478
315	2.82036	0.00130151	0.354565	0	2		4	FALSE	HIF1A		HIF1A	83.5	2	0	0	0.696607	FALSE	0	HIF1A	4150	0.525478
316	3.7485	0	0.266773	0	1		6	FALSE	PLA2G4A		PLA2G4A	17	1	0	0	0.541916	FALSE	0	PLA2G4A	0	0
317	3.7485	0	0.266773	0	1		6	FALSE	ABCC2		ABCC2	17	1	0	0	0.541916	FALSE	0	ABCC2	0	0
318	3.7485	0	0.266773	0	1		6	FALSE	MTOR		MTOR	17	1	0	0	0.541916	FALSE	0	MTOR	0	0
319	2.78144	0.00319346	0.359526	0	14	14	5	FALSE	MOL005465		MOL005465	20.1429	14	0	0	0.703094	FALSE	0	MOL005465	41396	0.308756
320	3.00898	0.000973	0.332338	0	5	5	5	FALSE	MOL000953		MOL000953	16.8	5	0	0	0.66517	FALSE	0	MOL000953	8696	0.298113
321	2.67365	0.0148275	0.37402	0	29	29	5	FALSE	MOL003542		MOL003542	17.7931	29	0	0	0.721058	FALSE	0	MOL003542	154494	0.258355
322	3.53892	1.44e-05	0.282572	0	2		6	FALSE	PYGM		PYGM	34	2	0	0	0.576846	FALSE	0	PYGM	178	0.702128
323	2.82335	0.00183856	0.354189	0	10	10	5	FALSE	MOL003576		MOL003576	23.5	10	0	0	0.696108	FALSE	0	MOL003576	19818	0.381356
324	4.01497	8.17e-05	0.249068	0	2	2	5	FALSE	MOL003578		MOL003578	6	2	0	0	0.497505	FALSE	0	MOL003578	298	0.5
325	2.55389	0.0575694	0.391559	0	41	41	4	FALSE	MOL000358		MOL000358	11.6585	41	0	0	0.741018	FALSE	0	MOL000358	368566	0.15012
326	3.5509	0	0.281619	0	1		5	FALSE	CHRNA2		CHRNA2	41	1	0	0	0.57485	FALSE	0	CHRNA2	0	0
327	2.7485	0.000761	0.363834	0	2		5	FALSE	CASP8		CASP8	95.5	2	0	0	0.708583	FALSE	0	CASP8	6320	0.555882
328	2.7485	0.000761	0.363834	0	2		5	FALSE	PRKCA		PRKCA	95.5	2	0	0	0.708583	FALSE	0	PRKCA	6320	0.555882
329	2.7485	0.000761	0.363834	0	2		5	FALSE	TGFB1		TGFB1	95.5	2	0	0	0.708583	FALSE	0	TGFB1	6320	0.555882
330	2.7485	0.000761	0.363834	0	2		5	FALSE	PON1		PON1	95.5	2	0	0	0.708583	FALSE	0	PON1	6320	0.555882
331	3.5509	0	0.281619	0	1		5	FALSE	MAP2		MAP2	41	1	0	0	0.57485	FALSE	0	MAP2	0	0
332	2.61976	0.0341467	0.381714	0	39	39	5	FALSE	MOL000354		MOL000354	13.5385	39	0	0	0.73004	FALSE	0	MOL000354	272484	0.195913
333	2.80838	0.000413	0.356077	0	2		5	FALSE	PPARD		PPARD	94.5	2	0	0	0.698603	FALSE	0	PPARD	3984	0.566667
334	2.64671	0.00174401	0.377828	0	3		4	FALSE	AKR1B1		AKR1B1	74	3	0	0	0.725549	FALSE	0	AKR1B1	12106	0.394595
335	2.80838	0.000413	0.356077	0	2		5	FALSE	NCF1		NCF1	94.5	2	0	0	0.698603	FALSE	0	NCF1	3984	0.566667
336	3.61677	0	0.27649	0	1		6	FALSE	OLR1		OLR1	39	1	0	0	0.563872	FALSE	0	OLR1	0	0
337	2.39222	0.107759	0.418023	0	65	65	4	FALSE	MOL000422		MOL000422	9.38462	65	0	0	0.767964	FALSE	0	MOL000422	679288	0.113306
338	3.38922	0	0.295053	0	1		5	FALSE	IKBKB		IKBKB	65	1	0	0	0.601796	FALSE	0	IKBKB	0	0
339	3.38922	0	0.295053	0	1		5	FALSE	MAPK8		MAPK8	65	1	0	0	0.601796	FALSE	0	MAPK8	0	0
340	2.77844	0.000356	0.359914	0	2		4	FALSE	STAT1		STAT1	107.5	2	0	0	0.703593	FALSE	0	STAT1	4176	0.64939
341	2.77844	0.000356	0.359914	0	2		4	FALSE	CRK2		CRK2	107.5	2	0	0	0.703593	FALSE	0	CRK2	4176	0.64939
342	2.77844	0.000356	0.359914	0	2		4	FALSE	CYP1A2		CYP1A2	107.5	2	0	0	0.703593	FALSE	0	CYP1A2	4176	0.64939
343	2.77844	0.000356	0.359914	0	2		4	FALSE	SELE		SELE	107.5	2	0	0	0.703593	FALSE	0	SELE	4176	0.64939
344	2.77844	0.000356	0.359914	0	2		4	FALSE	VCAM1		VCAM1	107.5	2	0	0	0.703593	FALSE	0	VCAM1	4176	0.64939
345	2.77844	0.000356	0.359914	0	2		4	FALSE	CYP1B1		CYP1B1	107.5	2	0	0	0.703593	FALSE	0	CYP1B1	4176	0.64939
346	2.77844	0.000356	0.359914	0	2		4	FALSE	ALOX5		ALOX5	107.5	2	0	0	0.703593	FALSE	0	ALOX5	4176	0.64939
347	2.77844	0.000356	0.359914	0	2		4	FALSE	AHR		AHR	107.5	2	0	0	0.703593	FALSE	0	AHR	4176	0.64939
348	2.77844	0.000356	0.359914	0	2		4	FALSE	PSMD3		PSMD3	107.5	2	0	0	0.703593	FALSE	0	PSMD3	4176	0.64939
349	2.77844	0.000356	0.359914	0	2		4	FALSE	NR1I3		NR1I3	107.5	2	0	0	0.703593	FALSE	0	NR1I3	4176	0.64939
350	2.77844	0.000356	0.359914	0	2		4	FALSE	DIO1		DIO1	107.5	2	0	0	0.703593	FALSE	0	DIO1	4176	0.64939
351	3.38922	0	0.295053	0	1		5	FALSE	PPP3CA		PPP3CA	65	1	0	0	0.601796	FALSE	0	PPP3CA	0	0
352	2.77844	0.000356	0.359914	0	2		4	FALSE	GSTM1		GSTM1	107.5	2	0	0	0.703593	FALSE	0	GSTM1	4176	0.64939
353	2.77844	0.000356	0.359914	0	2		4	FALSE	GSTM2		GSTM2	107.5	2	0	0	0.703593	FALSE	0	GSTM2	4176	0.64939
354	3.38922	0	0.295053	0	1		5	FALSE	AKR1C3		AKR1C3	65	1	0	0	0.601796	FALSE	0	AKR1C3	0	0
355	3.38922	0	0.295053	0	1		5	FALSE	SLPI		SLPI	65	1	0	0	0.601796	FALSE	0	SLPI	0	0
356	2.93713	0.000905	0.340469	0	4	4	5	FALSE	MOL000211		MOL000211	15	4	0	0	0.677146	FALSE	0	MOL000211	7886	0.304348
357	1.91317	0.479451	0.522692	0	150	150	4	FALSE	MOL000098		MOL000098	5.01333	150	0	0	0.847804	FALSE	0	MOL000098	1727140	0.0581643
358	2.91018	0	0.343621	0	1		5	FALSE	MMP3		MMP3	150	1	0	0	0.681637	FALSE	0	MMP3	0	0
359	2.74251	0.00121982	0.364629	0	2		4	FALSE	PLAU		PLAU	91.5	2	0	0	0.709581	FALSE	0	PLAU	7056	0.532353
360	2.91018	0	0.343621	0	1		5	FALSE	EGF		EGF	150	1	0	0	0.681637	FALSE	0	EGF	0	0
361	2.91018	0	0.343621	0	1		5	FALSE	CDKN2A		CDKN2A	150	1	0	0	0.681637	FALSE	0	CDKN2A	0	0
362	2.91018	0	0.343621	0	1		5	FALSE	ELK1		ELK1	150	1	0	0	0.681637	FALSE	0	ELK1	0	0
363	2.91018	0	0.343621	0	1		5	FALSE	POR		POR	150	1	0	0	0.681637	FALSE	0	POR	0	0
364	2.91018	0	0.343621	0	1		5	FALSE	RAF1		RAF1	150	1	0	0	0.681637	FALSE	0	RAF1	0	0
365	2.91018	0	0.343621	0	1		5	FALSE	CBFA2T1		CBFA2T1	150	1	0	0	0.681637	FALSE	0	CBFA2T1	0	0
366	2.91018	0	0.343621	0	1		5	FALSE	HERC5		HERC5	150	1	0	0	0.681637	FALSE	0	HERC5	0	0
367	2.91018	0	0.343621	0	1		5	FALSE	HSPA5		HSPA5	150	1	0	0	0.681637	FALSE	0	HSPA5	0	0
368	2.91018	0	0.343621	0	1		5	FALSE	ACACA		ACACA	150	1	0	0	0.681637	FALSE	0	ACACA	0	0
369	2.91018	0	0.343621	0	1		5	FALSE	CAV1		CAV1	150	1	0	0	0.681637	FALSE	0	CAV1	0	0
370	2.91018	0	0.343621	0	1		5	FALSE	MYC		MYC	150	1	0	0	0.681637	FALSE	0	MYC	0	0
371	2.91018	0	0.343621	0	1		5	FALSE	F3		F3	150	1	0	0	0.681637	FALSE	0	F3	0	0
372	2.91018	0	0.343621	0	1		5	FALSE	IL1B		IL1B	150	1	0	0	0.681637	FALSE	0	IL1B	0	0
373	2.91018	0	0.343621	0	1		5	FALSE	PRKCB		PRKCB	150	1	0	0	0.681637	FALSE	0	PRKCB	0	0
374	2.91018	0	0.343621	0	1		5	FALSE	DUOX2		DUOX2	150	1	0	0	0.681637	FALSE	0	DUOX2	0	0
375	2.91018	0	0.343621	0	1		5	FALSE	HSPB1		HSPB1	150	1	0	0	0.681637	FALSE	0	HSPB1	0	0
376	2.91018	0	0.343621	0	1		5	FALSE	SULT1E1		SULT1E1	150	1	0	0	0.681637	FALSE	0	SULT1E1	0	0
377	2.91018	0	0.343621	0	1		5	FALSE	MGAM		MGAM	150	1	0	0	0.681637	FALSE	0	MGAM	0	0
378	2.91018	0	0.343621	0	1		5	FALSE	PLAT		PLAT	150	1	0	0	0.681637	FALSE	0	PLAT	0	0
379	2.91018	0	0.343621	0	1		5	FALSE	THBD		THBD	150	1	0	0	0.681637	FALSE	0	THBD	0	0
380	2.91018	0	0.343621	0	1		5	FALSE	SERPINE1		SERPINE1	150	1	0	0	0.681637	FALSE	0	SERPINE1	0	0
381	2.91018	0	0.343621	0	1		5	FALSE	COL1A1		COL1A1	150	1	0	0	0.681637	FALSE	0	COL1A1	0	0
382	2.91018	0	0.343621	0	1		5	FALSE	PTEN		PTEN	150	1	0	0	0.681637	FALSE	0	PTEN	0	0
383	2.91018	0	0.343621	0	1		5	FALSE	IL1A		IL1A	150	1	0	0	0.681637	FALSE	0	IL1A	0	0
384	2.91018	0	0.343621	0	1		5	FALSE	MPO		MPO	150	1	0	0	0.681637	FALSE	0	MPO	0	0
385	2.91018	0	0.343621	0	1		5	FALSE	ABCG2		ABCG2	150	1	0	0	0.681637	FALSE	0	ABCG2	0	0
386	2.91018	0	0.343621	0	1		5	FALSE	NFE2L2		NFE2L2	150	1	0	0	0.681637	FALSE	0	NFE2L2	0	0
387	2.91018	0	0.343621	0	1		5	FALSE	NQO1		NQO1	150	1	0	0	0.681637	FALSE	0	NQO1	0	0
388	2.91018	0	0.343621	0	1		5	FALSE	PARP1		PARP1	150	1	0	0	0.681637	FALSE	0	PARP1	0	0
389	2.91018	0	0.343621	0	1		5	FALSE	COL3A1		COL3A1	150	1	0	0	0.681637	FALSE	0	COL3A1	0	0
390	2.91018	0	0.343621	0	1		5	FALSE	CXCL11		CXCL11	150	1	0	0	0.681637	FALSE	0	CXCL11	0	0
391	2.91018	0	0.343621	0	1		5	FALSE	CXCL2		CXCL2	150	1	0	0	0.681637	FALSE	0	CXCL2	0	0
392	2.91018	0	0.343621	0	1		5	FALSE	DCAF5		DCAF5	150	1	0	0	0.681637	FALSE	0	DCAF5	0	0
393	2.91018	0	0.343621	0	1		5	FALSE	CHEK2		CHEK2	150	1	0	0	0.681637	FALSE	0	CHEK2	0	0
394	2.91018	0	0.343621	0	1		5	FALSE	CLDN4		CLDN4	150	1	0	0	0.681637	FALSE	0	CLDN4	0	0
395	2.91018	0	0.343621	0	1		5	FALSE	PPARA		PPARA	150	1	0	0	0.681637	FALSE	0	PPARA	0	0
396	2.91018	0	0.343621	0	1		5	FALSE	HSF1		HSF1	150	1	0	0	0.681637	FALSE	0	HSF1	0	0
397	2.91018	0	0.343621	0	1		5	FALSE	CRP		CRP	150	1	0	0	0.681637	FALSE	0	CRP	0	0
398	2.91018	0	0.343621	0	1		5	FALSE	CXCL10		CXCL10	150	1	0	0	0.681637	FALSE	0	CXCL10	0	0
399	2.91018	0	0.343621	0	1		5	FALSE	CHUK		CHUK	150	1	0	0	0.681637	FALSE	0	CHUK	0	0
400	2.91018	0	0.343621	0	1		5	FALSE	SPP1		SPP1	150	1	0	0	0.681637	FALSE	0	SPP1	0	0
401	2.91018	0	0.343621	0	1		5	FALSE	RUNX2		RUNX2	150	1	0	0	0.681637	FALSE	0	RUNX2	0	0
402	2.91018	0	0.343621	0	1		5	FALSE	RASSF1		RASSF1	150	1	0	0	0.681637	FALSE	0	RASSF1	0	0
403	2.91018	0	0.343621	0	1		5	FALSE	E2F1		E2F1	150	1	0	0	0.681637	FALSE	0	E2F1	0	0
404	2.91018	0	0.343621	0	1		5	FALSE	E2F2		E2F2	150	1	0	0	0.681637	FALSE	0	E2F2	0	0
405	2.91018	0	0.343621	0	1		5	FALSE	ACPP		ACPP	150	1	0	0	0.681637	FALSE	0	ACPP	0	0
406	2.91018	0	0.343621	0	1		5	FALSE	CTSD		CTSD	150	1	0	0	0.681637	FALSE	0	CTSD	0	0
407	2.91018	0	0.343621	0	1		5	FALSE	IGFBP3		IGFBP3	150	1	0	0	0.681637	FALSE	0	IGFBP3	0	0
408	2.91018	0	0.343621	0	1		5	FALSE	IGF2		IGF2	150	1	0	0	0.681637	FALSE	0	IGF2	0	0
409	2.91018	0	0.343621	0	1		5	FALSE	IRF1		IRF1	150	1	0	0	0.681637	FALSE	0	IRF1	0	0
410	2.91018	0	0.343621	0	1		5	FALSE	ERBB3		ERBB3	150	1	0	0	0.681637	FALSE	0	ERBB3	0	0
411	2.91018	0	0.343621	0	1		5	FALSE	PCOLCE		PCOLCE	150	1	0	0	0.681637	FALSE	0	PCOLCE	0	0
412	2.91018	0	0.343621	0	1		5	FALSE	NPEPPS		NPEPPS	150	1	0	0	0.681637	FALSE	0	NPEPPS	0	0
413	2.91018	0	0.343621	0	1		5	FALSE	HK2		HK2	150	1	0	0	0.681637	FALSE	0	HK2	0	0
414	2.91018	0	0.343621	0	1		5	FALSE	NKX3-1		NKX3-1	150	1	0	0	0.681637	FALSE	0	NKX3-1	0	0
415	2.91018	0	0.343621	0	1		5	FALSE	IQGAP1		IQGAP1	150	1	0	0	0.681637	FALSE	0	IQGAP1	0	0
416	2.97904	0.00141179	0.335678	0	5	5	5	FALSE	MOL000359		MOL000359	18.2	5	0	0	0.67016	FALSE	0	MOL000359	11238	0.301754
417	2.63174	0.0489728	0.379977	0	33	33	5	FALSE	MOL000449		MOL000449	12.0606	33	0	0	0.728044	FALSE	0	MOL000449	271492	0.162656
418	3.62874	0	0.275578	0	1		6	FALSE	ADRA2A		ADRA2A	33	1	0	0	0.561876	FALSE	0	ADRA2A	0	0
419	3.62874	0	0.275578	0	1		6	FALSE	MAOA		MAOA	33	1	0	0	0.561876	FALSE	0	MAOA	0	0
420	3.62874	0	0.275578	0	1		6	FALSE	CTRB1		CTRB1	33	1	0	0	0.561876	FALSE	0	CTRB1	0	0
