# Supplementary material for: Network Pharmacology-Based Strategy to Investigate Pharmacological Mechanisms of Qiaoshao Formula for Treatment of Premature Ejaculation
Source: Evid Based Complement Alternat Med. 2020 Nov 11;2020:1418634. doi: 10.1155/2020/1418634 (PMC7676949; doi:10.1155/2020/1418634)
Supplement: Supplementary Materials — Figure S1: PPI network of module 1 derived from the PPI network of PE-related targets. Figure S2: PPI network of module 2 derived from the PPI network of PE-related targets. Figure S3: PPI network of module 3 derived from the PPI network of PE-related targets. Figure S4: the pathway-target network of the PE-related targets. Table S1: chemical parameters of the active compounds in QS formula. Table S2: detail information of the compound-compound targets network. Table S3: PE-related targets retrieved from databases. Table S4: detailed information of the disease PPI network. Table S5: GO analysis results of the QS formula-PE targets. Table S6: GO analysis results of the module 1 derived from the QS formula-PE targets. Table S7: GO analysis results of the module 2 derived from the QS formula-PE targets. Table S8: GO analysis results of the module 3 derived from the QS formula-PE targets. Table S9: detailed topological characteristics of gene-pathways network of PE-related 567 targets. Table S10: GO enrichment analysis results of QS formula-PE targets. Table S11: KEGG enrichment analysis results of QS formula-PE targets. Table S12: details of topological characteristics of the QS formula-PE network. [file 1418634.f1.zip › Table S3.xls]

## Sheet: Sheet1
gene	database
ADRB2	TTD
OPRD1	TTD
HTR1A	TTD
OTR	TTD
SERT	TTD
COMT	disgenet
SLC6A3	disgenet
ORTHYP1	OMIM
DM1	OMIM
PAIS	OMIM
HH23	OMIM
ESR2	OMIM
AR	genecard
FGFR2	genecard
FGFR3	genecard
TP53	genecard
CYP19A1	genecard
NBN	genecard
FGFR1	genecard
CYP17A1	genecard
TWIST1	genecard
SYCP3	genecard
ATM	genecard
TERT	genecard
BRCA1	genecard
RUNX2	genecard
ESR1	genecard
PTEN	genecard
TP63	genecard
APOA1	genecard
MIR146A	genecard
KITLG	genecard
FGF8	genecard
ALB	genecard
APOE	genecard
TGFBR2	genecard
MMP2	genecard
IGF2	genecard
APOB	genecard
PDGFRB	genecard
ERCC1	genecard
NOG	genecard
TERC	genecard
EDNRB	genecard
FGFR4	genecard
BRAF	genecard
HRAS	genecard
FLT1	genecard
BRCA2	genecard
HSD3B2	genecard
CHEK2	genecard
TNFRSF11B	genecard
GHR	genecard
IGF1	genecard
TGFB2	genecard
SNAI2	genecard
IGFBP3	genecard
NOTCH1	genecard
TNFRSF11A	genecard
HNF1B	genecard
MEG3	genecard
H19	genecard
H2AC18	genecard
CTNNB1	genecard
MDM2	genecard
EP300	genecard
IFNG	genecard
USP7	genecard
INS	genecard
TNF	genecard
FAS	genecard
COMT	genecard
TNFSF11	genecard
CR2	genecard
RAF1	genecard
MAP2K2	genecard
PCNA	genecard
KRAS	genecard
LIMK1	genecard
TFAP2A	genecard
KCNQ1OT1	genecard
MIR21	genecard
IL6	genecard
AKT1	genecard
PRKD1	genecard
CREBBP	genecard
GJA1	genecard
RHOA	genecard
DBH	genecard
FASLG	genecard
POMC	genecard
SHBG	genecard
GNRH1	genecard
INHA	genecard
PDGFRA	genecard
MAP2K1	genecard
PIK3R1	genecard
NPM1	genecard
MIR210	genecard
NFKB1	genecard
RAD51	genecard
WT1	genecard
FOXO3	genecard
CXCL8	genecard
CTSD	genecard
SRC	genecard
VDR	genecard
CDH1	genecard
SMAD3	genecard
ITGB4	genecard
TGIF1	genecard
SETD2	genecard
MIR17	genecard
LEP	genecard
POU5F1	genecard
PRL	genecard
IL10	genecard
FGF7	genecard
PARP1	genecard
FGF2	genecard
IL2	genecard
SPP1	genecard
XRCC6	genecard
BGLAP	genecard
CRP	genecard
SOD2	genecard
HOXD13	genecard
CD40LG	genecard
FGF1	genecard
IGFBP1	genecard
DAZL	genecard
PIK3CA	genecard
MAPK1	genecard
MMP14	genecard
ETS1	genecard
APC	genecard
CDH11	genecard
KRT5	genecard
MIAT	genecard
MIRLET7C	genecard
MIR320A	genecard
MMP9	genecard
NOS3	genecard
CD4	genecard
SERPINA3	genecard
FN1	genecard
BMP2	genecard
TGFB1	genecard
IGF1R	genecard
MMP1	genecard
PPARG	genecard
EPO	genecard
CSF2	genecard
SIRT1	genecard
VEGFA	genecard
CYP27B1	genecard
GRP	genecard
OXT	genecard
EGF	genecard
CCR6	genecard
TIMP2	genecard
IL1B	genecard
KDR	genecard
CASP3	genecard
CYCS	genecard
CCL2	genecard
HIF1A	genecard
GNRHR	genecard
CD8A	genecard
PLAT	genecard
GRB2	genecard
NRP1	genecard
CD38	genecard
THBS1	genecard
IL15	genecard
CYP3A4	genecard
MTOR	genecard
IL2RA	genecard
MAPK3	genecard
DNMT3B	genecard
CD36	genecard
JUP	genecard
CLU	genecard
HDAC9	genecard
CDH5	genecard
ANXA5	genecard
VEGFC	genecard
LOX	genecard
BMP6	genecard
KDM4C	genecard
LEPQTL1	genecard
LOC110806262	genecard
DNMT1	genecard
NR3C1	genecard
CCL5	genecard
CASP8	genecard
PLAU	genecard
MMP3	genecard
DNMT3A	genecard
RAC1	genecard
IL6R	genecard
MMP7	genecard
NR1H2	genecard
PROS1	genecard
CD59	genecard
COL18A1	genecard
GHRH	genecard
SELL	genecard
PECAM1	genecard
ICOSLG	genecard
MYC	genecard
RB1	genecard
EIF4E	genecard
RPS6KB1	genecard
CDH2	genecard
CREB1	genecard
IRS1	genecard
EIF4EBP1	genecard
PDE5A	genecard
EPPIN	genecard
FLNA	genecard
GZMB	genecard
STAT3	genecard
CASP7	genecard
CDKN1A	genecard
TOP2A	genecard
PLK1	genecard
CASP2	genecard
CDC25C	genecard
SLC6A4	genecard
SOS1	genecard
MUC1	genecard
ENG	genecard
HTR2C	genecard
FST	genecard
HTR3A	genecard
HLA-B	genecard
PLAUR	genecard
GADD45A	genecard
IGFBP2	genecard
SP1	genecard
TNFRSF10C	genecard
IBSP	genecard
TSPY1	genecard
MIR126	genecard
VCAM1	genecard
STAT1	genecard
GSTP1	genecard
KIT	genecard
IL2RB	genecard
ITGAM	genecard
CRH	genecard
SELE	genecard
EGFR	genecard
EZH2	genecard
MAPK14	genecard
MME	genecard
ABCG2	genecard
PDPK1	genecard
BMP4	genecard
HSD17B3	genecard
SOX2	genecard
LEF1	genecard
HTR1A	genecard
AMACR	genecard
CDC20	genecard
XRCC1	genecard
HBEGF	genecard
NES	genecard
MALAT1	genecard
TUG1	genecard
PTPRC	genecard
CFTR	genecard
IL4	genecard
MBL2	genecard
IRF6	genecard
CXCR4	genecard
CCR5	genecard
CXCL12	genecard
NEAT1	genecard
ERBB2	genecard
TH	genecard
HGF	genecard
JAK1	genecard
CTSB	genecard
CDKN2A	genecard
CALR	genecard
SLC6A3	genecard
JUN	genecard
GSK3B	genecard
ESR2	genecard
EDNRA	genecard
GAPDH	genecard
ALOX5	genecard
PAX6	genecard
ANXA2	genecard
CYP1A1	genecard
CFLAR	genecard
CD79A	genecard
FADD	genecard
PTHLH	genecard
SOS2	genecard
GCH1	genecard
BCL2L11	genecard
ARAF	genecard
BMP7	genecard
SREBF1	genecard
HTR1B	genecard
TRPM8	genecard
GDF15	genecard
CPA4	genecard
NTS	genecard
SLPI	genecard
CCN1	genecard
HOTAIR	genecard
MIR27B	genecard
MIR148A	genecard
SPRY4-IT1	genecard
STIN2-VNTR	genecard
ICAM1	genecard
NOS2	genecard
CASP1	genecard
TNFRSF1A	genecard
IDO1	genecard
MBP	genecard
ERVW-1	genecard
TNFRSF1B	genecard
IL7R	genecard
CD28	genecard
F9	genecard
TLR9	genecard
CD69	genecard
CLEC4M	genecard
CDK4	genecard
MET	genecard
AKT2	genecard
JAK2	genecard
CDK6	genecard
FLT4	genecard
DDC	genecard
SMARCA4	genecard
SMAD4	genecard
ITGA6	genecard
ITGB1	genecard
MMP13	genecard
MAPK8	genecard
ADA	genecard
BMPR2	genecard
XIAP	genecard
NTRK1	genecard
PTGS2	genecard
PRLR	genecard
STAT5B	genecard
HSP90AA1	genecard
KRT18	genecard
PIK3CG	genecard
SSTR2	genecard
NFE2L2	genecard
CDH3	genecard
BCL2L1	genecard
CD44	genecard
PTGS1	genecard
KDM1A	genecard
KLK3	genecard
CYP24A1	genecard
CDKN2B	genecard
F2R	genecard
BIRC5	genecard
ATF4	genecard
TOP1	genecard
SMAD2	genecard
ITGA2	genecard
TCF7L2	genecard
CTNND1	genecard
NDRG1	genecard
DDIT3	genecard
EZR	genecard
BIRC2	genecard
TNFRSF10A	genecard
VIPR1	genecard
TRPV6	genecard
PROM1	genecard
BMX	genecard
FCGR3A	genecard
LGALS3	genecard
TRPS1	genecard
ATF3	genecard
THBS4	genecard
ITIH4	genecard
KLK4	genecard
SSTR1	genecard
CHKA	genecard
CCNG1	genecard
ETS2	genecard
SSTR5	genecard
NANOG	genecard
SCAP	genecard
LPXN	genecard
CDKN3	genecard
CCL3	genecard
SRA1	genecard
DHRS9	genecard
RARS1	genecard
IGF2-AS	genecard
HOTTIP	genecard
XIST	genecard
MIRLET7D	genecard
CDKN2B-AS1	genecard
MIR99A	genecard
MIR30A	genecard
FALEC	genecard
HLA-A	genecard
CCR3	genecard
TLR7	genecard
CD34	genecard
IL16	genecard
CD163	genecard
LGMN	genecard
DPP4	genecard
IL4R	genecard
ITGAL	genecard
CCR2	genecard
OCLN	genecard
CCR7	genecard
CD86	genecard
IL7	genecard
CARTPT	genecard
KIR3DL1	genecard
NRON	genecard
FBXO32	genecard
