# Supplementary material for: Network Pharmacology-Based Strategy to Investigate Pharmacological Mechanisms of Qiaoshao Formula for Treatment of Premature Ejaculation
Source: Evid Based Complement Alternat Med. 2020 Nov 11;2020:1418634. doi: 10.1155/2020/1418634 (PMC7676949; doi:10.1155/2020/1418634)
Supplement: Supplementary Materials — Figure S1: PPI network of module 1 derived from the PPI network of PE-related targets. Figure S2: PPI network of module 2 derived from the PPI network of PE-related targets. Figure S3: PPI network of module 3 derived from the PPI network of PE-related targets. Figure S4: the pathway-target network of the PE-related targets. Table S1: chemical parameters of the active compounds in QS formula. Table S2: detail information of the compound-compound targets network. Table S3: PE-related targets retrieved from databases. Table S4: detailed information of the disease PPI network. Table S5: GO analysis results of the QS formula-PE targets. Table S6: GO analysis results of the module 1 derived from the QS formula-PE targets. Table S7: GO analysis results of the module 2 derived from the QS formula-PE targets. Table S8: GO analysis results of the module 3 derived from the QS formula-PE targets. Table S9: detailed topological characteristics of gene-pathways network of PE-related 567 targets. Table S10: GO enrichment analysis results of QS formula-PE targets. Table S11: KEGG enrichment analysis results of QS formula-PE targets. Table S12: details of topological characteristics of the QS formula-PE network. [file 1418634.f1.zip › Table S4.xls]

## Sheet: Table S4
SUID	annotation.Taxon	AverageShortestPathLength	BetweennessCentrality	bg.annotation.DbId	bg.annotation.DbRelease	bg.annotation.Description	bg.annotation.EntityType	bg.annotation.GO	bg.annotation.ID	bg.annotation.InputName	bg.annotation.IsSeed	bg.annotation.KEGG	bg.annotation.Name	bg.annotation.SourceOrganism	bg.annotation.XNames	ClosenessCentrality	ClusteringCoefficient	Degree	Eccentricity	IsSingleNode	name	NeighborhoodConnectivity	NumberOfDirectedEdges	NumberOfUndirectedEdges	PartnerOfMultiEdgedNodePairs	Radiality	selected	SelfLoops	shared name	Stress	TopologicalCoefficient
814225		0	0													0	0	0	0	TRUE	RARS1	0	0	0	0	9.22337e+10	FALSE	0	RARS1	0	0
814226		0	0													0	0	0	0	TRUE	STIN2-VNTR	0	0	0	0	9.22337e+10	FALSE	0	STIN2-VNTR	0	0
814227		0	0													0	0	0	0	TRUE	CCN1	0	0	0	0	9.22337e+10	FALSE	0	CCN1	0	0
814228		0	0													0	0	0	0	TRUE	LOC110806262	0	0	0	0	9.22337e+10	FALSE	0	LOC110806262	0	0
814229		0	0													0	0	0	0	TRUE	H2AC18	0	0	0	0	9.22337e+10	FALSE	0	H2AC18	0	0
814230		0	0													0	0	0	0	TRUE	PAIS	0	0	0	0	9.22337e+10	FALSE	0	PAIS	0	0
814231		0	0													0	0	0	0	TRUE	DM1	0	0	0	0	9.22337e+10	FALSE	0	DM1	0	0
814232		0	0													0	0	0	0	TRUE	ORTHYP1	0	0	0	0	9.22337e+10	FALSE	0	ORTHYP1	0	0
814233		0	0													0	0	0	0	TRUE	OTR	0	0	0	0	9.22337e+10	FALSE	0	OTR	0	0
814234	taxon:9606	2.62463	0.00061308	180220	1902	integrin subunit beta 4	gene	biological_process-&-1&-GO:0007155-&&-cell adhesion-%%-GO:0006914-&&-autophagy-%%-GO:0007160-&&-cell-matrix adhesion-%%-GO:0007229-&&-integrin-mediated signaling pathway-%%-GO:0009611-&&-response to wounding-%%-GO:0030198-&&-extracellular matrix organization-%%-GO:0031581-&&-hemidesmosome assembly-%%-GO:0035878-&&-nail development-%%-GO:0043588-&&-skin development-%%-GO:0048333-&&-mesodermal cell…	G:9606:ITGB4	ITGB4	TRUE	KEGG-&-1&-hsa04810-&&-Regulation of actin cytoskeleton-%%-hsa05410-&&-Hypertrophic cardiomyopathy (HCM)-%%-hsa04512-&&-ECM-receptor interaction-%%-hsa04151-&&-PI3K-Akt signaling pathway-%%-hsa05412-&&-Arrhythmogenic right ventricular cardiomyopathy (ARVC)-%%-hsa05165-&&-Human papillomavirus infection-%%-hsa05414-&&-Dilated cardiomyopathy (DCM)-%%-hsa04510-&&-Focal adhesion	ITGB4	Homo sapiens (Human)-&&-9606	Gene Symbol-&-1&-ITGB4	0.381006	0.361111	9	4	FALSE	ITGB4	34.1111	0	9	0	0.729228	FALSE	0	ITGB4	816	0.233638
814235	taxon:9606	0	0	182271	1902	cyclin dependent kinase inhibitor 3	gene	biological_process-&-1&-GO:0000079-&&-regulation of cyclin-dependent protein serine/threonine kinase activity-%%-GO:0000082-&&-G1/S transition of mitotic cell cycle-%%-GO:0007050-&&-cell cycle arrest-%%-GO:0008285-&&-negative regulation of cell proliferation-%%-GO:0035335-&&-peptidyl-tyrosine dephosphorylation|cellular_component-&-1&-GO:0005829-&&-cytosol-%%-GO:0005634-&&-nucleus-%%-GO:0048471-&&…	G:9606:CDKN3	CDKN3	TRUE		CDKN3	Homo sapiens (Human)-&&-9606	Gene Symbol-&-1&-CDKN3	0	0	0	0	TRUE	CDKN3	0	0	0	0	9.22337e+10	FALSE	0	CDKN3	0	0
814236	taxon:9606	2.60997	0.0114915	180223	1902	integrin subunit beta 1	gene	biological_process-&-1&-GO:0000082-&&-G1/S transition of mitotic cell cycle-%%-GO:0001701-&&-in utero embryonic development-%%-GO:0001708-&&-cell fate specification-%%-GO:0002042-&&-cell migration involved in sprouting angiogenesis-%%-GO:0051726-&&-regulation of cell cycle-%%-GO:0006968-&&-cellular defense response-%%-GO:0007156-&&-homophilic cell adhesion via plasma membrane adhesion molecules-%…	G:9606:ITGB1	ITGB1	TRUE	KEGG-&-1&-hsa04145-&&-Phagosome-%%-hsa04810-&&-Regulation of actin cytoskeleton-%%-hsa05140-&&-Leishmaniasis-%%-hsa05205-&&-Proteoglycans in cancer-%%-hsa04151-&&-PI3K-Akt signaling pathway-%%-hsa04530-&&-Tight junction-%%-hsa04611-&&-Platelet activation-%%-hsa05412-&&-Arrhythmogenic right ventricular cardiomyopathy (ARVC)-%%-hsa05100-&&-Bacterial invasion of epithelial cells-%%-hsa04514-&&-Cell …	ITGB1	Homo sapiens (Human)-&&-9606	Gene Symbol-&-1&-ITGB1	0.383146	0.117647	17	5	FALSE	ITGB1	15.1176	0	17	0	0.731672	FALSE	0	ITGB1	9612	0.107143
814237	taxon:9606	2.4868	0.00078163	177150	1902	topoisomerase (DNA) II alpha	gene	biological_process-&-1&-GO:0007059-&&-chromosome segregation-%%-GO:0000712-&&-resolution of meiotic recombination intermediates-%%-GO:0000819-&&-sister chromatid segregation-%%-GO:0002244-&&-hematopoietic progenitor cell differentiation-%%-GO:0006265-&&-DNA topological change-%%-GO:0006266-&&-DNA ligation-%%-GO:0006312-&&-mitotic recombination-%%-GO:0006974-&&-cellular response to DNA damage stim…	G:9606:TOP2A	TOP2A	TRUE	KEGG-&-1&-hsa01524-&&-Platinum drug resistance	TOP2A	Homo sapiens (Human)-&&-9606	Gene Symbol-&-1&-TOP2A	0.402123	0.419048	15	5	FALSE	TOP2A	40.2	0	15	0	0.752199	FALSE	0	TOP2A	1630	0.214973
814238	taxon:9606	2.44575	0.00096316	181241	1902	ETS proto-oncogene 1, transcription factor	gene	biological_process-&-1&-GO:0001666-&&-response to hypoxia-%%-GO:0009612-&&-response to mechanical stimulus-%%-GO:0006955-&&-immune response-%%-GO:0007565-&&-female pregnancy-%%-GO:0008284-&&-positive regulation of cell proliferation-%%-GO:0008285-&&-negative regulation of cell proliferation-%%-GO:0010595-&&-positive regulation of endothelial cell migration-%%-GO:0010715-&&-regulation of extracell…	G:9606:ETS1	ETS1	TRUE	KEGG-&-1&-hsa05166-&&-Human T-cell leukemia virus 1 infection-%%-hsa05211-&&-Renal cell carcinoma-%%-hsa04218-&&-Cellular senescence-%%-hsa04014-&&-Ras signaling pathway-%%-hsa05200-&&-Pathways in cancer	ETS1	Homo sapiens (Human)-&&-9606	Gene Symbol-&-1&-ETS1	0.408873	0.529412	18	4	FALSE	ETS1	39.7778	0	18	0	0.759042	FALSE	0	ETS1	1858	0.209357
814239	taxon:9606	2.59238	0.00076586	181240	1902	ETS proto-oncogene 2, transcription factor	gene	biological_process-&-1&-GO:0000122-&&-negative regulation of transcription from RNA polymerase II promoter-%%-GO:0001501-&&-skeletal system development-%%-GO:0001712-&&-ectodermal cell fate commitment-%%-GO:0006351-&&-transcription, DNA-templated-%%-GO:0007498-&&-mesoderm development-%%-GO:0045893-&&-positive regulation of transcription, DNA-templated-%%-GO:0030154-&&-cell differentiation-%%-GO:0…	G:9606:ETS2	ETS2	TRUE	KEGG-&-1&-hsa05166-&&-Human T-cell leukemia virus 1 infection-%%-hsa04014-&&-Ras signaling pathway	ETS2	Homo sapiens (Human)-&&-9606	Gene Symbol-&-1&-ETS2	0.385747	0.424242	12	4	FALSE	ETS2	34.4167	0	12	0	0.734604	FALSE	0	ETS2	1156	0.218684
814240	taxon:9606	2.09971	0.04369	177146	1902	tumor protein p53	gene	biological_process-&-1&-GO:0000122-&&-negative regulation of transcription from RNA polymerase II promoter-%%-GO:0000733-&&-DNA strand renaturation-%%-GO:0006366-&&-transcription from RNA polymerase II promoter-%%-GO:0008104-&&-protein localization-%%-GO:0031497-&&-chromatin assembly-%%-GO:0006284-&&-base-excision repair-%%-GO:0006289-&&-nucleotide-excision repair-%%-GO:0006355-&&-regulation of t…	G:9606:TP53	TP53	TRUE	KEGG-&-1&-hsa04115-&&-p53 signaling pathway-%%-hsa04211-&&-Longevity regulating pathway-%%-hsa04110-&&-Cell cycle-%%-hsa05166-&&-Human T-cell leukemia virus 1 infection-%%-hsa05218-&&-Melanoma-%%-hsa05205-&&-Proteoglycans in cancer-%%-hsa05169-&&-Epstein-Barr virus infection-%%-hsa04210-&&-Apoptosis-%%-hsa04722-&&-Neurotrophin signaling pathway-%%-hsa05223-&&-Non-small cell lung cancer-%%-hsa0152…	TP53	Homo sapiens (Human)-&&-9606	Gene Symbol-&-1&-TP53	0.476257	0.187123	71	4	FALSE	TP53	25.0986	0	71	0	0.816716	FALSE	0	TP53	47370	0.103597
814241	taxon:9606	2.83284	5.058e-05	180211	1902	inter-alpha-trypsin inhibitor heavy chain family member 4	gene	biological_process-&-1&-GO:0002576-&&-platelet degranulation-%%-GO:0006953-&&-acute-phase response-%%-GO:0010951-&&-negative regulation of endopeptidase activity-%%-GO:0030212-&&-hyaluronan metabolic process-%%-GO:0034097-&&-response to cytokine|cellular_component-&-1&-GO:0005886-&&-plasma membrane-%%-GO:0005576-&&-extracellular region-%%-GO:0031089-&&-platelet dense granule lumen-%%-GO:0070062-&…	G:9606:ITIH4	ITIH4	TRUE		ITIH4	Homo sapiens (Human)-&&-9606	Gene Symbol-&-1&-ITIH4	0.353002	0.666667	3	4	FALSE	ITIH4	38.6667	0	3	0	0.694526	FALSE	0	ITIH4	54	0.390572
814242	taxon:9606	2.48094	0.00193937	178145	1902	ras-related C3 botulinum toxin substrate 1 (rho family, small GTP binding protein Rac1)	gene	biological_process-&-1&-GO:0001934-&&-positive regulation of protein phosphorylation-%%-GO:0002093-&&-auditory receptor cell morphogenesis-%%-GO:0002551-&&-mast cell chemotaxis-%%-GO:0003382-&&-epithelial cell morphogenesis-%%-GO:0030036-&&-actin cytoskeleton organization-%%-GO:0007596-&&-blood coagulation-%%-GO:0007155-&&-cell adhesion-%%-GO:0035556-&&-intracellular signal transduction-%%-GO:000…	G:9606:RAC1	RAC1	TRUE	KEGG-&-1&-hsa04145-&&-Phagosome-%%-hsa04932-&&-Non-alcoholic fatty liver disease (NAFLD)-%%-hsa04370-&&-VEGF signaling pathway-%%-hsa05205-&&-Proteoglycans in cancer-%%-hsa05169-&&-Epstein-Barr virus infection-%%-hsa04530-&&-Tight junction-%%-hsa04722-&&-Neurotrophin signaling pathway-%%-hsa05167-&&-Kaposi sarcoma-associated herpesvirus infection-%%-hsa04015-&&-Rap1 signaling pathway-%%-hsa04620-…	RAC1	Homo sapiens (Human)-&&-9606	Gene Symbol-&-1&-RAC1	0.403073	0.238095	15	4	FALSE	RAC1	28.5333	0	15	0	0.753177	FALSE	0	RAC1	2728	0.159925
814243	taxon:9606	3.17889	0.00013495	181213	1902	coagulation factor II thrombin receptor	gene	biological_process-&-1&-GO:0000186-&&-activation of MAPKK activity-%%-GO:0002248-&&-connective tissue replacement involved in inflammatory response wound healing-%%-GO:0003105-&&-negative regulation of glomerular filtration-%%-GO:0007596-&&-blood coagulation-%%-GO:0006919-&&-activation of cysteine-type endopeptidase activity involved in apoptotic process-%%-GO:0006954-&&-inflammatory response-%%-…	G:9606:F2R	F2R	TRUE	KEGG-&-1&-hsa04072-&&-Phospholipase D signaling pathway-%%-hsa04810-&&-Regulation of actin cytoskeleton-%%-hsa04610-&&-Complement and coagulation cascades-%%-hsa04080-&&-Neuroactive ligand-receptor interaction-%%-hsa04020-&&-Calcium signaling pathway-%%-hsa04611-&&-Platelet activation-%%-hsa04151-&&-PI3K-Akt signaling pathway-%%-hsa04015-&&-Rap1 signaling pathway-%%-hsa04024-&&-cAMP signaling pat…	F2R	Homo sapiens (Human)-&&-9606	Gene Symbol-&-1&-F2R	0.314576	0	2	5	FALSE	F2R	19	0	2	0	0.636852	FALSE	0	F2R	108	0.5
814244	taxon:9606	2.72727	0.00214013	182236	1902	cystic fibrosis transmembrane conductance regulator	gene	biological_process-&-1&-GO:0006695-&&-cholesterol biosynthetic process-%%-GO:0006810-&&-transport-%%-GO:0006904-&&-vesicle docking involved in exocytosis-%%-GO:0007585-&&-respiratory gaseous exchange-%%-GO:0015701-&&-bicarbonate transport-%%-GO:0016579-&&-protein deubiquitination-%%-GO:0030301-&&-cholesterol transport-%%-GO:0035774-&&-positive regulation of insulin secretion involved in cellular …	G:9606:CFTR	CFTR	TRUE	KEGG-&-1&-hsa04152-&&-AMPK signaling pathway-%%-hsa05110-&&-Vibrio cholerae infection-%%-hsa04976-&&-Bile secretion-%%-hsa04530-&&-Tight junction-%%-hsa04972-&&-Pancreatic secretion-%%-hsa02010-&&-ABC transporters-%%-hsa04971-&&-Gastric acid secretion-%%-hsa04024-&&-cAMP signaling pathway	CFTR	Homo sapiens (Human)-&&-9606	Gene Symbol-&-1&-CFTR	0.366667	0.107143	8	5	FALSE	CFTR	21.75	0	8	0	0.712121	FALSE	0	CFTR	2084	0.184267
814245	taxon:9606	2.49267	0.003015	181215	1902	enhancer of zeste 2 polycomb repressive complex 2 subunit	gene	biological_process-&-1&-GO:0000122-&&-negative regulation of transcription from RNA polymerase II promoter-%%-GO:0006306-&&-DNA methylation-%%-GO:0006325-&&-chromatin organization-%%-GO:0006351-&&-transcription, DNA-templated-%%-GO:0006355-&&-regulation of transcription, DNA-templated-%%-GO:0010718-&&-positive regulation of epithelial to mesenchymal transition-%%-GO:0014013-&&-regulation of gliog…	G:9606:EZH2	EZH2	TRUE	KEGG-&-1&-hsa05206-&&-MicroRNAs in cancer-%%-hsa00310-&&-Lysine degradation	EZH2	Homo sapiens (Human)-&&-9606	Gene Symbol-&-1&-EZH2	0.401176	0.345588	17	4	FALSE	EZH2	32	0	17	0	0.751222	FALSE	0	EZH2	4114	0.178771
814246	taxon:9606	2.58944	0.00046859	178137	1902	RAD51 recombinase	gene	biological_process-&-1&-GO:0000722-&&-telomere maintenance via recombination-%%-GO:0000724-&&-double-strand break repair via homologous recombination-%%-GO:0000730-&&-DNA recombinase assembly-%%-GO:0000731-&&-DNA synthesis involved in DNA repair-%%-GO:0000732-&&-strand displacement-%%-GO:0001932-&&-regulation of protein phosphorylation-%%-GO:0006268-&&-DNA unwinding involved in DNA replication-%%…	G:9606:RAD51	RAD51	TRUE	KEGG-&-1&-hsa03460-&&-Fanconi anemia pathway-%%-hsa05212-&&-Pancreatic cancer-%%-hsa03440-&&-Homologous recombination-%%-hsa05200-&&-Pathways in cancer	RAD51	Homo sapiens (Human)-&&-9606	Gene Symbol-&-1&-RAD51	0.386183	0.436364	11	5	FALSE	RAD51	39.2727	0	11	0	0.735093	FALSE	0	RAD51	798	0.250145
814247	taxon:9606	0	0	181205	1902	coagulation factor IX	gene	biological_process-&-1&-GO:0007596-&&-blood coagulation-%%-GO:0006465-&&-signal peptide processing-%%-GO:0006508-&&-proteolysis-%%-GO:0006888-&&-ER to Golgi vesicle-mediated transport-%%-GO:0007597-&&-blood coagulation, intrinsic pathway-%%-GO:0007598-&&-blood coagulation, extrinsic pathway-%%-GO:0017187-&&-peptidyl-glutamic acid carboxylation-%%-GO:0031638-&&-zymogen activation|cellular_componen…	G:9606:F9	F9	TRUE	KEGG-&-1&-hsa04610-&&-Complement and coagulation cascades	F9	Homo sapiens (Human)-&&-9606	Gene Symbol-&-1&-F9	0	0	0	0	TRUE	F9	0	0	0	0	9.22337e+10	FALSE	0	F9	0	0
814248	taxon:9606	2.34311	0.00750517	178131	1902	Raf-1 proto-oncogene, serine/threonine kinase	gene	biological_process-&-1&-GO:0000165-&&-MAPK cascade-%%-GO:0000186-&&-activation of MAPKK activity-%%-GO:0001666-&&-response to hypoxia-%%-GO:0002223-&&-stimulatory C-type lectin receptor signaling pathway-%%-GO:0006915-&&-apoptotic process-%%-GO:0007165-&&-signal transduction-%%-GO:0006468-&&-protein phosphorylation-%%-GO:0007190-&&-activation of adenylate cyclase activity-%%-GO:0007275-&&-multice…	G:9606:RAF1	RAF1	TRUE	KEGG-&-1&-hsa04921-&&-Oxytocin signaling pathway-%%-hsa04915-&&-Estrogen signaling pathway-%%-hsa04270-&&-Vascular smooth muscle contraction-%%-hsa04722-&&-Neurotrophin signaling pathway-%%-hsa05223-&&-Non-small cell lung cancer-%%-hsa01522-&&-Endocrine resistance-%%-hsa05220-&&-Chronic myeloid leukemia-%%-hsa04015-&&-Rap1 signaling pathway-%%-hsa05164-&&-Influenza A-%%-hsa05219-&&-Bladder cancer…	RAF1	Homo sapiens (Human)-&&-9606	Gene Symbol-&-1&-RAF1	0.426783	0.239316	27	4	FALSE	RAF1	29.2593	0	27	0	0.776149	FALSE	0	RAF1	9546	0.140491
814249	taxon:9606	0	0	169922	1902	transient receptor potential cation channel subfamily V member 6	gene	biological_process-&-1&-GO:0006816-&&-calcium ion transport-%%-GO:0017158-&&-regulation of calcium ion-dependent exocytosis-%%-GO:0051592-&&-response to calcium ion-%%-GO:0055074-&&-calcium ion homeostasis-%%-GO:0070588-&&-calcium ion transmembrane transport-%%-GO:1990035-&&-calcium ion import into cell|cellular_component-&-1&-GO:0005886-&&-plasma membrane-%%-GO:0005887-&&-integral component of p…	G:9606:TRPV6	TRPV6	TRUE	KEGG-&-1&-hsa04970-&&-Salivary secretion-%%-hsa04978-&&-Mineral absorption	TRPV6	Homo sapiens (Human)-&&-9606	Gene Symbol-&-1&-TRPV6	0	0	0	0	TRUE	TRPV6	0	0	0	0	9.22337e+10	FALSE	0	TRPV6	0	0
814250	taxon:9606	0	0	182201	1902	choline kinase alpha	gene	biological_process-&-1&-GO:0007165-&&-signal transduction-%%-GO:0006580-&&-ethanolamine metabolic process-%%-GO:0006629-&&-lipid metabolic process-%%-GO:0006646-&&-phosphatidylethanolamine biosynthetic process-%%-GO:0006656-&&-phosphatidylcholine biosynthetic process-%%-GO:0006657-&&-CDP-choline pathway-%%-GO:0006869-&&-lipid transport-%%-GO:0009636-&&-response to toxic substance-%%-GO:0016310-&&…	G:9606:CHKA	CHKA	TRUE	KEGG-&-1&-hsa05231-&&-Choline metabolism in cancer-%%-hsa01100-&&-Metabolic pathways-%%-hsa00564-&&-Glycerophospholipid metabolism	CHKA	Homo sapiens (Human)-&&-9606	Gene Symbol-&-1&-CHKA	0	0	0	0	TRUE	CHKA	0	0	0	0	9.22337e+10	FALSE	0	CHKA	0	0
814251	taxon:9606	3.24047	0	177083	1902	transcriptional repressor GATA binding 1	gene	biological_process-&-1&-GO:0000122-&&-negative regulation of transcription from RNA polymerase II promoter-%%-GO:0001501-&&-skeletal system development-%%-GO:0006366-&&-transcription from RNA polymerase II promoter-%%-GO:0006607-&&-NLS-bearing protein import into nucleus-%%-GO:0030154-&&-cell differentiation-%%-GO:0032330-&&-regulation of chondrocyte differentiation-%%-GO:0045944-&&-positive regu…	G:9606:TRPS1	TRPS1	TRUE		TRPS1	Homo sapiens (Human)-&&-9606	Gene Symbol-&-1&-TRPS1	0.308597	0	1	5	FALSE	TRPS1	38	0	1	0	0.626588	FALSE	0	TRPS1	0	0
814252	taxon:9606	2.20821	0.0125339	178102	1902	RB transcriptional corepressor 1	gene	biological_process-&-1&-GO:0000075-&&-cell cycle checkpoint-%%-GO:0000082-&&-G1/S transition of mitotic cell cycle-%%-GO:0000083-&&-regulation of transcription involved in G1/S transition of mitotic cell cycle-%%-GO:0001558-&&-regulation of cell growth-%%-GO:0001894-&&-tissue homeostasis-%%-GO:0006338-&&-chromatin remodeling-%%-GO:0006351-&&-transcription, DNA-templated-%%-GO:0006469-&&-negative …	G:9606:RB1	RB1	TRUE	KEGG-&-1&-hsa04110-&&-Cell cycle-%%-hsa05218-&&-Melanoma-%%-hsa05166-&&-Human T-cell leukemia virus 1 infection-%%-hsa05169-&&-Epstein-Barr virus infection-%%-hsa05163-&&-Human cytomegalovirus infection-%%-hsa05223-&&-Non-small cell lung cancer-%%-hsa01522-&&-Endocrine resistance-%%-hsa05167-&&-Kaposi sarcoma-associated herpesvirus infection-%%-hsa05220-&&-Chronic myeloid leukemia-%%-hsa05161-&&-…	RB1	Homo sapiens (Human)-&&-9606	Gene Symbol-&-1&-RB1	0.452855	0.262458	43	4	FALSE	RB1	30.5814	0	43	0	0.798631	FALSE	0	RB1	17276	0.128937
814253	taxon:9606	2.8651	0.00026326	175025	1902	steroid receptor RNA activator 1	gene	biological_process-&-1&-GO:0006915-&&-apoptotic process-%%-GO:0006351-&&-transcription, DNA-templated-%%-GO:0006355-&&-regulation of transcription, DNA-templated-%%-GO:0008283-&&-cell proliferation-%%-GO:0042981-&&-regulation of apoptotic process-%%-GO:0030154-&&-cell differentiation-%%-GO:2000273-&&-positive regulation of receptor activity|cellular_component-&-1&-GO:0005886-&&-plasma membrane-%%…	G:9606:SRA1	SRA1	TRUE		SRA1	Homo sapiens (Human)-&&-9606	Gene Symbol-&-1&-SRA1	0.349028	0.177778	10	5	FALSE	SRA1	19.8	0	10	0	0.68915	FALSE	0	SRA1	416	0.211828
814254	taxon:9606	2.56598	0.00098957	179119	1902	nuclear factor, erythroid 2 like 2	gene	biological_process-&-1&-GO:0006366-&&-transcription from RNA polymerase II promoter-%%-GO:0016567-&&-protein ubiquitination-%%-GO:0045454-&&-cell redox homeostasis-%%-GO:0006954-&&-inflammatory response-%%-GO:0007568-&&-aging-%%-GO:0010499-&&-proteasomal ubiquitin-independent protein catabolic process-%%-GO:0010628-&&-positive regulation of gene expression-%%-GO:0010667-&&-negative regulation of …	G:9606:NFE2L2	NFE2L2	TRUE	KEGG-&-1&-hsa04141-&&-Protein processing in endoplasmic reticulum-%%-hsa05225-&&-Hepatocellular carcinoma-%%-hsa05418-&&-Fluid shear stress and atherosclerosis-%%-hsa05200-&&-Pathways in cancer	NFE2L2	Homo sapiens (Human)-&&-9606	Gene Symbol-&-1&-NFE2L2	0.389714	0.341667	16	5	FALSE	NFE2L2	31.6875	0	16	0	0.739003	FALSE	0	NFE2L2	1524	0.194402
814255	taxon:9606	3.7566	8.751e-05	175019	1902	C-type lectin domain family 4 member M	gene	biological_process-&-1&-GO:0002250-&&-adaptive immune response-%%-GO:0035556-&&-intracellular signal transduction-%%-GO:0006897-&&-endocytosis-%%-GO:0007159-&&-leukocyte cell-cell adhesion-%%-GO:0019079-&&-viral genome replication-%%-GO:0009988-&&-cell-cell recognition-%%-GO:0010468-&&-regulation of gene expression-%%-GO:0019048-&&-modulation by virus of host morphology or physiology-%%-GO:004671…	G:9606:CLEC4M	CLEC4M	TRUE	KEGG-&-1&-hsa05162-&&-Measles-%%-hsa04145-&&-Phagosome-%%-hsa05152-&&-Tuberculosis-%%-hsa04625-&&-C-type lectin receptor signaling pathway	CLEC4M	Homo sapiens (Human)-&&-9606	Gene Symbol-&-1&-CLEC4M	0.266198	0	2	6	FALSE	CLEC4M	4	0	2	0	0.540567	FALSE	0	CLEC4M	78	0.5
814256	taxon:9606	2.29619	0.0115189	181163	1902	X-ray repair cross complementing 6	gene	biological_process-&-1&-GO:0000723-&&-telomere maintenance-%%-GO:0006266-&&-DNA ligation-%%-GO:0006303-&&-double-strand break repair via nonhomologous end joining-%%-GO:0006310-&&-DNA recombination-%%-GO:0006351-&&-transcription, DNA-templated-%%-GO:0007420-&&-brain development-%%-GO:0045893-&&-positive regulation of transcription, DNA-templated-%%-GO:0045892-&&-negative regulation of transcripti…	G:9606:XRCC6	XRCC6	TRUE	KEGG-&-1&-hsa03450-&&-Non-homologous end-joining	XRCC6	Homo sapiens (Human)-&&-9606	Gene Symbol-&-1&-XRCC6	0.435504	0.214015	33	5	FALSE	XRCC6	31	0	33	0	0.783969	FALSE	0	XRCC6	14476	0.13986
814257	taxon:9606	2.3695	0.00734889	179114	1902	nuclear factor kappa B subunit 1	gene	biological_process-&-1&-GO:0000122-&&-negative regulation of transcription from RNA polymerase II promoter-%%-GO:0002223-&&-stimulatory C-type lectin receptor signaling pathway-%%-GO:0006366-&&-transcription from RNA polymerase II promoter-%%-GO:0006915-&&-apoptotic process-%%-GO:0006954-&&-inflammatory response-%%-GO:0007249-&&-I-kappaB kinase/NF-kappaB signaling-%%-GO:0043066-&&-negative regula…	G:9606:NFKB1	NFKB1	TRUE	KEGG-&-1&-hsa04920-&&-Adipocytokine signaling pathway-%%-hsa04659-&&-Th17 cell differentiation-%%-hsa05321-&&-Inflammatory bowel disease (IBD)-%%-hsa04722-&&-Neurotrophin signaling pathway-%%-hsa05146-&&-Amoebiasis-%%-hsa05030-&&-Cocaine addiction-%%-hsa05220-&&-Chronic myeloid leukemia-%%-hsa05164-&&-Influenza A-%%-hsa05165-&&-Human papillomavirus infection-%%-hsa05131-&&-Shigellosis-%%-hsa04668…	NFKB1	Homo sapiens (Human)-&&-9606	Gene Symbol-&-1&-NFKB1	0.42203	0.26087	24	5	FALSE	NFKB1	31.25	0	24	0	0.77175	FALSE	0	NFKB1	8990	0.150564
814258	taxon:9606	3.12903	0	177057	1902	testis specific protein, Y-linked 1	gene	biological_process-&-1&-GO:0006334-&&-nucleosome assembly-%%-GO:0007283-&&-spermatogenesis-%%-GO:0007506-&&-gonadal mesoderm development-%%-GO:0007548-&&-sex differentiation-%%-GO:0008283-&&-cell proliferation-%%-GO:0030154-&&-cell differentiation|cellular_component-&-1&-GO:0005575-&&-cellular_component-%%-GO:0005634-&&-nucleus-%%-GO:0005737-&&-cytoplasm|molecular_function-&-1&-GO:0005515-&&-prot…	G:9606:TSPY1	TSPY1	TRUE		TSPY1	Homo sapiens (Human)-&&-9606	Gene Symbol-&-1&-TSPY1	0.319588	0	1	5	FALSE	TSPY1	50	0	1	0	0.645161	FALSE	0	TSPY1	0	0
814259	taxon:9606	3.92962	0	180131	1902	interferon gamma	gene	biological_process-&-1&-GO:0000060-&&-protein import into nucleus, translocation-%%-GO:0000122-&&-negative regulation of transcription from RNA polymerase II promoter-%%-GO:0001781-&&-neutrophil apoptotic process-%%-GO:0002026-&&-regulation of the force of heart contraction-%%-GO:0002250-&&-adaptive immune response-%%-GO:0002302-&&-CD8-positive, alpha-beta T cell differentiation involved in immun…	G:9606:IFNG	IFNG	TRUE	KEGG-&-1&-hsa05143-&&-African trypanosomiasis-%%-hsa05321-&&-Inflammatory bowel disease (IBD)-%%-hsa04659-&&-Th17 cell differentiation-%%-hsa05146-&&-Amoebiasis-%%-hsa04060-&&-Cytokine-cytokine receptor interaction-%%-hsa05332-&&-Graft-versus-host disease-%%-hsa05164-&&-Influenza A-%%-hsa03050-&&-Proteasome-%%-hsa04657-&&-IL-17 signaling pathway-%%-hsa04940-&&-Type I diabetes mellitus-%%-hsa04066…	IFNG	Homo sapiens (Human)-&&-9606	Gene Symbol-&-1&-IFNG	0.254478	0	1	6	FALSE	IFNG	11	0	1	0	0.51173	FALSE	0	IFNG	0	0
814260	taxon:9606	3.03226	0	170910	1902	toll like receptor 9	gene	biological_process-&-1&-GO:0002224-&&-toll-like receptor signaling pathway-%%-GO:0002237-&&-response to molecule of bacterial origin-%%-GO:0002755-&&-MyD88-dependent toll-like receptor signaling pathway-%%-GO:0042742-&&-defense response to bacterium-%%-GO:0006954-&&-inflammatory response-%%-GO:0007252-&&-I-kappaB phosphorylation-%%-GO:0007409-&&-axonogenesis-%%-GO:0050829-&&-defense response to G…	G:9606:TLR9	TLR9	TRUE	KEGG-&-1&-hsa05162-&&-Measles-%%-hsa05144-&&-Malaria-%%-hsa05142-&&-Chagas disease (American trypanosomiasis)-%%-hsa05143-&&-African trypanosomiasis-%%-hsa05152-&&-Tuberculosis-%%-hsa05168-&&-Herpes simplex infection-%%-hsa04620-&&-Toll-like receptor signaling pathway	TLR9	Homo sapiens (Human)-&&-9606	Gene Symbol-&-1&-TLR9	0.329787	0	1	5	FALSE	TLR9	64	0	1	0	0.66129	FALSE	0	TLR9	0	0
814261	taxon:9606	3.12317	0.0064363	180120	1902	insulin like growth factor 1	gene	biological_process-&-1&-GO:0006260-&&-DNA replication-%%-GO:0000187-&&-activation of MAPK activity-%%-GO:0001501-&&-skeletal system development-%%-GO:0001775-&&-cell activation-%%-GO:0002576-&&-platelet degranulation-%%-GO:0007165-&&-signal transduction-%%-GO:0006928-&&-movement of cell or subcellular component-%%-GO:0007265-&&-Ras protein signal transduction-%%-GO:0007517-&&-muscle organ develop…	G:9606:IGF1	IGF1	TRUE	KEGG-&-1&-hsa04115-&&-p53 signaling pathway-%%-hsa04913-&&-Ovarian steroidogenesis-%%-hsa04211-&&-Longevity regulating pathway-%%-hsa01521-&&-EGFR tyrosine kinase inhibitor resistance-%%-hsa04114-&&-Oocyte meiosis-%%-hsa05205-&&-Proteoglycans in cancer-%%-hsa05218-&&-Melanoma-%%-hsa01522-&&-Endocrine resistance-%%-hsa04750-&&-Inflammatory mediator regulation of TRP channels-%%-hsa04015-&&-Rap1 si…	IGF1	Homo sapiens (Human)-&&-9606	Gene Symbol-&-1&-IGF1	0.320188	0.1	5	5	FALSE	IGF1	10.2	0	5	0	0.646139	FALSE	0	IGF1	7988	0.24
814262	taxon:9606	2.31672	0.0231618	180119	1902	insulin like growth factor 1 receptor	gene	biological_process-&-1&-GO:0007165-&&-signal transduction-%%-GO:0006955-&&-immune response-%%-GO:0043066-&&-negative regulation of apoptotic process-%%-GO:0008284-&&-positive regulation of cell proliferation-%%-GO:0008286-&&-insulin receptor signaling pathway-%%-GO:0014065-&&-phosphatidylinositol 3-kinase signaling-%%-GO:0030335-&&-positive regulation of cell migration-%%-GO:0038083-&&-peptidyl-t…	G:9606:IGF1R	IGF1R	TRUE	KEGG-&-1&-hsa04913-&&-Ovarian steroidogenesis-%%-hsa04211-&&-Longevity regulating pathway-%%-hsa01521-&&-EGFR tyrosine kinase inhibitor resistance-%%-hsa04114-&&-Oocyte meiosis-%%-hsa05205-&&-Proteoglycans in cancer-%%-hsa05218-&&-Melanoma-%%-hsa01522-&&-Endocrine resistance-%%-hsa04015-&&-Rap1 signaling pathway-%%-hsa04014-&&-Ras signaling pathway-%%-hsa05225-&&-Hepatocellular carcinoma-%%-hsa04…	IGF1R	Homo sapiens (Human)-&&-9606	Gene Symbol-&-1&-IGF1R	0.431646	0.272727	23	4	FALSE	IGF1R	33.6087	0	23	0	0.780547	FALSE	0	IGF1R	25492	0.152569
814263	taxon:9606	3.16716	0.00538723	180118	1902	insulin like growth factor 2	gene	biological_process-&-1&-GO:0001501-&&-skeletal system development-%%-GO:0001503-&&-ossification-%%-GO:0001934-&&-positive regulation of protein phosphorylation-%%-GO:0002576-&&-platelet degranulation-%%-GO:0006006-&&-glucose metabolic process-%%-GO:0006349-&&-regulation of gene expression by genetic imprinting-%%-GO:0006355-&&-regulation of transcription, DNA-templated-%%-GO:0007275-&&-multicellu…	G:9606:IGF2	IGF2	TRUE	KEGG-&-1&-hsa05205-&&-Proteoglycans in cancer-%%-hsa04010-&&-MAPK signaling pathway-%%-hsa04151-&&-PI3K-Akt signaling pathway-%%-hsa05225-&&-Hepatocellular carcinoma-%%-hsa05200-&&-Pathways in cancer-%%-hsa04014-&&-Ras signaling pathway	IGF2	Homo sapiens (Human)-&&-9606	Gene Symbol-&-1&-IGF2	0.315741	0.166667	4	5	FALSE	IGF2	10.25	0	4	0	0.638807	FALSE	0	IGF2	7058	0.295455
814264	taxon:9606	2.60411	0.0106881	180113	1902	insulin like growth factor binding protein 3	gene	biological_process-&-1&-GO:0001558-&&-regulation of cell growth-%%-GO:0001649-&&-osteoblast differentiation-%%-GO:0001933-&&-negative regulation of protein phosphorylation-%%-GO:0006915-&&-apoptotic process-%%-GO:0006468-&&-protein phosphorylation-%%-GO:0008285-&&-negative regulation of cell proliferation-%%-GO:0009968-&&-negative regulation of signal transduction-%%-GO:0010906-&&-regulation of g…	G:9606:IGFBP3	IGFBP3	TRUE	KEGG-&-1&-hsa05202-&&-Transcriptional misregulation in cancer-%%-hsa04115-&&-p53 signaling pathway-%%-hsa04218-&&-Cellular senescence	IGFBP3	Homo sapiens (Human)-&&-9606	Gene Symbol-&-1&-IGFBP3	0.384009	0.10989	14	5	FALSE	IGFBP3	17.7143	0	14	0	0.732649	FALSE	0	IGFBP3	8978	0.117761
814265	taxon:9606	4.11437	8.42e-06	180115	1902	insulin like growth factor binding protein 1	gene	biological_process-&-1&-GO:0007165-&&-signal transduction-%%-GO:0007568-&&-aging-%%-GO:0008286-&&-insulin receptor signaling pathway-%%-GO:0030307-&&-positive regulation of cell growth-%%-GO:0036499-&&-PERK-mediated unfolded protein response-%%-GO:0042246-&&-tissue regeneration-%%-GO:0043567-&&-regulation of insulin-like growth factor receptor signaling pathway-%%-GO:0044267-&&-cellular protein m…	G:9606:IGFBP1	IGFBP1	TRUE		IGFBP1	Homo sapiens (Human)-&&-9606	Gene Symbol-&-1&-IGFBP1	0.243051	0	2	6	FALSE	IGFBP1	4.5	0	2	0	0.480938	FALSE	0	IGFBP1	6	0.875
814266	taxon:9606	4.11437	8.42e-06	180114	1902	insulin like growth factor binding protein 2	gene	biological_process-&-1&-GO:0001558-&&-regulation of cell growth-%%-GO:0007165-&&-signal transduction-%%-GO:0009612-&&-response to mechanical stimulus-%%-GO:0007565-&&-female pregnancy-%%-GO:0007568-&&-aging-%%-GO:0007584-&&-response to nutrient-%%-GO:0042493-&&-response to drug-%%-GO:0010226-&&-response to lithium ion-%%-GO:0032355-&&-response to estradiol-%%-GO:0032526-&&-response to retinoic ac…	G:9606:IGFBP2	IGFBP2	TRUE		IGFBP2	Homo sapiens (Human)-&&-9606	Gene Symbol-&-1&-IGFBP2	0.243051	0	2	6	FALSE	IGFBP2	4.5	0	2	0	0.480938	FALSE	0	IGFBP2	6	0.875
814267	taxon:9606	3.31378	5.856e-05	170892	1902	cytochrome c, somatic	gene	biological_process-&-1&-GO:0000302-&&-response to reactive oxygen species-%%-GO:0006122-&&-mitochondrial electron transport, ubiquinol to cytochrome c-%%-GO:0006123-&&-mitochondrial electron transport, cytochrome c to oxygen-%%-GO:0006470-&&-protein dephosphorylation-%%-GO:0007005-&&-mitochondrion organization-%%-GO:0008635-&&-activation of cysteine-type endopeptidase activity involved in apoptot…	G:9606:CYCS	CYCS	TRUE	KEGG-&-1&-hsa05210-&&-Colorectal cancer-%%-hsa04115-&&-p53 signaling pathway-%%-hsa05010-&&-Alzheimer disease-%%-hsa04932-&&-Non-alcoholic fatty liver disease (NAFLD)-%%-hsa05169-&&-Epstein-Barr virus infection-%%-hsa04210-&&-Apoptosis-%%-hsa05163-&&-Human cytomegalovirus infection-%%-hsa05170-&&-Human immunodeficiency virus 1 infection-%%-hsa05152-&&-Tuberculosis-%%-hsa05167-&&-Kaposi sarcoma-as…	CYCS	Homo sapiens (Human)-&&-9606	Gene Symbol-&-1&-CYCS	0.30177	0	2	5	FALSE	CYCS	15.5	0	2	0	0.61437	FALSE	0	CYCS	54	0.517857
814268	taxon:9606	2.68915	0.00027306	179068	1902	nitric oxide synthase 2	gene	biological_process-&-1&-GO:0001666-&&-response to hypoxia-%%-GO:0001912-&&-positive regulation of leukocyte mediated cytotoxicity-%%-GO:0002227-&&-innate immune response in mucosa-%%-GO:0042742-&&-defense response to bacterium-%%-GO:0055114-&&-oxidation-reduction process-%%-GO:0045454-&&-cell redox homeostasis-%%-GO:0006527-&&-arginine catabolic process-%%-GO:0006801-&&-superoxide metabolic proce…	G:9606:NOS2	NOS2	TRUE	KEGG-&-1&-hsa04020-&&-Calcium signaling pathway-%%-hsa05140-&&-Leishmaniasis-%%-hsa05146-&&-Amoebiasis-%%-hsa05152-&&-Tuberculosis-%%-hsa00220-&&-Arginine biosynthesis-%%-hsa05132-&&-Salmonella infection-%%-hsa01100-&&-Metabolic pathways-%%-hsa04146-&&-Peroxisome-%%-hsa04371-&&-Apelin signaling pathway-%%-hsa05142-&&-Chagas disease (American trypanosomiasis)-%%-hsa04926-&&-Relaxin signaling pathw…	NOS2	Homo sapiens (Human)-&&-9606	Gene Symbol-&-1&-NOS2	0.371865	0.285714	7	5	FALSE	NOS2	33.2857	0	7	0	0.718475	FALSE	0	NOS2	432	0.257812
814269	taxon:9606	2.71261	0.00147509	174969	1902	N-myc downstream regulated 1	gene	biological_process-&-1&-GO:0008285-&&-negative regulation of cell proliferation-%%-GO:0010038-&&-response to metal ion-%%-GO:0042981-&&-regulation of apoptotic process-%%-GO:0030330-&&-DNA damage response, signal transduction by p53 class mediator-%%-GO:0032287-&&-peripheral nervous system myelin maintenance-%%-GO:0045576-&&-mast cell activation-%%-GO:0071456-&&-cellular response to hypoxia-%%-GO…	G:9606:NDRG1	NDRG1	TRUE		NDRG1	Homo sapiens (Human)-&&-9606	Gene Symbol-&-1&-NDRG1	0.368649	0.0952381	7	5	FALSE	NDRG1	29.2857	0	7	0	0.714565	FALSE	0	NDRG1	1778	0.231567
814270	taxon:9606	2.64223	0.00910374	179067	1902	nitric oxide synthase 3	gene	biological_process-&-1&-GO:0001525-&&-angiogenesis-%%-GO:0001542-&&-ovulation from ovarian follicle-%%-GO:0001701-&&-in utero embryonic development-%%-GO:0001974-&&-blood vessel remodeling-%%-GO:0002028-&&-regulation of sodium ion transport-%%-GO:0003057-&&-regulation of the force of heart contraction by chemical signal-%%-GO:0003100-&&-regulation of systemic arterial blood pressure by endothelin…	G:9606:NOS3	NOS3	TRUE	KEGG-&-1&-hsa04921-&&-Oxytocin signaling pathway-%%-hsa04933-&&-AGE-RAGE signaling pathway in diabetic complications-%%-hsa04370-&&-VEGF signaling pathway-%%-hsa04915-&&-Estrogen signaling pathway-%%-hsa04020-&&-Calcium signaling pathway-%%-hsa04151-&&-PI3K-Akt signaling pathway-%%-hsa04611-&&-Platelet activation-%%-hsa00220-&&-Arginine biosynthesis-%%-hsa01100-&&-Metabolic pathways-%%-hsa04371-&…	NOS3	Homo sapiens (Human)-&&-9606	Gene Symbol-&-1&-NOS3	0.378468	0.428571	8	5	FALSE	NOS3	39.5	0	8	0	0.726295	FALSE	0	NOS3	7718	0.268836
814271	taxon:9606	2.46041	0.00233666	179063	1902	notch 1	gene	biological_process-&-1&-GO:0000122-&&-negative regulation of transcription from RNA polymerase II promoter-%%-GO:0001701-&&-in utero embryonic development-%%-GO:0001708-&&-cell fate specification-%%-GO:0001837-&&-epithelial to mesenchymal transition-%%-GO:0001889-&&-liver development-%%-GO:0001947-&&-heart looping-%%-GO:0002040-&&-sprouting angiogenesis-%%-GO:0002052-&&-positive regulation of neu…	G:9606:NOTCH1	NOTCH1	TRUE	KEGG-&-1&-hsa05206-&&-MicroRNAs in cancer-%%-hsa04658-&&-Th1 and Th2 cell differentiation-%%-hsa05020-&&-Prion diseases-%%-hsa04919-&&-Thyroid hormone signaling pathway-%%-hsa05165-&&-Human papillomavirus infection-%%-hsa04330-&&-Notch signaling pathway-%%-hsa01522-&&-Endocrine resistance-%%-hsa05224-&&-Breast cancer-%%-hsa05200-&&-Pathways in cancer	NOTCH1	Homo sapiens (Human)-&&-9606	Gene Symbol-&-1&-NOTCH1	0.406436	0.305263	20	5	FALSE	NOTCH1	33.15	0	20	0	0.756598	FALSE	0	NOTCH1	3398	0.178919
814272	taxon:9606	0	0	148339	1902	HOXA distal transcript antisense RNA	gene		G:9606:HOTTIP	HOTTIP	TRUE		HOTTIP	Homo sapiens (Human)-&&-9606	Gene Symbol-&-1&-HOTTIP	0	0	0	0	TRUE	HOTTIP	0	0	0	0	9.22337e+10	FALSE	0	HOTTIP	0	0
814273	taxon:9606	2.89443	0.00371146	178029	1902	sex hormone binding globulin	gene	cellular_component-&-1&-GO:0005576-&&-extracellular region-%%-GO:0070062-&&-extracellular exosome|molecular_function-&-1&-GO:0005496-&&-steroid binding-%%-GO:0005497-&&-androgen binding	G:9606:SHBG	SHBG	TRUE		SHBG	Homo sapiens (Human)-&&-9606	Gene Symbol-&-1&-SHBG	0.345491	0.166667	4	5	FALSE	SHBG	25.5	0	4	0	0.684262	FALSE	0	SHBG	3544	0.3125
814274	taxon:9606	2.19062	0.0150965	179048	1902	nucleophosmin	gene	biological_process-&-1&-GO:0006334-&&-nucleosome assembly-%%-GO:0007165-&&-signal transduction-%%-GO:0008104-&&-protein localization-%%-GO:0006281-&&-DNA repair-%%-GO:0006357-&&-regulation of transcription from RNA polymerase II promoter-%%-GO:0006886-&&-intracellular protein transport-%%-GO:0006913-&&-nucleocytoplasmic transport-%%-GO:0006950-&&-response to stress-%%-GO:0006977-&&-DNA damage res…	G:9606:NPM1	NPM1	TRUE		NPM1	Homo sapiens (Human)-&&-9606	Gene Symbol-&-1&-NPM1	0.456493	0.2959	34	4	FALSE	NPM1	33.8235	0	34	0	0.801564	FALSE	0	NPM1	18236	0.134638
814275	taxon:9606	2.58651	0.00257255	173928	1902	checkpoint kinase 2	gene	biological_process-&-1&-GO:0000077-&&-DNA damage checkpoint-%%-GO:0000086-&&-G2/M transition of mitotic cell cycle-%%-GO:0001302-&&-replicative cell aging-%%-GO:0001934-&&-positive regulation of protein phosphorylation-%%-GO:0006302-&&-double-strand break repair-%%-GO:0006351-&&-transcription, DNA-templated-%%-GO:0006355-&&-regulation of transcription, DNA-templated-%%-GO:0006468-&&-protein phosp…	G:9606:CHEK2	CHEK2	TRUE	KEGG-&-1&-hsa04115-&&-p53 signaling pathway-%%-hsa04110-&&-Cell cycle-%%-hsa05166-&&-Human T-cell leukemia virus 1 infection-%%-hsa04218-&&-Cellular senescence	CHEK2	Homo sapiens (Human)-&&-9606	Gene Symbol-&-1&-CHEK2	0.386621	0.32381	15	5	FALSE	CHEK2	30.0667	0	15	0	0.735582	FALSE	0	CHEK2	2892	0.193118
814276	taxon:9606	2.71554	0.00612459	181088	1902	fibroblast growth factor receptor 2	gene	biological_process-&-1&-GO:0000122-&&-negative regulation of transcription from RNA polymerase II promoter-%%-GO:0000165-&&-MAPK cascade-%%-GO:0001525-&&-angiogenesis-%%-GO:0001657-&&-ureteric bud development-%%-GO:0001701-&&-in utero embryonic development-%%-GO:0001837-&&-epithelial to mesenchymal transition-%%-GO:0002053-&&-positive regulation of mesenchymal cell proliferation-%%-GO:0007267-&&-…	G:9606:FGFR2	FGFR2	TRUE	KEGG-&-1&-hsa01521-&&-EGFR tyrosine kinase inhibitor resistance-%%-hsa04810-&&-Regulation of actin cytoskeleton-%%-hsa04151-&&-PI3K-Akt signaling pathway-%%-hsa05226-&&-Gastric cancer-%%-hsa04010-&&-MAPK signaling pathway-%%-hsa04550-&&-Signaling pathways regulating pluripotency of stem cells-%%-hsa05230-&&-Central carbon metabolism in cancer-%%-hsa04144-&&-Endocytosis-%%-hsa05215-&&-Prostate can…	FGFR2	Homo sapiens (Human)-&&-9606	Gene Symbol-&-1&-FGFR2	0.368251	0.2	10	4	FALSE	FGFR2	23	0	10	0	0.714076	FALSE	0	FGFR2	7362	0.189256
814277	taxon:9606	3.09677	0	182115	1902	complement C3d receptor 2	gene	biological_process-&-1&-GO:0002430-&&-complement receptor mediated signaling pathway-%%-GO:0006955-&&-immune response-%%-GO:0006958-&&-complement activation, classical pathway-%%-GO:0046718-&&-viral entry into host cell-%%-GO:0030183-&&-B cell differentiation-%%-GO:0042100-&&-B cell proliferation-%%-GO:0045087-&&-innate immune response|cellular_component-&-1&-GO:0005886-&&-plasma membrane-%%-GO:0…	G:9606:CR2	CR2	TRUE	KEGG-&-1&-hsa04610-&&-Complement and coagulation cascades-%%-hsa04640-&&-Hematopoietic cell lineage-%%-hsa05169-&&-Epstein-Barr virus infection-%%-hsa04662-&&-B cell receptor signaling pathway	CR2	Homo sapiens (Human)-&&-9606	Gene Symbol-&-1&-CR2	0.322917	0	1	5	FALSE	CR2	71	0	1	0	0.650538	FALSE	0	CR2	0	0
814278	taxon:9606	2.3783	0.0196908	181091	1902	fibroblast growth factor receptor 1	gene	biological_process-&-1&-GO:0000122-&&-negative regulation of transcription from RNA polymerase II promoter-%%-GO:0000165-&&-MAPK cascade-%%-GO:0001501-&&-skeletal system development-%%-GO:0001525-&&-angiogenesis-%%-GO:0001657-&&-ureteric bud development-%%-GO:0001701-&&-in utero embryonic development-%%-GO:0001759-&&-organ induction-%%-GO:0001764-&&-neuron migration-%%-GO:0002053-&&-positive regu…	G:9606:FGFR1	FGFR1	TRUE	KEGG-&-1&-hsa04714-&&-Thermogenesis-%%-hsa04810-&&-Regulation of actin cytoskeleton-%%-hsa05218-&&-Melanoma-%%-hsa05205-&&-Proteoglycans in cancer-%%-hsa04151-&&-PI3K-Akt signaling pathway-%%-hsa05230-&&-Central carbon metabolism in cancer-%%-hsa04520-&&-Adherens junction-%%-hsa04015-&&-Rap1 signaling pathway-%%-hsa04014-&&-Ras signaling pathway-%%-hsa04010-&&-MAPK signaling pathway-%%-hsa04550-&…	FGFR1	Homo sapiens (Human)-&&-9606	Gene Symbol-&-1&-FGFR1	0.420469	0.19883	19	4	FALSE	FGFR1	28.7895	0	19	0	0.770283	FALSE	0	FGFR1	17952	0.139244
814279	taxon:9606	2.59824	0.00372306	181090	1902	fibroblast growth factor receptor 3	gene	biological_process-&-1&-GO:0000165-&&-MAPK cascade-%%-GO:0001501-&&-skeletal system development-%%-GO:0001958-&&-endochondral ossification-%%-GO:0002062-&&-chondrocyte differentiation-%%-GO:0007267-&&-cell-cell signaling-%%-GO:0003416-&&-endochondral bone growth-%%-GO:0007259-&&-JAK-STAT cascade-%%-GO:0008284-&&-positive regulation of cell proliferation-%%-GO:0008543-&&-fibroblast growth factor r…	G:9606:FGFR3	FGFR3	TRUE	KEGG-&-1&-hsa05219-&&-Bladder cancer-%%-hsa05206-&&-MicroRNAs in cancer-%%-hsa04810-&&-Regulation of actin cytoskeleton-%%-hsa01521-&&-EGFR tyrosine kinase inhibitor resistance-%%-hsa04010-&&-MAPK signaling pathway-%%-hsa04151-&&-PI3K-Akt signaling pathway-%%-hsa04550-&&-Signaling pathways regulating pluripotency of stem cells-%%-hsa05230-&&-Central carbon metabolism in cancer-%%-hsa04144-&&-Endo…	FGFR3	Homo sapiens (Human)-&&-9606	Gene Symbol-&-1&-FGFR3	0.384876	0.266667	10	4	FALSE	FGFR3	27.5	0	10	0	0.733627	FALSE	0	FGFR3	4950	0.184564
814280	taxon:9606	2.93548	0.00032671	180061	1902	interleukin 1 beta	gene	biological_process-&-1&-GO:0000165-&&-MAPK cascade-%%-GO:0000187-&&-activation of MAPK activity-%%-GO:0001660-&&-fever generation-%%-GO:0001934-&&-positive regulation of protein phosphorylation-%%-GO:0002711-&&-positive regulation of T cell mediated immunity-%%-GO:0007267-&&-cell-cell signaling-%%-GO:0006915-&&-apoptotic process-%%-GO:0007165-&&-signal transduction-%%-GO:0006954-&&-inflammatory r…	G:9606:IL1B	IL1B	TRUE	KEGG-&-1&-hsa04932-&&-Non-alcoholic fatty liver disease (NAFLD)-%%-hsa05143-&&-African trypanosomiasis-%%-hsa05321-&&-Inflammatory bowel disease (IBD)-%%-hsa04659-&&-Th17 cell differentiation-%%-hsa05146-&&-Amoebiasis-%%-hsa04060-&&-Cytokine-cytokine receptor interaction-%%-hsa04750-&&-Inflammatory mediator regulation of TRP channels-%%-hsa04620-&&-Toll-like receptor signaling pathway-%%-hsa05332…	IL1B	Homo sapiens (Human)-&&-9606	Gene Symbol-&-1&-IL1B	0.340659	0	4	5	FALSE	IL1B	19.25	0	4	0	0.677419	FALSE	0	IL1B	324	0.285156
814281	taxon:9606	2.19355	0.0229689	182109	1902	CREB binding protein	gene	biological_process-&-1&-GO:0000122-&&-negative regulation of transcription from RNA polymerase II promoter-%%-GO:0001666-&&-response to hypoxia-%%-GO:0002223-&&-stimulatory C-type lectin receptor signaling pathway-%%-GO:0007165-&&-signal transduction-%%-GO:0006355-&&-regulation of transcription, DNA-templated-%%-GO:0006367-&&-transcription initiation from RNA polymerase II promoter-%%-GO:0006461-…	G:9606:CREBBP	CREBBP	TRUE	KEGG-&-1&-hsa04916-&&-Melanogenesis-%%-hsa04110-&&-Cell cycle-%%-hsa05166-&&-Human T-cell leukemia virus 1 infection-%%-hsa05167-&&-Kaposi sarcoma-associated herpesvirus infection-%%-hsa05161-&&-Hepatitis B-%%-hsa05164-&&-Influenza A-%%-hsa04720-&&-Long-term potentiation-%%-hsa05165-&&-Human papillomavirus infection-%%-hsa05215-&&-Prostate cancer-%%-hsa05016-&&-Huntington disease-%%-hsa04066-&&-H…	CREBBP	Homo sapiens (Human)-&&-9606	Gene Symbol-&-1&-CREBBP	0.455882	0.287697	47	4	FALSE	CREBBP	30.5745	0	47	0	0.801075	FALSE	0	CREBBP	26316	0.127838
814282	taxon:9606	2.54545	0.00340073	182111	1902	cAMP responsive element binding protein 1	gene	biological_process-&-1&-GO:0001666-&&-response to hypoxia-%%-GO:0006366-&&-transcription from RNA polymerase II promoter-%%-GO:0007165-&&-signal transduction-%%-GO:0006468-&&-protein phosphorylation-%%-GO:0007179-&&-transforming growth factor beta receptor signaling pathway-%%-GO:0007411-&&-axon guidance-%%-GO:0007568-&&-aging-%%-GO:0007595-&&-lactation-%%-GO:0007613-&&-memory-%%-GO:0007623-&&-ci…	G:9606:CREB1	CREB1	TRUE	KEGG-&-1&-hsa04916-&&-Melanogenesis-%%-hsa04211-&&-Longevity regulating pathway-%%-hsa04915-&&-Estrogen signaling pathway-%%-hsa05166-&&-Human T-cell leukemia virus 1 infection-%%-hsa04261-&&-Adrenergic signaling in cardiomyocytes-%%-hsa04918-&&-Thyroid hormone synthesis-%%-hsa05030-&&-Cocaine addiction-%%-hsa04713-&&-Circadian entrainment-%%-hsa05167-&&-Kaposi sarcoma-associated herpesvirus infe…	CREB1	Homo sapiens (Human)-&&-9606	Gene Symbol-&-1&-CREB1	0.392857	0.313725	18	5	FALSE	CREB1	32.8889	0	18	0	0.742424	FALSE	0	CREB1	4662	0.196939
814283	taxon:9606	2.85337	0.0035468	181087	1902	fibroblast growth factor receptor 4	gene	biological_process-&-1&-GO:0000165-&&-MAPK cascade-%%-GO:0008284-&&-positive regulation of cell proliferation-%%-GO:0008543-&&-fibroblast growth factor receptor signaling pathway-%%-GO:0010628-&&-positive regulation of gene expression-%%-GO:0010715-&&-regulation of extracellular matrix disassembly-%%-GO:0014066-&&-regulation of phosphatidylinositol 3-kinase signaling-%%-GO:0016477-&&-cell migrati…	G:9606:FGFR4	FGFR4	TRUE	KEGG-&-1&-hsa04810-&&-Regulation of actin cytoskeleton-%%-hsa04151-&&-PI3K-Akt signaling pathway-%%-hsa04010-&&-MAPK signaling pathway-%%-hsa04550-&&-Signaling pathways regulating pluripotency of stem cells-%%-hsa04144-&&-Endocytosis-%%-hsa04015-&&-Rap1 signaling pathway-%%-hsa04014-&&-Ras signaling pathway-%%-hsa05200-&&-Pathways in cancer	FGFR4	Homo sapiens (Human)-&&-9606	Gene Symbol-&-1&-FGFR4	0.350462	0.0357143	8	5	FALSE	FGFR4	16.875	0	8	0	0.691105	FALSE	0	FGFR4	4432	0.191964
814284	taxon:9606	0	0	182105	1902	corticotropin releasing hormone	gene	biological_process-&-1&-GO:0001934-&&-positive regulation of protein phosphorylation-%%-GO:0001963-&&-synaptic transmission, dopaminergic-%%-GO:0007165-&&-signal transduction-%%-GO:0006704-&&-glucocorticoid biosynthetic process-%%-GO:0006954-&&-inflammatory response-%%-GO:0007268-&&-chemical synaptic transmission-%%-GO:0007565-&&-female pregnancy-%%-GO:0007567-&&-parturition-%%-GO:0007611-&&-lear…	G:9606:CRH	CRH	TRUE	KEGG-&-1&-hsa04934-&&-Cushing syndrome-%%-hsa05034-&&-Alcoholism-%%-hsa04080-&&-Neuroactive ligand-receptor interaction-%%-hsa04730-&&-Long-term depression	CRH	Homo sapiens (Human)-&&-9606	Gene Symbol-&-1&-CRH	0	0	0	0	TRUE	CRH	0	0	0	0	9.22337e+10	FALSE	0	CRH	0	0
814285	taxon:9606	3.57478	0	180057	1902	interleukin 2	gene	biological_process-&-1&-GO:0000165-&&-MAPK cascade-%%-GO:0001933-&&-negative regulation of protein phosphorylation-%%-GO:0002250-&&-adaptive immune response-%%-GO:0002903-&&-negative regulation of B cell apoptotic process-%%-GO:0007267-&&-cell-cell signaling-%%-GO:0007155-&&-cell adhesion-%%-GO:0006955-&&-immune response-%%-GO:0007204-&&-positive regulation of cytosolic calcium ion concentration-…	G:9606:IL2	IL2	TRUE	KEGG-&-1&-hsa05166-&&-Human T-cell leukemia virus 1 infection-%%-hsa04630-&&-JAK-STAT signaling pathway-%%-hsa04151-&&-PI3K-Akt signaling pathway-%%-hsa05321-&&-Inflammatory bowel disease (IBD)-%%-hsa04659-&&-Th17 cell differentiation-%%-hsa04060-&&-Cytokine-cytokine receptor interaction-%%-hsa04672-&&-Intestinal immune network for IgA production-%%-hsa04660-&&-T cell receptor signaling pathway-%…	IL2	Homo sapiens (Human)-&&-9606	Gene Symbol-&-1&-IL2	0.279737	1	2	5	FALSE	IL2	9	0	2	0	0.57087	FALSE	0	IL2	0	0.642857
814286	taxon:9606	2.82698	0.00221405	180056	1902	interleukin 2 receptor subunit alpha	gene	biological_process-&-1&-GO:0000165-&&-MAPK cascade-%%-GO:0002437-&&-inflammatory response to antigenic stimulus-%%-GO:0002664-&&-regulation of T cell tolerance induction-%%-GO:0006915-&&-apoptotic process-%%-GO:0006924-&&-activation-induced cell death of T cells-%%-GO:0006954-&&-inflammatory response-%%-GO:0006955-&&-immune response-%%-GO:0007166-&&-cell surface receptor signaling pathway-%%-GO:0…	G:9606:IL2RA	IL2RA	TRUE	KEGG-&-1&-hsa05162-&&-Measles-%%-hsa04658-&&-Th1 and Th2 cell differentiation-%%-hsa05166-&&-Human T-cell leukemia virus 1 infection-%%-hsa04640-&&-Hematopoietic cell lineage-%%-hsa04630-&&-JAK-STAT signaling pathway-%%-hsa04151-&&-PI3K-Akt signaling pathway-%%-hsa04659-&&-Th17 cell differentiation-%%-hsa04060-&&-Cytokine-cytokine receptor interaction-%%-hsa04144-&&-Endocytosis-%%-hsa05200-&&-Pat…	IL2RA	Homo sapiens (Human)-&&-9606	Gene Symbol-&-1&-IL2RA	0.353734	0.238095	7	5	FALSE	IL2RA	21.4286	0	7	0	0.695503	FALSE	0	IL2RA	2776	0.217968
814287	taxon:9606	2.65103	0.00596623	180055	1902	interleukin 2 receptor subunit beta	gene	biological_process-&-1&-GO:0000165-&&-MAPK cascade-%%-GO:0007165-&&-signal transduction-%%-GO:0006461-&&-protein complex assembly-%%-GO:0043066-&&-negative regulation of apoptotic process-%%-GO:0016032-&&-viral process-%%-GO:0019221-&&-cytokine-mediated signaling pathway-%%-GO:0043547-&&-positive regulation of GTPase activity-%%-GO:0038110-&&-interleukin-2-mediated signaling pathway|cellular_comp…	G:9606:IL2RB	IL2RB	TRUE	KEGG-&-1&-hsa05202-&&-Transcriptional misregulation in cancer-%%-hsa05162-&&-Measles-%%-hsa04658-&&-Th1 and Th2 cell differentiation-%%-hsa05166-&&-Human T-cell leukemia virus 1 infection-%%-hsa04630-&&-JAK-STAT signaling pathway-%%-hsa04151-&&-PI3K-Akt signaling pathway-%%-hsa04659-&&-Th17 cell differentiation-%%-hsa04060-&&-Cytokine-cytokine receptor interaction-%%-hsa04144-&&-Endocytosis-%%-hs…	IL2RB	Homo sapiens (Human)-&&-9606	Gene Symbol-&-1&-IL2RB	0.377212	0.381818	11	4	FALSE	IL2RB	29.3636	0	11	0	0.724829	FALSE	0	IL2RB	6982	0.219132
814288	taxon:9606	2.84164	0.00157235	182096	1902	C-reactive protein	gene	biological_process-&-1&-GO:0006953-&&-acute-phase response-%%-GO:0006954-&&-inflammatory response-%%-GO:0050830-&&-defense response to Gram-positive bacterium-%%-GO:0008228-&&-opsonization-%%-GO:0010628-&&-positive regulation of gene expression-%%-GO:0010745-&&-negative regulation of macrophage derived foam cell differentiation-%%-GO:0010888-&&-negative regulation of lipid storage-%%-GO:0032930-&…	G:9606:CRP	CRP	TRUE		CRP	Homo sapiens (Human)-&&-9606	Gene Symbol-&-1&-CRP	0.351909	0.166667	4	5	FALSE	CRP	36	0	4	0	0.69306	FALSE	0	CRP	1350	0.373684
814289	taxon:9606	4.08504	0	180051	1902	interleukin 4	gene	biological_process-&-1&-GO:0001774-&&-microglial cell activation-%%-GO:0002227-&&-innate immune response in mucosa-%%-GO:0002230-&&-positive regulation of defense response to virus by host-%%-GO:0002296-&&-T-helper 1 cell lineage commitment-%%-GO:0002674-&&-negative regulation of acute inflammatory response-%%-GO:0002677-&&-negative regulation of chronic inflammatory response-%%-GO:0006935-&&-che…	G:9606:IL4	IL4	TRUE	KEGG-&-1&-hsa05140-&&-Leishmaniasis-%%-hsa04640-&&-Hematopoietic cell lineage-%%-hsa04630-&&-JAK-STAT signaling pathway-%%-hsa04151-&&-PI3K-Akt signaling pathway-%%-hsa04659-&&-Th17 cell differentiation-%%-hsa05321-&&-Inflammatory bowel disease (IBD)-%%-hsa04060-&&-Cytokine-cytokine receptor interaction-%%-hsa05310-&&-Asthma-%%-hsa04672-&&-Intestinal immune network for IgA production-%%-hsa04660-…	IL4	Homo sapiens (Human)-&&-9606	Gene Symbol-&-1&-IL4	0.244795	0	1	6	FALSE	IL4	4	0	1	0	0.485826	FALSE	0	IL4	0	0
814290	taxon:9606	3.08798	0.00586619	180050	1902	interleukin 4 receptor	gene	biological_process-&-1&-GO:0002532-&&-production of molecular mediator involved in inflammatory response-%%-GO:0002639-&&-positive regulation of immunoglobulin production-%%-GO:0007165-&&-signal transduction-%%-GO:0006955-&&-immune response-%%-GO:0016064-&&-immunoglobulin mediated immune response-%%-GO:0030728-&&-ovulation-%%-GO:0035771-&&-interleukin-4-mediated signaling pathway-%%-GO:0042127-&&…	G:9606:IL4R	IL4R	TRUE	KEGG-&-1&-hsa04658-&&-Th1 and Th2 cell differentiation-%%-hsa04640-&&-Hematopoietic cell lineage-%%-hsa04630-&&-JAK-STAT signaling pathway-%%-hsa04151-&&-PI3K-Akt signaling pathway-%%-hsa05321-&&-Inflammatory bowel disease (IBD)-%%-hsa04659-&&-Th17 cell differentiation-%%-hsa04060-&&-Cytokine-cytokine receptor interaction-%%-hsa05200-&&-Pathways in cancer	IL4R	Homo sapiens (Human)-&&-9606	Gene Symbol-&-1&-IL4R	0.323837	0.333333	4	5	FALSE	IL4R	20.25	0	4	0	0.652004	FALSE	0	IL4R	6646	0.416667
814291	taxon:9606	3.68915	7.81e-05	180047	1902	interleukin 6	gene	biological_process-&-1&-GO:0016049-&&-cell growth-%%-GO:0001781-&&-neutrophil apoptotic process-%%-GO:0001878-&&-response to yeast-%%-GO:0002384-&&-hepatic immune response-%%-GO:0002446-&&-neutrophil mediated immunity-%%-GO:0002548-&&-monocyte chemotaxis-%%-GO:0002675-&&-positive regulation of acute inflammatory response-%%-GO:0002690-&&-positive regulation of leukocyte chemotaxis-%%-GO:0006953-&…	G:9606:IL6	IL6	TRUE	KEGG-&-1&-hsa01521-&&-EGFR tyrosine kinase inhibitor resistance-%%-hsa04932-&&-Non-alcoholic fatty liver disease (NAFLD)-%%-hsa05166-&&-Human T-cell leukemia virus 1 infection-%%-hsa05143-&&-African trypanosomiasis-%%-hsa05169-&&-Epstein-Barr virus infection-%%-hsa05321-&&-Inflammatory bowel disease (IBD)-%%-hsa04659-&&-Th17 cell differentiation-%%-hsa05146-&&-Amoebiasis-%%-hsa04060-&&-Cytokine-c…	IL6	Homo sapiens (Human)-&&-9606	Gene Symbol-&-1&-IL6	0.271065	0	2	6	FALSE	IL6	4	0	2	0	0.551808	FALSE	0	IL6	78	0.5
814292	taxon:9606	2.78299	0.00487098	180046	1902	interleukin 6 receptor	gene	biological_process-&-1&-GO:0002384-&&-hepatic immune response-%%-GO:0002548-&&-monocyte chemotaxis-%%-GO:0002690-&&-positive regulation of leukocyte chemotaxis-%%-GO:0006953-&&-acute-phase response-%%-GO:0050829-&&-defense response to Gram-negative bacterium-%%-GO:0008284-&&-positive regulation of cell proliferation-%%-GO:0019221-&&-cytokine-mediated signaling pathway-%%-GO:0031018-&&-endocrine p…	G:9606:IL6R	IL6R	TRUE	KEGG-&-1&-hsa01521-&&-EGFR tyrosine kinase inhibitor resistance-%%-hsa04932-&&-Non-alcoholic fatty liver disease (NAFLD)-%%-hsa04640-&&-Hematopoietic cell lineage-%%-hsa04630-&&-JAK-STAT signaling pathway-%%-hsa04151-&&-PI3K-Akt signaling pathway-%%-hsa04659-&&-Th17 cell differentiation-%%-hsa04060-&&-Cytokine-cytokine receptor interaction-%%-hsa05163-&&-Human cytomegalovirus infection-%%-hsa0406…	IL6R	Homo sapiens (Human)-&&-9606	Gene Symbol-&-1&-IL6R	0.359326	0.4	5	5	FALSE	IL6R	32.8	0	5	0	0.702835	FALSE	0	IL6R	3564	0.301852
814293	taxon:9606	2.95894	0.00039349	180041	1902	C-X-C motif chemokine ligand 8	gene	biological_process-&-1&-GO:0001525-&&-angiogenesis-%%-GO:0002237-&&-response to molecule of bacterial origin-%%-GO:0007165-&&-signal transduction-%%-GO:0035556-&&-intracellular signal transduction-%%-GO:0006928-&&-movement of cell or subcellular component-%%-GO:0006935-&&-chemotaxis-%%-GO:0006954-&&-inflammatory response-%%-GO:0006955-&&-immune response-%%-GO:0007050-&&-cell cycle arrest-%%-GO:00…	G:9606:CXCL8	CXCL8	TRUE	KEGG-&-1&-hsa04932-&&-Non-alcoholic fatty liver disease (NAFLD)-%%-hsa04060-&&-Cytokine-cytokine receptor interaction-%%-hsa05146-&&-Amoebiasis-%%-hsa05167-&&-Kaposi sarcoma-associated herpesvirus infection-%%-hsa05161-&&-Hepatitis B-%%-hsa04620-&&-Toll-like receptor signaling pathway-%%-hsa05120-&&-Epithelial cell signaling in Helicobacter pylori infection-%%-hsa05219-&&-Bladder cancer-%%-hsa051…	CXCL8	Homo sapiens (Human)-&&-9606	Gene Symbol-&-1&-CXCL8	0.337958	0	3	5	FALSE	CXCL8	28	0	3	0	0.673509	FALSE	0	CXCL8	444	0.350649
814294	taxon:9606	3.87097	0	180043	1902	interleukin 7	gene	biological_process-&-1&-GO:0002360-&&-T cell lineage commitment-%%-GO:0007267-&&-cell-cell signaling-%%-GO:0006959-&&-humoral immune response-%%-GO:0009887-&&-animal organ morphogenesis-%%-GO:0043066-&&-negative regulation of apoptotic process-%%-GO:0008284-&&-positive regulation of cell proliferation-%%-GO:0010468-&&-regulation of gene expression-%%-GO:0030890-&&-positive regulation of B cell pr…	G:9606:IL7	IL7	TRUE	KEGG-&-1&-hsa04640-&&-Hematopoietic cell lineage-%%-hsa04630-&&-JAK-STAT signaling pathway-%%-hsa04151-&&-PI3K-Akt signaling pathway-%%-hsa04060-&&-Cytokine-cytokine receptor interaction-%%-hsa05200-&&-Pathways in cancer	IL7	Homo sapiens (Human)-&&-9606	Gene Symbol-&-1&-IL7	0.258333	0	1	6	FALSE	IL7	6	0	1	0	0.521505	FALSE	0	IL7	0	0
814295	taxon:9606	2.8739	0.00590508	180042	1902	interleukin 7 receptor	gene	biological_process-&-1&-GO:0000018-&&-regulation of DNA recombination-%%-GO:0000902-&&-cell morphogenesis-%%-GO:0016049-&&-cell growth-%%-GO:0001915-&&-negative regulation of T cell mediated cytotoxicity-%%-GO:0002377-&&-immunoglobulin production-%%-GO:0007165-&&-signal transduction-%%-GO:0006955-&&-immune response-%%-GO:0007166-&&-cell surface receptor signaling pathway-%%-GO:0048535-&&-lymph no…	G:9606:IL7R	IL7R	TRUE	KEGG-&-1&-hsa04068-&&-FoxO signaling pathway-%%-hsa04640-&&-Hematopoietic cell lineage-%%-hsa04630-&&-JAK-STAT signaling pathway-%%-hsa04151-&&-PI3K-Akt signaling pathway-%%-hsa04060-&&-Cytokine-cytokine receptor interaction-%%-hsa05340-&&-Primary immunodeficiency-%%-hsa05200-&&-Pathways in cancer	IL7R	Homo sapiens (Human)-&&-9606	Gene Symbol-&-1&-IL7R	0.347959	0.466667	6	5	FALSE	IL7R	28.1667	0	6	0	0.687683	FALSE	0	IL7R	6542	0.307692
814296	taxon:9606	2.56012	0.0066964	175941	1902	tumor necrosis factor superfamily member 11	gene	biological_process-&-1&-GO:0001503-&&-ossification-%%-GO:0002158-&&-osteoclast proliferation-%%-GO:0002548-&&-monocyte chemotaxis-%%-GO:0006955-&&-immune response-%%-GO:0019722-&&-calcium-mediated signaling-%%-GO:0007257-&&-activation of JUN kinase activity-%%-GO:0009887-&&-animal organ morphogenesis-%%-GO:0019221-&&-cytokine-mediated signaling pathway-%%-GO:0038001-&&-paracrine signaling-%%-GO:0…	G:9606:TNFSF11	TNFSF11	TRUE	KEGG-&-1&-hsa04064-&&-NF-kappa B signaling pathway-%%-hsa05323-&&-Rheumatoid arthritis-%%-hsa04917-&&-Prolactin signaling pathway-%%-hsa04060-&&-Cytokine-cytokine receptor interaction-%%-hsa04380-&&-Osteoclast differentiation-%%-hsa04928-&&-Parathyroid hormone synthesis, secretion and action-%%-hsa05224-&&-Breast cancer	TNFSF11	Homo sapiens (Human)-&&-9606	Gene Symbol-&-1&-TNFSF11	0.390607	0.128205	13	5	FALSE	TNFSF11	26.6923	0	13	0	0.73998	FALSE	0	TNFSF11	6394	0.168055
814297	taxon:9606	2.14663	0.0325101	179011	1902	neurotrophic receptor tyrosine kinase 1	gene	biological_process-&-1&-GO:0000186-&&-activation of MAPKK activity-%%-GO:0001934-&&-positive regulation of protein phosphorylation-%%-GO:0006468-&&-protein phosphorylation-%%-GO:0007018-&&-microtubule-based movement-%%-GO:0007411-&&-axon guidance-%%-GO:0007568-&&-aging-%%-GO:0007611-&&-learning or memory-%%-GO:0007623-&&-circadian rhythm-%%-GO:0008285-&&-negative regulation of cell proliferation-…	G:9606:NTRK1	NTRK1	TRUE	KEGG-&-1&-hsa05202-&&-Transcriptional misregulation in cancer-%%-hsa04151-&&-PI3K-Akt signaling pathway-%%-hsa04010-&&-MAPK signaling pathway-%%-hsa04210-&&-Apoptosis-%%-hsa04722-&&-Neurotrophin signaling pathway-%%-hsa05230-&&-Central carbon metabolism in cancer-%%-hsa04750-&&-Inflammatory mediator regulation of TRP channels-%%-hsa04014-&&-Ras signaling pathway-%%-hsa05216-&&-Thyroid cancer-%%-h…	NTRK1	Homo sapiens (Human)-&&-9606	Gene Symbol-&-1&-NTRK1	0.465847	0.162234	48	4	FALSE	NTRK1	26.7917	0	48	0	0.808895	FALSE	0	NTRK1	37902	0.107779
814298	taxon:9606	0	0	180035	1902	interleukin 10	gene	biological_process-&-1&-GO:0001938-&&-positive regulation of endothelial cell proliferation-%%-GO:0002237-&&-response to molecule of bacterial origin-%%-GO:0002740-&&-negative regulation of cytokine secretion involved in immune response-%%-GO:0002875-&&-negative regulation of chronic inflammatory response to antigenic stimulus-%%-GO:0002904-&&-positive regulation of B cell apoptotic process-%%-GO…	G:9606:IL10	IL10	TRUE	KEGG-&-1&-hsa05140-&&-Leishmaniasis-%%-hsa05143-&&-African trypanosomiasis-%%-hsa04630-&&-JAK-STAT signaling pathway-%%-hsa05321-&&-Inflammatory bowel disease (IBD)-%%-hsa05322-&&-Systemic lupus erythematosus-%%-hsa04060-&&-Cytokine-cytokine receptor interaction-%%-hsa05146-&&-Amoebiasis-%%-hsa05310-&&-Asthma-%%-hsa05152-&&-Tuberculosis-%%-hsa04672-&&-Intestinal immune network for IgA production-…	IL10	Homo sapiens (Human)-&&-9606	Gene Symbol-&-1&-IL10	0	0	0	0	TRUE	IL10	0	0	0	0	9.22337e+10	FALSE	0	IL10	0	0
814299	taxon:9606	0	0	179004	1902	neurotensin	gene	biological_process-&-1&-GO:0007165-&&-signal transduction-%%-GO:0050880-&&-regulation of blood vessel size|cellular_component-&-1&-GO:0005576-&&-extracellular region-%%-GO:0030133-&&-transport vesicle-%%-GO:0043679-&&-axon terminus|molecular_function-&-1&-GO:0005184-&&-neuropeptide hormone activity	G:9606:NTS	NTS	TRUE	KEGG-&-1&-hsa04080-&&-Neuroactive ligand-receptor interaction	NTS	Homo sapiens (Human)-&&-9606	Gene Symbol-&-1&-NTS	0	0	0	0	TRUE	NTS	0	0	0	0	9.22337e+10	FALSE	0	NTS	0	0
814300	taxon:9606	3.15249	0.00180069	174908	1902	follistatin	gene	biological_process-&-1&-GO:0000122-&&-negative regulation of transcription from RNA polymerase II promoter-%%-GO:0002244-&&-hematopoietic progenitor cell differentiation-%%-GO:0007165-&&-signal transduction-%%-GO:0032926-&&-negative regulation of activin receptor signaling pathway-%%-GO:0051798-&&-positive regulation of hair follicle development|cellular_component-&-1&-GO:0005576-&&-extracellular…	G:9606:FST	FST	TRUE	KEGG-&-1&-hsa04350-&&-TGF-beta signaling pathway	FST	Homo sapiens (Human)-&&-9606	Gene Symbol-&-1&-FST	0.317209	0	3	5	FALSE	FST	17.3333	0	3	0	0.641251	FALSE	0	FST	994	0.333333
814301	taxon:9606	2.43988	0.00169882	181048	1902	forkhead box O3	gene	biological_process-&-1&-GO:0000122-&&-negative regulation of transcription from RNA polymerase II promoter-%%-GO:0001542-&&-ovulation from ovarian follicle-%%-GO:0001544-&&-initiation of primordial ovarian follicle growth-%%-GO:0001547-&&-antral ovarian follicle growth-%%-GO:0001556-&&-oocyte maturation-%%-GO:0006366-&&-transcription from RNA polymerase II promoter-%%-GO:0006357-&&-regulation of …	G:9606:FOXO3	FOXO3	TRUE	KEGG-&-1&-hsa04152-&&-AMPK signaling pathway-%%-hsa04211-&&-Longevity regulating pathway-%%-hsa01521-&&-EGFR tyrosine kinase inhibitor resistance-%%-hsa04151-&&-PI3K-Akt signaling pathway-%%-hsa04137-&&-Mitophagy - animal-%%-hsa04917-&&-Prolactin signaling pathway-%%-hsa04722-&&-Neurotrophin signaling pathway-%%-hsa05223-&&-Non-small cell lung cancer-%%-hsa04068-&&-FoxO signaling pathway-%%-hsa05…	FOXO3	Homo sapiens (Human)-&&-9606	Gene Symbol-&-1&-FOXO3	0.409856	0.463768	24	5	FALSE	FOXO3	37.8333	0	24	0	0.76002	FALSE	0	FOXO3	3148	0.19808
814302	taxon:9606	3.04399	0.00022785	180021	1902	interleukin 16	gene	biological_process-&-1&-GO:0006351-&&-transcription, DNA-templated-%%-GO:0006355-&&-regulation of transcription, DNA-templated-%%-GO:0006955-&&-immune response-%%-GO:0016032-&&-viral process-%%-GO:0030595-&&-leukocyte chemotaxis-%%-GO:0050930-&&-induction of positive chemotaxis|cellular_component-&-1&-GO:0005886-&&-plasma membrane-%%-GO:0005576-&&-extracellular region-%%-GO:0005829-&&-cytosol-%%-…	G:9606:IL16	IL16	TRUE	KEGG-&-1&-hsa04060-&&-Cytokine-cytokine receptor interaction	IL16	Homo sapiens (Human)-&&-9606	Gene Symbol-&-1&-IL16	0.328516	0	3	5	FALSE	IL16	23.6667	0	3	0	0.659335	FALSE	0	IL16	194	0.348718
814303	taxon:9606	2.261	0.0199476	182071	1902	mitogen-activated protein kinase 14	gene	biological_process-&-1&-GO:0000077-&&-DNA damage checkpoint-%%-GO:0000187-&&-activation of MAPK activity-%%-GO:0000902-&&-cell morphogenesis-%%-GO:0001502-&&-cartilage condensation-%%-GO:0001525-&&-angiogenesis-%%-GO:0001890-&&-placenta development-%%-GO:0002062-&&-chondrocyte differentiation-%%-GO:0006915-&&-apoptotic process-%%-GO:0007165-&&-signal transduction-%%-GO:0035556-&&-intracellular si…	G:9606:MAPK14	MAPK14	TRUE	KEGG-&-1&-hsa04659-&&-Th17 cell differentiation-%%-hsa04722-&&-Neurotrophin signaling pathway-%%-hsa01522-&&-Endocrine resistance-%%-hsa04015-&&-Rap1 signaling pathway-%%-hsa05164-&&-Influenza A-%%-hsa05131-&&-Shigellosis-%%-hsa04668-&&-TNF signaling pathway-%%-hsa05145-&&-Toxoplasmosis-%%-hsa04714-&&-Thermogenesis-%%-hsa04933-&&-AGE-RAGE signaling pathway in diabetic complications-%%-hsa04728-&&…	MAPK14	Homo sapiens (Human)-&&-9606	Gene Symbol-&-1&-MAPK14	0.442283	0.22069	30	4	FALSE	MAPK14	31.0333	0	30	0	0.789834	FALSE	0	MAPK14	19296	0.134638
814304	taxon:9606	3.30205	0	180023	1902	interleukin 15	gene	biological_process-&-1&-GO:0001779-&&-natural killer cell differentiation-%%-GO:0001866-&&-NK T cell proliferation-%%-GO:0007267-&&-cell-cell signaling-%%-GO:0007165-&&-signal transduction-%%-GO:0006954-&&-inflammatory response-%%-GO:0006955-&&-immune response-%%-GO:0048535-&&-lymph node development-%%-GO:0007568-&&-aging-%%-GO:0008284-&&-positive regulation of cell proliferation-%%-GO:0014732-&&…	G:9606:IL15	IL15	TRUE	KEGG-&-1&-hsa05323-&&-Rheumatoid arthritis-%%-hsa05166-&&-Human T-cell leukemia virus 1 infection-%%-hsa04630-&&-JAK-STAT signaling pathway-%%-hsa04060-&&-Cytokine-cytokine receptor interaction-%%-hsa04672-&&-Intestinal immune network for IgA production-%%-hsa04668-&&-TNF signaling pathway-%%-hsa05168-&&-Herpes simplex infection-%%-hsa05200-&&-Pathways in cancer	IL15	Homo sapiens (Human)-&&-9606	Gene Symbol-&-1&-IL15	0.302842	1	2	5	FALSE	IL15	18	0	2	0	0.616325	FALSE	0	IL15	0	0.62069
814305	taxon:9606	2.19941	0.0184607	181041	1902	filamin A	gene	biological_process-&-1&-GO:0002576-&&-platelet degranulation-%%-GO:0007195-&&-adenylate cyclase-inhibiting dopamine receptor signaling pathway-%%-GO:0043066-&&-negative regulation of apoptotic process-%%-GO:0060271-&&-cilium assembly-%%-GO:0016479-&&-negative regulation of transcription from RNA polymerase I promoter-%%-GO:0050821-&&-protein stabilization-%%-GO:0021943-&&-formation of radial glia…	G:9606:FLNA	FLNA	TRUE	KEGG-&-1&-hsa05132-&&-Salmonella infection-%%-hsa05205-&&-Proteoglycans in cancer-%%-hsa04010-&&-MAPK signaling pathway-%%-hsa04510-&&-Focal adhesion	FLNA	Homo sapiens (Human)-&&-9606	Gene Symbol-&-1&-FLNA	0.454667	0.2	31	4	FALSE	FLNA	30.0323	0	31	0	0.800098	FALSE	0	FLNA	20386	0.120223
814306	taxon:9606	2.52199	0.00188418	175920	1902	tumor protein p63	gene	biological_process-&-1&-GO:0000122-&&-negative regulation of transcription from RNA polymerase II promoter-%%-GO:0001302-&&-replicative cell aging-%%-GO:0001501-&&-skeletal system development-%%-GO:0001736-&&-establishment of planar polarity-%%-GO:0002053-&&-positive regulation of mesenchymal cell proliferation-%%-GO:0002064-&&-epithelial cell development-%%-GO:0006366-&&-transcription from RNA p…	G:9606:TP63	TP63	TRUE	KEGG-&-1&-hsa05206-&&-MicroRNAs in cancer	TP63	Homo sapiens (Human)-&&-9606	Gene Symbol-&-1&-TP63	0.396512	0.294872	13	4	FALSE	TP63	36.2308	0	13	0	0.746334	FALSE	0	TP63	2344	0.210197
814307	taxon:9606	4.62757	0	182066	1902	colony stimulating factor 2	gene	biological_process-&-1&-GO:0000165-&&-MAPK cascade-%%-GO:0001821-&&-histamine secretion-%%-GO:0001892-&&-embryonic placenta development-%%-GO:0006955-&&-immune response-%%-GO:0008284-&&-positive regulation of cell proliferation-%%-GO:0010628-&&-positive regulation of gene expression-%%-GO:0010744-&&-positive regulation of macrophage derived foam cell differentiation-%%-GO:0018108-&&-peptidyl-tyro…	G:9606:CSF2	CSF2	TRUE	KEGG-&-1&-hsa05166-&&-Human T-cell leukemia virus 1 infection-%%-hsa04640-&&-Hematopoietic cell lineage-%%-hsa05221-&&-Acute myeloid leukemia-%%-hsa04630-&&-JAK-STAT signaling pathway-%%-hsa05146-&&-Amoebiasis-%%-hsa04060-&&-Cytokine-cytokine receptor interaction-%%-hsa04650-&&-Natural killer cell mediated cytotoxicity-%%-hsa05167-&&-Kaposi sarcoma-associated herpesvirus infection-%%-hsa04660-&&-…	CSF2	Homo sapiens (Human)-&&-9606	Gene Symbol-&-1&-CSF2	0.216096	0	1	6	FALSE	CSF2	2	0	1	0	0.395406	FALSE	0	CSF2	0	0
814308	taxon:9606	2.43988	0.00585048	177965	1902	ribosomal protein S6 kinase B1	gene	biological_process-&-1&-GO:0000082-&&-G1/S transition of mitotic cell cycle-%%-GO:0001662-&&-behavioral fear response-%%-GO:0003009-&&-skeletal muscle contraction-%%-GO:0006915-&&-apoptotic process-%%-GO:0007165-&&-signal transduction-%%-GO:0006468-&&-protein phosphorylation-%%-GO:0009612-&&-response to mechanical stimulus-%%-GO:0007281-&&-germ cell development-%%-GO:0007568-&&-aging-%%-GO:000758…	G:9606:RPS6KB1	RPS6KB1	TRUE	KEGG-&-1&-hsa04211-&&-Longevity regulating pathway-%%-hsa01521-&&-EGFR tyrosine kinase inhibitor resistance-%%-hsa05205-&&-Proteoglycans in cancer-%%-hsa01522-&&-Endocrine resistance-%%-hsa04371-&&-Apelin signaling pathway-%%-hsa05226-&&-Gastric cancer-%%-hsa05165-&&-Human papillomavirus infection-%%-hsa05225-&&-Hepatocellular carcinoma-%%-hsa04213-&&-Longevity regulating pathway - multiple speci…	RPS6KB1	Homo sapiens (Human)-&&-9606	Gene Symbol-&-1&-RPS6KB1	0.409856	0.287582	18	4	FALSE	RPS6KB1	32.9444	0	18	0	0.76002	FALSE	0	RPS6KB1	6834	0.172193
814309	taxon:9606	2.60117	0.00070123	181037	1902	fms related tyrosine kinase 1	gene	biological_process-&-1&-GO:0001525-&&-angiogenesis-%%-GO:0002548-&&-monocyte chemotaxis-%%-GO:0007169-&&-transmembrane receptor protein tyrosine kinase signaling pathway-%%-GO:0008284-&&-positive regulation of cell proliferation-%%-GO:0010863-&&-positive regulation of phospholipase C activity-%%-GO:0014068-&&-positive regulation of phosphatidylinositol 3-kinase signaling-%%-GO:0016477-&&-cell mig…	G:9606:FLT1	FLT1	TRUE	KEGG-&-1&-hsa05202-&&-Transcriptional misregulation in cancer-%%-hsa05323-&&-Rheumatoid arthritis-%%-hsa04010-&&-MAPK signaling pathway-%%-hsa04151-&&-PI3K-Akt signaling pathway-%%-hsa04510-&&-Focal adhesion-%%-hsa04015-&&-Rap1 signaling pathway-%%-hsa04066-&&-HIF-1 signaling pathway-%%-hsa04014-&&-Ras signaling pathway	FLT1	Homo sapiens (Human)-&&-9606	Gene Symbol-&-1&-FLT1	0.384442	0.357143	8	4	FALSE	FLT1	37.375	0	8	0	0.733138	FALSE	0	FLT1	1136	0.244281
814310	taxon:9606	2.67449	0.00260999	181034	1902	fms related tyrosine kinase 4	gene	biological_process-&-1&-GO:0001934-&&-positive regulation of protein phosphorylation-%%-GO:0001938-&&-positive regulation of endothelial cell proliferation-%%-GO:0001944-&&-vasculature development-%%-GO:0001945-&&-lymph vessel development-%%-GO:0001946-&&-lymphangiogenesis-%%-GO:0002040-&&-sprouting angiogenesis-%%-GO:0003016-&&-respiratory system process-%%-GO:0007169-&&-transmembrane receptor p…	G:9606:FLT4	FLT4	TRUE	KEGG-&-1&-hsa04151-&&-PI3K-Akt signaling pathway-%%-hsa04010-&&-MAPK signaling pathway-%%-hsa04510-&&-Focal adhesion-%%-hsa04015-&&-Rap1 signaling pathway-%%-hsa05200-&&-Pathways in cancer-%%-hsa04014-&&-Ras signaling pathway-%%-hsa05224-&&-Breast cancer	FLT4	Homo sapiens (Human)-&&-9606	Gene Symbol-&-1&-FLT4	0.373904	0.238095	7	4	FALSE	FLT4	26.8571	0	7	0	0.720919	FALSE	0	FLT4	2892	0.200859
814311	taxon:9606	3.47507	0.00013269	180004	1902	inhibin alpha subunit	gene	biological_process-&-1&-GO:0001501-&&-skeletal system development-%%-GO:0001541-&&-ovarian follicle development-%%-GO:0007267-&&-cell-cell signaling-%%-GO:0051726-&&-regulation of cell cycle-%%-GO:0007165-&&-signal transduction-%%-GO:0007050-&&-cell cycle arrest-%%-GO:0007166-&&-cell surface receptor signaling pathway-%%-GO:0007399-&&-nervous system development-%%-GO:0008584-&&-male gonad develop…	G:9606:INHA	INHA	TRUE	KEGG-&-1&-hsa04060-&&-Cytokine-cytokine receptor interaction	INHA	Homo sapiens (Human)-&&-9606	Gene Symbol-&-1&-INHA	0.287764	0	2	6	FALSE	INHA	9	0	2	0	0.587488	FALSE	0	INHA	84	0.5
814312	taxon:9606	0	0	180007	1902	indoleamine 2,3-dioxygenase 1	gene	biological_process-&-1&-GO:0002376-&&-immune system process-%%-GO:0002534-&&-cytokine production involved in inflammatory response-%%-GO:0002666-&&-positive regulation of T cell tolerance induction-%%-GO:0002678-&&-positive regulation of chronic inflammatory response-%%-GO:0002830-&&-positive regulation of type 2 immune response-%%-GO:0055114-&&-oxidation-reduction process-%%-GO:0006569-&&-trypto…	G:9606:IDO1	IDO1	TRUE	KEGG-&-1&-hsa01100-&&-Metabolic pathways-%%-hsa05143-&&-African trypanosomiasis-%%-hsa00380-&&-Tryptophan metabolism	IDO1	Homo sapiens (Human)-&&-9606	Gene Symbol-&-1&-IDO1	0	0	0	0	TRUE	IDO1	0	0	0	0	9.22337e+10	FALSE	0	IDO1	0	0
814313	taxon:9606	2.23167	0.0525149	181025	1902	fibronectin 1	gene	biological_process-&-1&-GO:0001525-&&-angiogenesis-%%-GO:0001932-&&-regulation of protein phosphorylation-%%-GO:0002576-&&-platelet degranulation-%%-GO:0006953-&&-acute-phase response-%%-GO:0007155-&&-cell adhesion-%%-GO:0007044-&&-cell-substrate junction assembly-%%-GO:0007161-&&-calcium-independent cell-matrix adhesion-%%-GO:0008284-&&-positive regulation of cell proliferation-%%-GO:0008360-&&-…	G:9606:FN1	FN1	TRUE	KEGG-&-1&-hsa04933-&&-AGE-RAGE signaling pathway in diabetic complications-%%-hsa04810-&&-Regulation of actin cytoskeleton-%%-hsa05205-&&-Proteoglycans in cancer-%%-hsa04512-&&-ECM-receptor interaction-%%-hsa04151-&&-PI3K-Akt signaling pathway-%%-hsa05100-&&-Bacterial invasion of epithelial cells-%%-hsa05222-&&-Small cell lung cancer-%%-hsa05165-&&-Human papillomavirus infection-%%-hsa05146-&&-Am…	FN1	Homo sapiens (Human)-&&-9606	Gene Symbol-&-1&-FN1	0.448095	0.0801394	42	4	FALSE	FN1	18.2143	0	42	0	0.794721	FALSE	0	FN1	48564	0.0818182
814314	taxon:9606	2.89443	0.00025693	167709	1902	Nanog homeobox	gene	biological_process-&-1&-GO:0001714-&&-endodermal cell fate specification-%%-GO:0006351-&&-transcription, DNA-templated-%%-GO:0006355-&&-regulation of transcription, DNA-templated-%%-GO:0008283-&&-cell proliferation-%%-GO:0010468-&&-regulation of gene expression-%%-GO:0019827-&&-stem cell population maintenance-%%-GO:0030154-&&-cell differentiation-%%-GO:0035019-&&-somatic stem cell population mai…	G:9606:NANOG	NANOG	TRUE	KEGG-&-1&-hsa05205-&&-Proteoglycans in cancer-%%-hsa04550-&&-Signaling pathways regulating pluripotency of stem cells	NANOG	Homo sapiens (Human)-&&-9606	Gene Symbol-&-1&-NANOG	0.345491	0.2	6	5	FALSE	NANOG	23	0	6	0	0.684262	FALSE	0	NANOG	326	0.250916
814315	taxon:9606	0	0	176924	1902	Leptin, serum levels of	gene		G:9606:LEPQTL1	LEPQTL1	TRUE		LEPQTL1	Homo sapiens (Human)-&&-9606	Gene Symbol-&-1&-LEPQTL1	0	0	0	0	TRUE	LEPQTL1	0	0	0	0	9.22337e+10	FALSE	0	LEPQTL1	0	0
814316	taxon:9606	2.96481	0.00027328	179998	1902	insulin	gene	biological_process-&-1&-GO:0000165-&&-MAPK cascade-%%-GO:0002674-&&-negative regulation of acute inflammatory response-%%-GO:0007267-&&-cell-cell signaling-%%-GO:0006953-&&-acute-phase response-%%-GO:0006006-&&-glucose metabolic process-%%-GO:0006355-&&-regulation of transcription, DNA-templated-%%-GO:0006521-&&-regulation of cellular amino acid metabolic process-%%-GO:0006888-&&-ER to Golgi vesi…	G:9606:INS	INS	TRUE	KEGG-&-1&-hsa04913-&&-Ovarian steroidogenesis-%%-hsa04211-&&-Longevity regulating pathway-%%-hsa04932-&&-Non-alcoholic fatty liver disease (NAFLD)-%%-hsa04114-&&-Oocyte meiosis-%%-hsa04015-&&-Rap1 signaling pathway-%%-hsa04014-&&-Ras signaling pathway-%%-hsa04911-&&-Insulin secretion-%%-hsa04213-&&-Longevity regulating pathway - multiple species-%%-hsa05215-&&-Prostate cancer-%%-hsa04940-&&-Type …	INS	Homo sapiens (Human)-&&-9606	Gene Symbol-&-1&-INS	0.33729	0.166667	4	5	FALSE	INS	21	0	4	0	0.672532	FALSE	0	INS	404	0.297101
814317	taxon:9606	2.45748	0.00206435	178969	1902	phosphatidylinositol-4,5-bisphosphate 3-kinase catalytic subunit alpha	gene	biological_process-&-1&-GO:0001525-&&-angiogenesis-%%-GO:0001889-&&-liver development-%%-GO:0001944-&&-vasculature development-%%-GO:0006006-&&-glucose metabolic process-%%-GO:0006468-&&-protein phosphorylation-%%-GO:0006661-&&-phosphatidylinositol biosynthetic process-%%-GO:0007173-&&-epidermal growth factor receptor signaling pathway-%%-GO:0007411-&&-axon guidance-%%-GO:0010468-&&-regulation of…	G:9606:PIK3CA	PIK3CA	TRUE	KEGG-&-1&-hsa04915-&&-Estrogen signaling pathway-%%-hsa04722-&&-Neurotrophin signaling pathway-%%-hsa05146-&&-Amoebiasis-%%-hsa05223-&&-Non-small cell lung cancer-%%-hsa01522-&&-Endocrine resistance-%%-hsa05220-&&-Chronic myeloid leukemia-%%-hsa04015-&&-Rap1 signaling pathway-%%-hsa01100-&&-Metabolic pathways-%%-hsa05164-&&-Influenza A-%%-hsa04360-&&-Axon guidance-%%-hsa05165-&&-Human papillomavi…	PIK3CA	Homo sapiens (Human)-&&-9606	Gene Symbol-&-1&-PIK3CA	0.406921	0.261438	18	4	FALSE	PIK3CA	30.8333	0	18	0	0.757087	FALSE	0	PIK3CA	3164	0.169109
814318	taxon:9606	3.36657	0	175896	1902	phosphodiesterase 5A	gene	biological_process-&-1&-GO:0007165-&&-signal transduction-%%-GO:0010613-&&-positive regulation of cardiac muscle hypertrophy-%%-GO:0030823-&&-regulation of cGMP metabolic process-%%-GO:0042130-&&-negative regulation of T cell proliferation-%%-GO:0043406-&&-positive regulation of MAP kinase activity-%%-GO:0046069-&&-cGMP catabolic process-%%-GO:0055118-&&-negative regulation of cardiac muscle cont…	G:9606:PDE5A	PDE5A	TRUE	KEGG-&-1&-hsa00230-&&-Purine metabolism-%%-hsa04022-&&-cGMP-PKG signaling pathway	PDE5A	Homo sapiens (Human)-&&-9606	Gene Symbol-&-1&-PDE5A	0.297038	0	1	5	FALSE	PDE5A	32	0	1	0	0.605572	FALSE	0	PDE5A	0	0
814319	taxon:9606	2.85337	0.00041112	178965	1902	phosphatidylinositol-4,5-bisphosphate 3-kinase catalytic subunit gamma	gene	biological_process-&-1&-GO:0001525-&&-angiogenesis-%%-GO:0001816-&&-cytokine production-%%-GO:0002250-&&-adaptive immune response-%%-GO:0002407-&&-dendritic cell chemotaxis-%%-GO:0002675-&&-positive regulation of acute inflammatory response-%%-GO:0002679-&&-respiratory burst involved in defense response-%%-GO:0006468-&&-protein phosphorylation-%%-GO:0006661-&&-phosphatidylinositol biosynthetic pr…	G:9606:PIK3CG	PIK3CG	TRUE	KEGG-&-1&-hsa04921-&&-Oxytocin signaling pathway-%%-hsa04072-&&-Phospholipase D signaling pathway-%%-hsa04261-&&-Adrenergic signaling in cardiomyocytes-%%-hsa04151-&&-PI3K-Akt signaling pathway-%%-hsa04611-&&-Platelet activation-%%-hsa00562-&&-Inositol phosphate metabolism-%%-hsa05167-&&-Kaposi sarcoma-associated herpesvirus infection-%%-hsa01100-&&-Metabolic pathways-%%-hsa04371-&&-Apelin signal…	PIK3CG	Homo sapiens (Human)-&&-9606	Gene Symbol-&-1&-PIK3CG	0.350462	0.133333	6	4	FALSE	PIK3CG	20	0	6	0	0.691105	FALSE	0	PIK3CG	474	0.219101
814320	taxon:9606	2.11144	0.0351462	178964	1902	phosphoinositide-3-kinase regulatory subunit 1	gene	biological_process-&-1&-GO:0001678-&&-cellular glucose homeostasis-%%-GO:0001953-&&-negative regulation of cell-matrix adhesion-%%-GO:0006468-&&-protein phosphorylation-%%-GO:0006661-&&-phosphatidylinositol biosynthetic process-%%-GO:0007173-&&-epidermal growth factor receptor signaling pathway-%%-GO:0007411-&&-axon guidance-%%-GO:0043066-&&-negative regulation of apoptotic process-%%-GO:0008286-…	G:9606:PIK3R1	PIK3R1	TRUE	KEGG-&-1&-hsa04915-&&-Estrogen signaling pathway-%%-hsa05146-&&-Amoebiasis-%%-hsa04722-&&-Neurotrophin signaling pathway-%%-hsa05223-&&-Non-small cell lung cancer-%%-hsa01522-&&-Endocrine resistance-%%-hsa05220-&&-Chronic myeloid leukemia-%%-hsa04015-&&-Rap1 signaling pathway-%%-hsa05164-&&-Influenza A-%%-hsa04360-&&-Axon guidance-%%-hsa05225-&&-Hepatocellular carcinoma-%%-hsa05165-&&-Human papil…	PIK3R1	Homo sapiens (Human)-&&-9606	Gene Symbol-&-1&-PIK3R1	0.473611	0.199468	48	4	FALSE	PIK3R1	26.8125	0	48	0	0.814761	FALSE	0	PIK3R1	37078	0.104655
814321	taxon:9606	2.80059	0.00395331	179990	1902	LIM domain kinase 1	gene	biological_process-&-1&-GO:0030036-&&-actin cytoskeleton organization-%%-GO:0007165-&&-signal transduction-%%-GO:0006468-&&-protein phosphorylation-%%-GO:0007266-&&-Rho protein signal transduction-%%-GO:0007399-&&-nervous system development-%%-GO:0032233-&&-positive regulation of actin filament bundle assembly-%%-GO:0038096-&&-Fc-gamma receptor signaling pathway involved in phagocytosis-%%-GO:004…	G:9606:LIMK1	LIMK1	TRUE	KEGG-&-1&-hsa04810-&&-Regulation of actin cytoskeleton-%%-hsa04360-&&-Axon guidance-%%-hsa05170-&&-Human immunodeficiency virus 1 infection-%%-hsa04666-&&-Fc gamma R-mediated phagocytosis	LIMK1	Homo sapiens (Human)-&&-9606	Gene Symbol-&-1&-LIMK1	0.357068	0.133333	6	5	FALSE	LIMK1	21.6667	0	6	0	0.699902	FALSE	0	LIMK1	3846	0.20712
814322	taxon:9606	0	0	153361	1902	CDKN2B antisense RNA 1	gene		G:9606:CDKN2B-AS1	CDKN2B-AS1	TRUE		CDKN2B-AS1	Homo sapiens (Human)-&&-9606	Gene Symbol-&-1&-CDKN2B-AS1	0	0	0	0	TRUE	CDKN2B-AS1	0	0	0	0	9.22337e+10	FALSE	0	CDKN2B-AS1	0	0
814323	taxon:9606	2.68328	0.00407492	176914	1902	C-X-C motif chemokine receptor 4	gene	biological_process-&-1&-GO:0000187-&&-activation of MAPK activity-%%-GO:0001666-&&-response to hypoxia-%%-GO:0002407-&&-dendritic cell chemotaxis-%%-GO:0009615-&&-response to virus-%%-GO:0006915-&&-apoptotic process-%%-GO:0006954-&&-inflammatory response-%%-GO:0007186-&&-G-protein coupled receptor signaling pathway-%%-GO:0007204-&&-positive regulation of cytosolic calcium ion concentration-%%-GO:…	G:9606:CXCR4	CXCR4	TRUE	KEGG-&-1&-hsa04810-&&-Regulation of actin cytoskeleton-%%-hsa04020-&&-Calcium signaling pathway-%%-hsa04360-&&-Axon guidance-%%-hsa04670-&&-Leukocyte transendothelial migration-%%-hsa05170-&&-Human immunodeficiency virus 1 infection-%%-hsa04060-&&-Cytokine-cytokine receptor interaction-%%-hsa05163-&&-Human cytomegalovirus infection-%%-hsa04144-&&-Endocytosis-%%-hsa04062-&&-Chemokine signaling pat…	CXCR4	Homo sapiens (Human)-&&-9606	Gene Symbol-&-1&-CXCR4	0.372678	0.348485	12	5	FALSE	CXCR4	22.8333	0	12	0	0.719453	FALSE	0	CXCR4	3912	0.182
814324	taxon:9606	0	0	156425	1902	non-protein coding RNA, repressor of NFAT	gene		G:9606:NRON	NRON	TRUE		NRON	Homo sapiens (Human)-&&-9606	Gene Symbol-&-1&-NRON	0	0	0	0	TRUE	NRON	0	0	0	0	9.22337e+10	FALSE	0	NRON	0	0
814325	taxon:9606	2.59238	0.00282451	176903	1902	ubiquitin specific peptidase 7	gene	biological_process-&-1&-GO:0016567-&&-protein ubiquitination-%%-GO:0006283-&&-transcription-coupled nucleotide-excision repair-%%-GO:0006511-&&-ubiquitin-dependent protein catabolic process-%%-GO:0007275-&&-multicellular organism development-%%-GO:0016032-&&-viral process-%%-GO:0010216-&&-maintenance of DNA methylation-%%-GO:0016579-&&-protein deubiquitination-%%-GO:0050821-&&-protein stabilizati…	G:9606:USP7	USP7	TRUE	KEGG-&-1&-hsa04068-&&-FoxO signaling pathway-%%-hsa05169-&&-Epstein-Barr virus infection-%%-hsa05168-&&-Herpes simplex infection-%%-hsa05203-&&-Viral carcinogenesis	USP7	Homo sapiens (Human)-&&-9606	Gene Symbol-&-1&-USP7	0.385747	0.239766	19	5	FALSE	USP7	28.7368	0	19	0	0.734604	FALSE	0	USP7	3958	0.182702
814326	taxon:9606	2.95015	0.00028189	179967	1902	lysyl oxidase	gene	biological_process-&-1&-GO:0055114-&&-oxidation-reduction process-%%-GO:0006464-&&-cellular protein modification process-%%-GO:0007507-&&-heart development-%%-GO:0042493-&&-response to drug-%%-GO:0030198-&&-extracellular matrix organization-%%-GO:0030199-&&-collagen fibril organization-%%-GO:0030324-&&-lung development-%%-GO:0035904-&&-aorta development-%%-GO:0042060-&&-wound healing-%%-GO:004825…	G:9606:LOX	LOX	TRUE		LOX	Homo sapiens (Human)-&&-9606	Gene Symbol-&-1&-LOX	0.338966	0	4	5	FALSE	LOX	22	0	4	0	0.674976	FALSE	0	LOX	266	0.276316
814327	taxon:9606	0	0	158457	1902	microRNA let-7d	gene		G:9606:MIRLET7D	MIRLET7D	TRUE	KEGG-&-1&-hsa05206-&&-MicroRNAs in cancer	MIRLET7D	Homo sapiens (Human)-&&-9606	Gene Symbol-&-1&-MIRLET7D	0	0	0	0	TRUE	MIRLET7D	0	0	0	0	9.22337e+10	FALSE	0	MIRLET7D	0	0
814328	taxon:9606	2.07038	0.0418127	182011	1902	catenin beta 1	gene	biological_process-&-1&-GO:0000122-&&-negative regulation of transcription from RNA polymerase II promoter-%%-GO:0000578-&&-embryonic axis specification-%%-GO:0000904-&&-cell morphogenesis involved in differentiation-%%-GO:0001569-&&-branching involved in blood vessel morphogenesis-%%-GO:0001658-&&-branching involved in ureteric bud morphogenesis-%%-GO:0001701-&&-in utero embryonic development-%%…	G:9606:CTNNB1	CTNNB1	TRUE	KEGG-&-1&-hsa04916-&&-Melanogenesis-%%-hsa05205-&&-Proteoglycans in cancer-%%-hsa05412-&&-Arrhythmogenic right ventricular cardiomyopathy (ARVC)-%%-hsa05167-&&-Kaposi sarcoma-associated herpesvirus infection-%%-hsa04390-&&-Hippo signaling pathway-%%-hsa04015-&&-Rap1 signaling pathway-%%-hsa04934-&&-Cushing syndrome-%%-hsa05226-&&-Gastric cancer-%%-hsa05225-&&-Hepatocellular carcinoma-%%-hsa05165-…	CTNNB1	Homo sapiens (Human)-&&-9606	Gene Symbol-&-1&-CTNNB1	0.483003	0.173224	61	4	FALSE	CTNNB1	25.6885	0	61	0	0.821603	FALSE	0	CTNNB1	43100	0.098802
814329	taxon:9606	2.54545	0.00104535	182010	1902	catenin delta 1	gene	biological_process-&-1&-GO:0007155-&&-cell adhesion-%%-GO:0016055-&&-Wnt signaling pathway-%%-GO:0006351-&&-transcription, DNA-templated-%%-GO:0006355-&&-regulation of transcription, DNA-templated-%%-GO:0007420-&&-brain development-%%-GO:0016337-&&-single organismal cell-cell adhesion-%%-GO:0034332-&&-adherens junction organization-%%-GO:0035635-&&-entry of bacterium into host cell-%%-GO:0090090-…	G:9606:CTNND1	CTNND1	TRUE	KEGG-&-1&-hsa04670-&&-Leukocyte transendothelial migration-%%-hsa04520-&&-Adherens junction-%%-hsa04015-&&-Rap1 signaling pathway	CTNND1	Homo sapiens (Human)-&&-9606	Gene Symbol-&-1&-CTNND1	0.392857	0.423077	13	4	FALSE	CTNND1	31.1538	0	13	0	0.742424	FALSE	0	CTNND1	1532	0.188811
814330	taxon:9606	0	0	158458	1902	microRNA let-7c	gene		G:9606:MIRLET7C	MIRLET7C	TRUE	KEGG-&-1&-hsa05206-&&-MicroRNAs in cancer	MIRLET7C	Homo sapiens (Human)-&&-9606	Gene Symbol-&-1&-MIRLET7C	0	0	0	0	TRUE	MIRLET7C	0	0	0	0	9.22337e+10	FALSE	0	MIRLET7C	0	0
814331	taxon:9606	2.90029	0.00781424	182005	1902	cathepsin B	gene	biological_process-&-1&-GO:0002224-&&-toll-like receptor signaling pathway-%%-GO:0006508-&&-proteolysis-%%-GO:0051603-&&-proteolysis involved in cellular protein catabolic process-%%-GO:0042981-&&-regulation of apoptotic process-%%-GO:0046718-&&-viral entry into host cell-%%-GO:0030574-&&-collagen catabolic process-%%-GO:0030855-&&-epithelial cell differentiation-%%-GO:0043312-&&-neutrophil degra…	G:9606:CTSB	CTSB	TRUE	KEGG-&-1&-hsa04924-&&-Renin secretion-%%-hsa04621-&&-NOD-like receptor signaling pathway-%%-hsa04612-&&-Antigen processing and presentation-%%-hsa04210-&&-Apoptosis-%%-hsa04142-&&-Lysosome-%%-hsa04140-&&-Autophagy - animal	CTSB	Homo sapiens (Human)-&&-9606	Gene Symbol-&-1&-CTSB	0.344793	0.0666667	10	5	FALSE	CTSB	11.4	0	10	0	0.683284	FALSE	0	CTSB	7162	0.141558
814332	taxon:9606	2.86804	0.00335388	178933	1902	plasminogen activator, urokinase receptor	gene	biological_process-&-1&-GO:0001934-&&-positive regulation of protein phosphorylation-%%-GO:0007596-&&-blood coagulation-%%-GO:0007165-&&-signal transduction-%%-GO:0006928-&&-movement of cell or subcellular component-%%-GO:0006935-&&-chemotaxis-%%-GO:0043066-&&-negative regulation of apoptotic process-%%-GO:0016255-&&-attachment of GPI anchor to protein-%%-GO:0030162-&&-regulation of proteolysis-%…	G:9606:PLAUR	PLAUR	TRUE	KEGG-&-1&-hsa04610-&&-Complement and coagulation cascades-%%-hsa05205-&&-Proteoglycans in cancer	PLAUR	Homo sapiens (Human)-&&-9606	Gene Symbol-&-1&-PLAUR	0.348671	0.0666667	6	5	FALSE	PLAUR	16.6667	0	6	0	0.688661	FALSE	0	PLAUR	2574	0.205128
814333	taxon:9606	2.71261	0.00592387	182004	1902	cathepsin D	gene	biological_process-&-1&-GO:0006508-&&-proteolysis-%%-GO:0006914-&&-autophagy-%%-GO:0019886-&&-antigen processing and presentation of exogenous peptide antigen via MHC class II-%%-GO:0030163-&&-protein catabolic process-%%-GO:0030574-&&-collagen catabolic process-%%-GO:0043312-&&-neutrophil degranulation|cellular_component-&-1&-GO:0005764-&&-lysosome-%%-GO:0005576-&&-extracellular region-%%-GO:000…	G:9606:CTSD	CTSD	TRUE	KEGG-&-1&-hsa04915-&&-Estrogen signaling pathway-%%-hsa04210-&&-Apoptosis-%%-hsa04142-&&-Lysosome-%%-hsa05152-&&-Tuberculosis-%%-hsa04071-&&-Sphingolipid signaling pathway-%%-hsa04140-&&-Autophagy - animal	CTSD	Homo sapiens (Human)-&&-9606	Gene Symbol-&-1&-CTSD	0.368649	0.107143	8	5	FALSE	CTSD	20.125	0	8	0	0.714565	FALSE	0	CTSD	4664	0.165966
814334	taxon:9606	2.79472	0.00090508	178935	1902	plasminogen activator, tissue type	gene	biological_process-&-1&-GO:0001666-&&-response to hypoxia-%%-GO:0007596-&&-blood coagulation-%%-GO:0006464-&&-cellular protein modification process-%%-GO:0006508-&&-proteolysis-%%-GO:0014909-&&-smooth muscle cell migration-%%-GO:0031639-&&-plasminogen activation-%%-GO:0042730-&&-fibrinolysis-%%-GO:0045861-&&-negative regulation of proteolysis-%%-GO:0048008-&&-platelet-derived growth factor recept…	G:9606:PLAT	PLAT	TRUE	KEGG-&-1&-hsa05202-&&-Transcriptional misregulation in cancer-%%-hsa04610-&&-Complement and coagulation cascades-%%-hsa04371-&&-Apelin signaling pathway-%%-hsa05215-&&-Prostate cancer-%%-hsa05418-&&-Fluid shear stress and atherosclerosis	PLAT	Homo sapiens (Human)-&&-9606	Gene Symbol-&-1&-PLAT	0.357817	0.133333	6	5	FALSE	PLAT	30.3333	0	6	0	0.70088	FALSE	0	PLAT	1212	0.280374
814335	taxon:9606	3.07918	0.00062068	178934	1902	plasminogen activator, urokinase	gene	biological_process-&-1&-GO:0001666-&&-response to hypoxia-%%-GO:0007596-&&-blood coagulation-%%-GO:0007165-&&-signal transduction-%%-GO:0006508-&&-proteolysis-%%-GO:0006935-&&-chemotaxis-%%-GO:0010469-&&-regulation of receptor activity-%%-GO:0014909-&&-smooth muscle cell migration-%%-GO:0014910-&&-regulation of smooth muscle cell migration-%%-GO:0030335-&&-positive regulation of cell migration-%%…	G:9606:PLAU	PLAU	TRUE	KEGG-&-1&-hsa05202-&&-Transcriptional misregulation in cancer-%%-hsa04064-&&-NF-kappa B signaling pathway-%%-hsa05206-&&-MicroRNAs in cancer-%%-hsa04610-&&-Complement and coagulation cascades-%%-hsa05205-&&-Proteoglycans in cancer-%%-hsa05215-&&-Prostate cancer	PLAU	Homo sapiens (Human)-&&-9606	Gene Symbol-&-1&-PLAU	0.324762	0	5	5	FALSE	PLAU	12.8	0	5	0	0.65347	FALSE	0	PLAU	454	0.226923
814336	taxon:9606	2.43109	0.00799047	178916	1902	polo like kinase 1	gene	biological_process-&-1&-GO:0000070-&&-mitotic sister chromatid segregation-%%-GO:0000086-&&-G2/M transition of mitotic cell cycle-%%-GO:0000122-&&-negative regulation of transcription from RNA polymerase II promoter-%%-GO:0042787-&&-protein ubiquitination involved in ubiquitin-dependent protein catabolic process-%%-GO:0000281-&&-mitotic cytokinesis-%%-GO:0000910-&&-cytokinesis-%%-GO:0001578-&&-mi…	G:9606:PLK1	PLK1	TRUE	KEGG-&-1&-hsa04914-&&-Progesterone-mediated oocyte maturation-%%-hsa04068-&&-FoxO signaling pathway-%%-hsa04110-&&-Cell cycle-%%-hsa04114-&&-Oocyte meiosis	PLK1	Homo sapiens (Human)-&&-9606	Gene Symbol-&-1&-PLK1	0.411339	0.239766	19	5	FALSE	PLK1	32.7368	0	19	0	0.761486	FALSE	0	PLK1	7942	0.168803
814337	taxon:9606	2.96188	0.00043349	174812	1902	BCL2 like 11	gene	biological_process-&-1&-GO:0001701-&&-in utero embryonic development-%%-GO:0001782-&&-B cell homeostasis-%%-GO:0001783-&&-B cell apoptotic process-%%-GO:0001822-&&-kidney development-%%-GO:0001844-&&-protein insertion into mitochondrial membrane involved in apoptotic signaling pathway-%%-GO:0002262-&&-myeloid cell homeostasis-%%-GO:0006915-&&-apoptotic process-%%-GO:0007127-&&-meiosis I-%%-GO:000…	G:9606:BCL2L11	BCL2L11	TRUE	KEGG-&-1&-hsa05210-&&-Colorectal cancer-%%-hsa04068-&&-FoxO signaling pathway-%%-hsa05206-&&-MicroRNAs in cancer-%%-hsa04932-&&-Non-alcoholic fatty liver disease (NAFLD)-%%-hsa01521-&&-EGFR tyrosine kinase inhibitor resistance-%%-hsa04215-&&-Apoptosis - multiple species-%%-hsa05169-&&-Epstein-Barr virus infection-%%-hsa04151-&&-PI3K-Akt signaling pathway-%%-hsa04210-&&-Apoptosis-%%-hsa05200-&&-Pa…	BCL2L11	Homo sapiens (Human)-&&-9606	Gene Symbol-&-1&-BCL2L11	0.337624	0.3	5	5	FALSE	BCL2L11	23.4	0	5	0	0.673021	FALSE	0	BCL2L11	360	0.283951
814338	taxon:9606	0	0	175824	1902	leupaxin	gene	biological_process-&-1&-GO:0007155-&&-cell adhesion-%%-GO:0007165-&&-signal transduction-%%-GO:0006351-&&-transcription, DNA-templated-%%-GO:0006355-&&-regulation of transcription, DNA-templated-%%-GO:0006461-&&-protein complex assembly-%%-GO:0007162-&&-negative regulation of cell adhesion-%%-GO:0033628-&&-regulation of cell adhesion mediated by integrin-%%-GO:0050859-&&-negative regulation of B …	G:9606:LPXN	LPXN	TRUE		LPXN	Homo sapiens (Human)-&&-9606	Gene Symbol-&-1&-LPXN	0	0	0	0	TRUE	LPXN	0	0	0	0	9.22337e+10	FALSE	0	LPXN	0	0
814339	taxon:9606	3.51026	0	173779	1902	SREBF chaperone	gene	biological_process-&-1&-GO:0001666-&&-response to hypoxia-%%-GO:0007568-&&-aging-%%-GO:0008203-&&-cholesterol metabolic process-%%-GO:0032868-&&-response to insulin-%%-GO:0032933-&&-SREBP signaling pathway-%%-GO:0042304-&&-regulation of fatty acid biosynthetic process-%%-GO:0045541-&&-negative regulation of cholesterol biosynthetic process-%%-GO:0045716-&&-positive regulation of low-density lipop…	G:9606:SCAP	SCAP	TRUE		SCAP	Homo sapiens (Human)-&&-9606	Gene Symbol-&-1&-SCAP	0.284879	0	1	6	FALSE	SCAP	14	0	1	0	0.581623	FALSE	0	SCAP	0	0
814340	taxon:9606	3.0088	0.00280736	182988	1902	serpin family A member 3	gene	biological_process-&-1&-GO:0002576-&&-platelet degranulation-%%-GO:0006953-&&-acute-phase response-%%-GO:0006954-&&-inflammatory response-%%-GO:0010951-&&-negative regulation of endopeptidase activity-%%-GO:0019216-&&-regulation of lipid metabolic process-%%-GO:0030277-&&-maintenance of gastrointestinal epithelium-%%-GO:0043312-&&-neutrophil degranulation|cellular_component-&-1&-GO:0005622-&&-int…	G:9606:SERPINA3	SERPINA3	TRUE		SERPINA3	Homo sapiens (Human)-&&-9606	Gene Symbol-&-1&-SERPINA3	0.332359	0	5	5	FALSE	SERPINA3	14	0	5	0	0.6652	FALSE	0	SERPINA3	3008	0.22807
814341	taxon:9606	2.71261	0.00034142	176840	1902	twist family bHLH transcription factor 1	gene	biological_process-&-1&-GO:0000122-&&-negative regulation of transcription from RNA polymerase II promoter-%%-GO:0001503-&&-ossification-%%-GO:0001649-&&-osteoblast differentiation-%%-GO:0001701-&&-in utero embryonic development-%%-GO:0001764-&&-neuron migration-%%-GO:0001843-&&-neural tube closure-%%-GO:0003180-&&-aortic valve morphogenesis-%%-GO:0003183-&&-mitral valve morphogenesis-%%-GO:00032…	G:9606:TWIST1	TWIST1	TRUE	KEGG-&-1&-hsa05205-&&-Proteoglycans in cancer	TWIST1	Homo sapiens (Human)-&&-9606	Gene Symbol-&-1&-TWIST1	0.368649	0.4	6	5	FALSE	TWIST1	40	0	6	0	0.714565	FALSE	0	TWIST1	524	0.301768
814342	taxon:9606	2.20235	0.021883	179909	1902	SMAD family member 3	gene	biological_process-&-1&-GO:0000122-&&-negative regulation of transcription from RNA polymerase II promoter-%%-GO:0001657-&&-ureteric bud development-%%-GO:0001666-&&-response to hypoxia-%%-GO:0001701-&&-in utero embryonic development-%%-GO:0001707-&&-mesoderm formation-%%-GO:0001756-&&-somitogenesis-%%-GO:0001889-&&-liver development-%%-GO:0001947-&&-heart looping-%%-GO:0002076-&&-osteoblast deve…	G:9606:SMAD3	SMAD3	TRUE	KEGG-&-1&-hsa05210-&&-Colorectal cancer-%%-hsa04933-&&-AGE-RAGE signaling pathway in diabetic complications-%%-hsa04110-&&-Cell cycle-%%-hsa05166-&&-Human T-cell leukemia virus 1 infection-%%-hsa04659-&&-Th17 cell differentiation-%%-hsa05321-&&-Inflammatory bowel disease (IBD)-%%-hsa04350-&&-TGF-beta signaling pathway-%%-hsa04520-&&-Adherens junction-%%-hsa05220-&&-Chronic myeloid leukemia-%%-hsa…	SMAD3	Homo sapiens (Human)-&&-9606	Gene Symbol-&-1&-SMAD3	0.454061	0.26827	47	4	FALSE	SMAD3	29.3191	0	47	0	0.799609	FALSE	0	SMAD3	24830	0.124672
814343	taxon:9606	2.37243	0.00759946	179908	1902	SMAD family member 4	gene	biological_process-&-1&-GO:0000122-&&-negative regulation of transcription from RNA polymerase II promoter-%%-GO:0001541-&&-ovarian follicle development-%%-GO:0001658-&&-branching involved in ureteric bud morphogenesis-%%-GO:0001666-&&-response to hypoxia-%%-GO:0001701-&&-in utero embryonic development-%%-GO:0001702-&&-gastrulation with mouth forming second-%%-GO:0003148-&&-outflow tract septum m…	G:9606:SMAD4	SMAD4	TRUE	KEGG-&-1&-hsa05210-&&-Colorectal cancer-%%-hsa04933-&&-AGE-RAGE signaling pathway in diabetic complications-%%-hsa04110-&&-Cell cycle-%%-hsa05166-&&-Human T-cell leukemia virus 1 infection-%%-hsa04659-&&-Th17 cell differentiation-%%-hsa04350-&&-TGF-beta signaling pathway-%%-hsa04520-&&-Adherens junction-%%-hsa04390-&&-Hippo signaling pathway-%%-hsa05220-&&-Chronic myeloid leukemia-%%-hsa05161-&&-…	SMAD4	Homo sapiens (Human)-&&-9606	Gene Symbol-&-1&-SMAD4	0.421508	0.365942	24	5	FALSE	SMAD4	34.0833	0	24	0	0.771261	FALSE	0	SMAD4	8584	0.165049
814344	taxon:9606	0	0	143044	1902	focally amplified long non-coding RNA in epithelial cancer	gene		G:9606:FALEC	FALEC	TRUE		FALEC	Homo sapiens (Human)-&&-9606	Gene Symbol-&-1&-FALEC	0	0	0	0	TRUE	FALEC	0	0	0	0	9.22337e+10	FALSE	0	FALEC	0	0
814345	taxon:9606	2.3783	0.00675676	179910	1902	SMAD family member 2	gene	biological_process-&-1&-GO:0000122-&&-negative regulation of transcription from RNA polymerase II promoter-%%-GO:0001657-&&-ureteric bud development-%%-GO:0001701-&&-in utero embryonic development-%%-GO:0001706-&&-endoderm formation-%%-GO:0001707-&&-mesoderm formation-%%-GO:0006366-&&-transcription from RNA polymerase II promoter-%%-GO:0035556-&&-intracellular signal transduction-%%-GO:0007179-&&…	G:9606:SMAD2	SMAD2	TRUE	KEGG-&-1&-hsa05210-&&-Colorectal cancer-%%-hsa04933-&&-AGE-RAGE signaling pathway in diabetic complications-%%-hsa04110-&&-Cell cycle-%%-hsa05166-&&-Human T-cell leukemia virus 1 infection-%%-hsa05205-&&-Proteoglycans in cancer-%%-hsa05321-&&-Inflammatory bowel disease (IBD)-%%-hsa04659-&&-Th17 cell differentiation-%%-hsa04350-&&-TGF-beta signaling pathway-%%-hsa04520-&&-Adherens junction-%%-hsa0…	SMAD2	Homo sapiens (Human)-&&-9606	Gene Symbol-&-1&-SMAD2	0.420469	0.320076	33	5	FALSE	SMAD2	30.9697	0	33	0	0.770283	FALSE	0	SMAD2	8850	0.153927
814346	taxon:9606	0	0	175804	1902	ATP binding cassette subfamily G member 2 (Junior blood group)	gene	biological_process-&-1&-GO:0006810-&&-transport-%%-GO:0006855-&&-drug transmembrane transport-%%-GO:0006879-&&-cellular iron ion homeostasis-%%-GO:0042493-&&-response to drug-%%-GO:0015886-&&-heme transport-%%-GO:0033344-&&-cholesterol efflux-%%-GO:0042908-&&-xenobiotic transport-%%-GO:0046415-&&-urate metabolic process|cellular_component-&-1&-GO:0005886-&&-plasma membrane-%%-GO:0016021-&&-integr…	G:9606:ABCG2	ABCG2	TRUE	KEGG-&-1&-hsa04976-&&-Bile secretion-%%-hsa01523-&&-Antifolate resistance-%%-hsa02010-&&-ABC transporters	ABCG2	Homo sapiens (Human)-&&-9606	Gene Symbol-&-1&-ABCG2	0	0	0	0	TRUE	ABCG2	0	0	0	0	9.22337e+10	FALSE	0	ABCG2	0	0
814347	taxon:9606	2.60117	0.00368466	181944	1902	BCL2 like 1	gene	biological_process-&-1&-GO:0000910-&&-cytokinesis-%%-GO:0001541-&&-ovarian follicle development-%%-GO:0001701-&&-in utero embryonic development-%%-GO:0001836-&&-release of cytochrome c from mitochondria-%%-GO:0006897-&&-endocytosis-%%-GO:0007093-&&-mitotic cell cycle checkpoint-%%-GO:0040007-&&-growth-%%-GO:0007281-&&-germ cell development-%%-GO:0007283-&&-spermatogenesis-%%-GO:0043066-&&-negativ…	G:9606:BCL2L1	BCL2L1	TRUE	KEGG-&-1&-hsa04115-&&-p53 signaling pathway-%%-hsa04064-&&-NF-kappa B signaling pathway-%%-hsa01521-&&-EGFR tyrosine kinase inhibitor resistance-%%-hsa04621-&&-NOD-like receptor signaling pathway-%%-hsa05166-&&-Human T-cell leukemia virus 1 infection-%%-hsa04630-&&-JAK-STAT signaling pathway-%%-hsa04151-&&-PI3K-Akt signaling pathway-%%-hsa04210-&&-Apoptosis-%%-hsa04137-&&-Mitophagy - animal-%%-hs…	BCL2L1	Homo sapiens (Human)-&&-9606	Gene Symbol-&-1&-BCL2L1	0.384442	0.25641	13	5	FALSE	BCL2L1	25.8462	0	13	0	0.733138	FALSE	0	BCL2L1	3256	0.167924
814348	taxon:9606	3.06452	0.00268314	177841	1902	C-C motif chemokine ligand 2	gene	biological_process-&-1&-GO:0000165-&&-MAPK cascade-%%-GO:0001525-&&-angiogenesis-%%-GO:0001666-&&-response to hypoxia-%%-GO:0001912-&&-positive regulation of leukocyte mediated cytotoxicity-%%-GO:0001938-&&-positive regulation of endothelial cell proliferation-%%-GO:0002523-&&-leukocyte migration involved in inflammatory response-%%-GO:0002544-&&-chronic inflammatory response-%%-GO:0002548-&&-mon…	G:9606:CCL2	CCL2	TRUE	KEGG-&-1&-hsa04933-&&-AGE-RAGE signaling pathway in diabetic complications-%%-hsa04621-&&-NOD-like receptor signaling pathway-%%-hsa04060-&&-Cytokine-cytokine receptor interaction-%%-hsa05163-&&-Human cytomegalovirus infection-%%-hsa05164-&&-Influenza A-%%-hsa05144-&&-Malaria-%%-hsa05142-&&-Chagas disease (American trypanosomiasis)-%%-hsa05323-&&-Rheumatoid arthritis-%%-hsa04657-&&-IL-17 signalin…	CCL2	Homo sapiens (Human)-&&-9606	Gene Symbol-&-1&-CCL2	0.326316	0.0666667	6	5	FALSE	CCL2	10.1667	0	6	0	0.655914	FALSE	0	CCL2	1884	0.19
814349	taxon:9606	3.41056	0.0004165	177840	1902	C-C motif chemokine ligand 3	gene	biological_process-&-1&-GO:0000165-&&-MAPK cascade-%%-GO:0001649-&&-osteoblast differentiation-%%-GO:0001775-&&-cell activation-%%-GO:0002548-&&-monocyte chemotaxis-%%-GO:0007267-&&-cell-cell signaling-%%-GO:0007010-&&-cytoskeleton organization-%%-GO:0006816-&&-calcium ion transport-%%-GO:0006874-&&-cellular calcium ion homeostasis-%%-GO:0006887-&&-exocytosis-%%-GO:0006935-&&-chemotaxis-%%-GO:000…	G:9606:CCL3	CCL3	TRUE	KEGG-&-1&-hsa05132-&&-Salmonella infection-%%-hsa05142-&&-Chagas disease (American trypanosomiasis)-%%-hsa05323-&&-Rheumatoid arthritis-%%-hsa05163-&&-Human cytomegalovirus infection-%%-hsa04060-&&-Cytokine-cytokine receptor interaction-%%-hsa04062-&&-Chemokine signaling pathway-%%-hsa04620-&&-Toll-like receptor signaling pathway	CCL3	Homo sapiens (Human)-&&-9606	Gene Symbol-&-1&-CCL3	0.293207	0	3	5	FALSE	CCL3	9	0	3	0	0.59824	FALSE	0	CCL3	354	0.380952
814350	taxon:9606	2.67742	0.00885982	177837	1902	C-C motif chemokine ligand 5	gene	biological_process-&-1&-GO:0000165-&&-MAPK cascade-%%-GO:0002407-&&-dendritic cell chemotaxis-%%-GO:0002548-&&-monocyte chemotaxis-%%-GO:0002676-&&-regulation of chronic inflammatory response-%%-GO:0007267-&&-cell-cell signaling-%%-GO:0009615-&&-response to virus-%%-GO:0006816-&&-calcium ion transport-%%-GO:0006874-&&-cellular calcium ion homeostasis-%%-GO:0006887-&&-exocytosis-%%-GO:0006935-&&-c…	G:9606:CCL5	CCL5	TRUE	KEGG-&-1&-hsa04621-&&-NOD-like receptor signaling pathway-%%-hsa05163-&&-Human cytomegalovirus infection-%%-hsa04060-&&-Cytokine-cytokine receptor interaction-%%-hsa04620-&&-Toll-like receptor signaling pathway-%%-hsa05120-&&-Epithelial cell signaling in Helicobacter pylori infection-%%-hsa05164-&&-Influenza A-%%-hsa05323-&&-Rheumatoid arthritis-%%-hsa05142-&&-Chagas disease (American trypanosomi…	CCL5	Homo sapiens (Human)-&&-9606	Gene Symbol-&-1&-CCL5	0.373494	0.030303	12	4	FALSE	CCL5	15.5833	0	12	0	0.72043	FALSE	0	CCL5	7502	0.122268
814351	taxon:9606	3.20235	0.00012442	154286	1902	C-C motif chemokine receptor 2	gene	biological_process-&-1&-GO:0001974-&&-blood vessel remodeling-%%-GO:0002407-&&-dendritic cell chemotaxis-%%-GO:0002827-&&-positive regulation of T-helper 1 type immune response-%%-GO:0002829-&&-negative regulation of type 2 immune response-%%-GO:0006874-&&-cellular calcium ion homeostasis-%%-GO:0006935-&&-chemotaxis-%%-GO:0006954-&&-inflammatory response-%%-GO:0006955-&&-immune response-%%-GO:000…	G:9606:CCR2	CCR2	TRUE	KEGG-&-1&-hsa04060-&&-Cytokine-cytokine receptor interaction-%%-hsa04062-&&-Chemokine signaling pathway	CCR2	Homo sapiens (Human)-&&-9606	Gene Symbol-&-1&-CCR2	0.312271	0.666667	3	5	FALSE	CCR2	14.3333	0	3	0	0.632942	FALSE	0	CCR2	144	0.409524
814352	taxon:9606	0	0	178849	1902	proopiomelanocortin	gene	biological_process-&-1&-GO:0007267-&&-cell-cell signaling-%%-GO:0007165-&&-signal transduction-%%-GO:0006091-&&-generation of precursor metabolites and energy-%%-GO:0007218-&&-neuropeptide signaling pathway-%%-GO:0008217-&&-regulation of blood pressure-%%-GO:0016486-&&-peptide hormone processing-%%-GO:0032098-&&-regulation of appetite-%%-GO:0032720-&&-negative regulation of tumor necrosis factor …	G:9606:POMC	POMC	TRUE	KEGG-&-1&-hsa04916-&&-Melanogenesis-%%-hsa04934-&&-Cushing syndrome-%%-hsa04915-&&-Estrogen signaling pathway-%%-hsa04080-&&-Neuroactive ligand-receptor interaction-%%-hsa04927-&&-Cortisol synthesis and secretion-%%-hsa04920-&&-Adipocytokine signaling pathway-%%-hsa04925-&&-Aldosterone synthesis and secretion-%%-hsa04024-&&-cAMP signaling pathway	POMC	Homo sapiens (Human)-&&-9606	Gene Symbol-&-1&-POMC	0	0	0	0	TRUE	POMC	0	0	0	0	9.22337e+10	FALSE	0	POMC	0	0
814353	taxon:9606	2.25806	0.016858	182933	1902	poly(ADP-ribose) polymerase 1	gene	biological_process-&-1&-GO:0000122-&&-negative regulation of transcription from RNA polymerase II promoter-%%-GO:0000715-&&-nucleotide-excision repair, DNA damage recognition-%%-GO:0000717-&&-nucleotide-excision repair, DNA duplex unwinding-%%-GO:0000724-&&-double-strand break repair via homologous recombination-%%-GO:0006366-&&-transcription from RNA polymerase II promoter-%%-GO:0006273-&&-laggi…	G:9606:PARP1	PARP1	TRUE	KEGG-&-1&-hsa04064-&&-NF-kappa B signaling pathway-%%-hsa04217-&&-Necroptosis-%%-hsa03410-&&-Base excision repair-%%-hsa04210-&&-Apoptosis	PARP1	Homo sapiens (Human)-&&-9606	Gene Symbol-&-1&-PARP1	0.442857	0.249206	36	5	FALSE	PARP1	30.0833	0	36	0	0.790323	FALSE	0	PARP1	18656	0.12955
814354	taxon:9606	2.53666	0.00455691	173719	1902	lysine demethylase 1A	gene	biological_process-&-1&-GO:0000122-&&-negative regulation of transcription from RNA polymerase II promoter-%%-GO:0000380-&&-alternative mRNA splicing, via spliceosome-%%-GO:0001701-&&-in utero embryonic development-%%-GO:0007596-&&-blood coagulation-%%-GO:0055114-&&-oxidation-reduction process-%%-GO:0006351-&&-transcription, DNA-templated-%%-GO:0006357-&&-regulation of transcription from RNA poly…	G:9606:KDM1A	KDM1A	TRUE	KEGG-&-1&-hsa04714-&&-Thermogenesis	KDM1A	Homo sapiens (Human)-&&-9606	Gene Symbol-&-1&-KDM1A	0.39422	0.325	16	5	FALSE	KDM1A	35.1875	0	16	0	0.743891	FALSE	0	KDM1A	5354	0.208333
814355	taxon:9606	2.80938	0.00026779	178833	1902	POU class 5 homeobox 1	gene	biological_process-&-1&-GO:0000122-&&-negative regulation of transcription from RNA polymerase II promoter-%%-GO:0001714-&&-endodermal cell fate specification-%%-GO:0001824-&&-blastocyst development-%%-GO:0006366-&&-transcription from RNA polymerase II promoter-%%-GO:0006355-&&-regulation of transcription, DNA-templated-%%-GO:0009653-&&-anatomical structure morphogenesis-%%-GO:0009611-&&-response…	G:9606:POU5F1	POU5F1	TRUE	KEGG-&-1&-hsa04550-&&-Signaling pathways regulating pluripotency of stem cells	POU5F1	Homo sapiens (Human)-&&-9606	Gene Symbol-&-1&-POU5F1	0.35595	0.190476	7	5	FALSE	POU5F1	25.8571	0	7	0	0.698436	FALSE	0	POU5F1	418	0.23765
814356	taxon:9606	2.94135	0.00186964	177808	1902	C-X-C motif chemokine ligand 12	gene	biological_process-&-1&-GO:0001666-&&-response to hypoxia-%%-GO:0001764-&&-neuron migration-%%-GO:0001938-&&-positive regulation of endothelial cell proliferation-%%-GO:0006952-&&-defense response-%%-GO:0009615-&&-response to virus-%%-GO:0007155-&&-cell adhesion-%%-GO:0007165-&&-signal transduction-%%-GO:0006874-&&-cellular calcium ion homeostasis-%%-GO:0006935-&&-chemotaxis-%%-GO:0006955-&&-immu…	G:9606:CXCL12	CXCL12	TRUE	KEGG-&-1&-hsa04064-&&-NF-kappa B signaling pathway-%%-hsa04810-&&-Regulation of actin cytoskeleton-%%-hsa05323-&&-Rheumatoid arthritis-%%-hsa04670-&&-Leukocyte transendothelial migration-%%-hsa04360-&&-Axon guidance-%%-hsa04060-&&-Cytokine-cytokine receptor interaction-%%-hsa05163-&&-Human cytomegalovirus infection-%%-hsa04062-&&-Chemokine signaling pathway-%%-hsa04672-&&-Intestinal immune networ…	CXCL12	Homo sapiens (Human)-&&-9606	Gene Symbol-&-1&-CXCL12	0.33998	0.3	5	5	FALSE	CXCL12	19.4	0	5	0	0.676442	FALSE	0	CXCL12	1116	0.253333
814357	taxon:9606	3.32551	0	165523	1902	F-box protein 32	gene	biological_process-&-1&-GO:0000209-&&-protein polyubiquitination-%%-GO:0016567-&&-protein ubiquitination-%%-GO:0014894-&&-response to denervation involved in regulation of muscle adaptation-%%-GO:0071549-&&-cellular response to dexamethasone stimulus|cellular_component-&-1&-GO:0005829-&&-cytosol-%%-GO:0005737-&&-cytoplasm-%%-GO:0005654-&&-nucleoplasm-%%-GO:0019005-&&-SCF ubiquitin ligase complex-…	G:9606:FBXO32	FBXO32	TRUE	KEGG-&-1&-hsa04068-&&-FoxO signaling pathway	FBXO32	Homo sapiens (Human)-&&-9606	Gene Symbol-&-1&-FBXO32	0.300705	0	1	6	FALSE	FBXO32	28	0	1	0	0.612414	FALSE	0	FBXO32	0	0
814358	taxon:9606	0	0	153231	1902	HOX transcript antisense RNA	gene		G:9606:HOTAIR	HOTAIR	TRUE		HOTAIR	Homo sapiens (Human)-&&-9606	Gene Symbol-&-1&-HOTAIR	0	0	0	0	TRUE	HOTAIR	0	0	0	0	9.22337e+10	FALSE	0	HOTAIR	0	0
814359	taxon:9606	2.03519	0.0675967	180878	1902	growth factor receptor bound protein 2	gene	biological_process-&-1&-GO:0000165-&&-MAPK cascade-%%-GO:0007267-&&-cell-cell signaling-%%-GO:0007173-&&-epidermal growth factor receptor signaling pathway-%%-GO:0007265-&&-Ras protein signal transduction-%%-GO:0007411-&&-axon guidance-%%-GO:0007568-&&-aging-%%-GO:0008286-&&-insulin receptor signaling pathway-%%-GO:0008543-&&-fibroblast growth factor receptor signaling pathway-%%-GO:0016032-&&-vi…	G:9606:GRB2	GRB2	TRUE	KEGG-&-1&-hsa04912-&&-GnRH signaling pathway-%%-hsa01521-&&-EGFR tyrosine kinase inhibitor resistance-%%-hsa04915-&&-Estrogen signaling pathway-%%-hsa05205-&&-Proteoglycans in cancer-%%-hsa04722-&&-Neurotrophin signaling pathway-%%-hsa01522-&&-Endocrine resistance-%%-hsa05223-&&-Non-small cell lung cancer-%%-hsa05220-&&-Chronic myeloid leukemia-%%-hsa04014-&&-Ras signaling pathway-%%-hsa05161-&&-…	GRB2	Homo sapiens (Human)-&&-9606	Gene Symbol-&-1&-GRB2	0.491354	0.14153	61	4	FALSE	GRB2	22.7705	0	61	0	0.827468	FALSE	0	GRB2	61792	0.0844658
814360	taxon:9606	2.87683	0.00061321	179849	1902	myelin basic protein	gene	biological_process-&-1&-GO:0006955-&&-immune response-%%-GO:0007268-&&-chemical synaptic transmission-%%-GO:0007417-&&-central nervous system development-%%-GO:0007605-&&-sensory perception of sound-%%-GO:0008366-&&-axon ensheathment-%%-GO:0009636-&&-response to toxic substance-%%-GO:0021762-&&-substantia nigra development-%%-GO:0042552-&&-myelination-%%-GO:0061024-&&-membrane organization|cellul…	G:9606:MBP	MBP	TRUE		MBP	Homo sapiens (Human)-&&-9606	Gene Symbol-&-1&-MBP	0.347604	0.4	5	5	FALSE	MBP	28.8	0	5	0	0.687195	FALSE	0	MBP	730	0.332558
814361	taxon:9606	3.22287	8.951e-05	179851	1902	mannose binding lectin 2	gene	biological_process-&-1&-GO:0001867-&&-complement activation, lectin pathway-%%-GO:0006953-&&-acute-phase response-%%-GO:0042742-&&-defense response to bacterium-%%-GO:0006956-&&-complement activation-%%-GO:0006508-&&-proteolysis-%%-GO:0006958-&&-complement activation, classical pathway-%%-GO:0006979-&&-response to oxidative stress-%%-GO:0050830-&&-defense response to Gram-positive bacterium-%%-GO…	G:9606:MBL2	MBL2	TRUE	KEGG-&-1&-hsa04145-&&-Phagosome-%%-hsa04610-&&-Complement and coagulation cascades-%%-hsa05150-&&-Staphylococcus aureus infection	MBL2	Homo sapiens (Human)-&&-9606	Gene Symbol-&-1&-MBL2	0.310282	0	2	5	FALSE	MBL2	20	0	2	0	0.629521	FALSE	0	MBL2	92	0.542857
814362	taxon:9606	2.31672	0.00907246	178827	1902	peroxisome proliferator activated receptor gamma	gene	biological_process-&-1&-GO:0000122-&&-negative regulation of transcription from RNA polymerase II promoter-%%-GO:0001890-&&-placenta development-%%-GO:0002674-&&-negative regulation of acute inflammatory response-%%-GO:0007165-&&-signal transduction-%%-GO:0006367-&&-transcription initiation from RNA polymerase II promoter-%%-GO:0006629-&&-lipid metabolic process-%%-GO:0006919-&&-activation of cys…	G:9606:PPARG	PPARG	TRUE	KEGG-&-1&-hsa03320-&&-PPAR signaling pathway-%%-hsa05202-&&-Transcriptional misregulation in cancer-%%-hsa04152-&&-AMPK signaling pathway-%%-hsa04714-&&-Thermogenesis-%%-hsa04211-&&-Longevity regulating pathway-%%-hsa05016-&&-Huntington disease-%%-hsa04380-&&-Osteoclast differentiation-%%-hsa05200-&&-Pathways in cancer-%%-hsa05216-&&-Thyroid cancer	PPARG	Homo sapiens (Human)-&&-9606	Gene Symbol-&-1&-PPARG	0.431646	0.347692	26	4	FALSE	PPARG	34.7308	0	26	0	0.780547	FALSE	0	PPARG	9416	0.160613
814363	taxon:9606	2.50147	0.00895518	182922	1902	adrenoceptor beta 2	gene	biological_process-&-1&-GO:0002024-&&-diet induced thermogenesis-%%-GO:0002025-&&-vasodilation by norepinephrine-epinephrine involved in regulation of systemic arterial blood pressure-%%-GO:0002028-&&-regulation of sodium ion transport-%%-GO:0002032-&&-desensitization of G-protein coupled receptor protein signaling pathway by arrestin-%%-GO:0007267-&&-cell-cell signaling-%%-GO:0006898-&&-receptor…	G:9606:ADRB2	ADRB2	TRUE	KEGG-&-1&-hsa04970-&&-Salivary secretion-%%-hsa04924-&&-Renin secretion-%%-hsa04923-&&-Regulation of lipolysis in adipocytes-%%-hsa04020-&&-Calcium signaling pathway-%%-hsa04080-&&-Neuroactive ligand-receptor interaction-%%-hsa04261-&&-Adrenergic signaling in cardiomyocytes-%%-hsa04022-&&-cGMP-PKG signaling pathway-%%-hsa04024-&&-cAMP signaling pathway	ADRB2	Homo sapiens (Human)-&&-9606	Gene Symbol-&-1&-ADRB2	0.399766	0.192308	13	4	FALSE	ADRB2	29	0	13	0	0.749756	FALSE	0	ADRB2	8206	0.162973
814364	taxon:9606	3.05572	6.612e-05	177796	1902	selectin E	gene	biological_process-&-1&-GO:0007157-&&-heterophilic cell-cell adhesion via plasma membrane cell adhesion molecules-%%-GO:0002092-&&-positive regulation of receptor internalization-%%-GO:0002523-&&-leukocyte migration involved in inflammatory response-%%-GO:0006954-&&-inflammatory response-%%-GO:0007159-&&-leukocyte cell-cell adhesion-%%-GO:0007202-&&-activation of phospholipase C activity-%%-GO:00…	G:9606:SELE	SELE	TRUE	KEGG-&-1&-hsa05144-&&-Malaria-%%-hsa04933-&&-AGE-RAGE signaling pathway in diabetic complications-%%-hsa05143-&&-African trypanosomiasis-%%-hsa04514-&&-Cell adhesion molecules (CAMs)-%%-hsa05418-&&-Fluid shear stress and atherosclerosis-%%-hsa04668-&&-TNF signaling pathway	SELE	Homo sapiens (Human)-&&-9606	Gene Symbol-&-1&-SELE	0.327255	0.333333	3	5	FALSE	SELE	18.3333	0	3	0	0.65738	FALSE	0	SELE	76	0.391304
814365	taxon:9606	2.85044	0.00036578	177795	1902	selectin L	gene	biological_process-&-1&-GO:0007155-&&-cell adhesion-%%-GO:0033198-&&-response to ATP-%%-GO:0043312-&&-neutrophil degranulation-%%-GO:0050776-&&-regulation of immune response-%%-GO:0050900-&&-leukocyte migration|cellular_component-&-1&-GO:0005886-&&-plasma membrane-%%-GO:0005887-&&-integral component of plasma membrane-%%-GO:0030667-&&-secretory granule membrane-%%-GO:0009897-&&-external side of p…	G:9606:SELL	SELL	TRUE	KEGG-&-1&-hsa04514-&&-Cell adhesion molecules (CAMs)	SELL	Homo sapiens (Human)-&&-9606	Gene Symbol-&-1&-SELL	0.350823	0	4	5	FALSE	SELL	27.75	0	4	0	0.691593	FALSE	0	SELL	326	0.311047
814366	taxon:9606	2.9912	8.043e-05	176771	1902	nuclear receptor subfamily 1 group H member 2	gene	biological_process-&-1&-GO:0000122-&&-negative regulation of transcription from RNA polymerase II promoter-%%-GO:0006367-&&-transcription initiation from RNA polymerase II promoter-%%-GO:0010745-&&-negative regulation of macrophage derived foam cell differentiation-%%-GO:0010867-&&-positive regulation of triglyceride biosynthetic process-%%-GO:0010875-&&-positive regulation of cholesterol efflux-…	G:9606:NR1H2	NR1H2	TRUE	KEGG-&-1&-hsa04931-&&-Insulin resistance	NR1H2	Homo sapiens (Human)-&&-9606	Gene Symbol-&-1&-NR1H2	0.334314	0.190476	7	5	FALSE	NR1H2	23.7143	0	7	0	0.668133	FALSE	0	NR1H2	142	0.302412
814367	taxon:9606	2.24047	0.00886864	180855	1902	nuclear receptor subfamily 3 group C member 1	gene	biological_process-&-1&-GO:0007059-&&-chromosome segregation-%%-GO:0006366-&&-transcription from RNA polymerase II promoter-%%-GO:0006915-&&-apoptotic process-%%-GO:0007165-&&-signal transduction-%%-GO:0006351-&&-transcription, DNA-templated-%%-GO:0006355-&&-regulation of transcription, DNA-templated-%%-GO:0006367-&&-transcription initiation from RNA polymerase II promoter-%%-GO:0007067-&&-mitoti…	G:9606:NR3C1	NR3C1	TRUE	KEGG-&-1&-hsa04080-&&-Neuroactive ligand-receptor interaction	NR3C1	Homo sapiens (Human)-&&-9606	Gene Symbol-&-1&-NR3C1	0.446335	0.367521	27	4	FALSE	NR3C1	38.2222	0	27	0	0.793255	FALSE	0	NR3C1	11932	0.160442
814368	taxon:9606	0	0	174705	1902	dehydrogenase/reductase 9	gene	biological_process-&-1&-GO:0055114-&&-oxidation-reduction process-%%-GO:0008209-&&-androgen metabolic process-%%-GO:0030855-&&-epithelial cell differentiation-%%-GO:0042448-&&-progesterone metabolic process-%%-GO:0042572-&&-retinol metabolic process-%%-GO:0042904-&&-9-cis-retinoic acid biosynthetic process|cellular_component-&-1&-GO:0005789-&&-endoplasmic reticulum membrane-%%-GO:0030176-&&-integ…	G:9606:DHRS9	DHRS9	TRUE	KEGG-&-1&-hsa00830-&&-Retinol metabolism-%%-hsa01100-&&-Metabolic pathways	DHRS9	Homo sapiens (Human)-&&-9606	Gene Symbol-&-1&-DHRS9	0	0	0	0	TRUE	DHRS9	0	0	0	0	9.22337e+10	FALSE	0	DHRS9	0	0
814369	taxon:9606	1	0	177772	1902	somatostatin receptor 1	gene	biological_process-&-1&-GO:0007267-&&-cell-cell signaling-%%-GO:0007166-&&-cell surface receptor signaling pathway-%%-GO:0007187-&&-G-protein coupled receptor signaling pathway, coupled to cyclic nucleotide second messenger-%%-GO:0007215-&&-glutamate receptor signaling pathway-%%-GO:0007218-&&-neuropeptide signaling pathway-%%-GO:0007283-&&-spermatogenesis-%%-GO:0007584-&&-response to nutrient-%%…	G:9606:SSTR1	SSTR1	TRUE	KEGG-&-1&-hsa04080-&&-Neuroactive ligand-receptor interaction-%%-hsa04024-&&-cAMP signaling pathway	SSTR1	Homo sapiens (Human)-&&-9606	Gene Symbol-&-1&-SSTR1	1	0	1	1	FALSE	SSTR1	1	0	1	0	1	FALSE	0	SSTR1	0	0
814370	taxon:9606	3.31378	0	173676	1902	lysine demethylase 4C	gene	biological_process-&-1&-GO:0001825-&&-blastocyst formation-%%-GO:0055114-&&-oxidation-reduction process-%%-GO:0006351-&&-transcription, DNA-templated-%%-GO:0006357-&&-regulation of transcription from RNA polymerase II promoter-%%-GO:0008284-&&-positive regulation of cell proliferation-%%-GO:0010628-&&-positive regulation of gene expression-%%-GO:0033169-&&-histone H3-K9 demethylation-%%-GO:004566…	G:9606:KDM4C	KDM4C	TRUE		KDM4C	Homo sapiens (Human)-&&-9606	Gene Symbol-&-1&-KDM4C	0.30177	0	1	5	FALSE	KDM4C	26	0	1	0	0.61437	FALSE	0	KDM4C	0	0
814371	taxon:9606	0	0	168559	1902	transient receptor potential cation channel subfamily M member 8	gene	biological_process-&-1&-GO:0006874-&&-cellular calcium ion homeostasis-%%-GO:0009409-&&-response to cold-%%-GO:0016048-&&-detection of temperature stimulus-%%-GO:0050955-&&-thermoception-%%-GO:0051289-&&-protein homotetramerization-%%-GO:0070207-&&-protein homotrimerization-%%-GO:0070588-&&-calcium ion transmembrane transport|cellular_component-&-1&-GO:0005886-&&-plasma membrane-%%-GO:0016021-&&-…	G:9606:TRPM8	TRPM8	TRUE	KEGG-&-1&-hsa04750-&&-Inflammatory mediator regulation of TRP channels	TRPM8	Homo sapiens (Human)-&&-9606	Gene Symbol-&-1&-TRPM8	0	0	0	0	TRUE	TRPM8	0	0	0	0	9.22337e+10	FALSE	0	TRPM8	0	0
814372	taxon:9606	2.48387	0.00148582	176745	1902	vascular cell adhesion molecule 1	gene	biological_process-&-1&-GO:0007157-&&-heterophilic cell-cell adhesion via plasma membrane cell adhesion molecules-%%-GO:0001666-&&-response to hypoxia-%%-GO:0002526-&&-acute inflammatory response-%%-GO:0002544-&&-chronic inflammatory response-%%-GO:0007155-&&-cell adhesion-%%-GO:0055114-&&-oxidation-reduction process-%%-GO:0007159-&&-leukocyte cell-cell adhesion-%%-GO:0007160-&&-cell-matrix adhes…	G:9606:VCAM1	VCAM1	TRUE	KEGG-&-1&-hsa04064-&&-NF-kappa B signaling pathway-%%-hsa05144-&&-Malaria-%%-hsa04933-&&-AGE-RAGE signaling pathway in diabetic complications-%%-hsa05143-&&-African trypanosomiasis-%%-hsa04670-&&-Leukocyte transendothelial migration-%%-hsa04514-&&-Cell adhesion molecules (CAMs)-%%-hsa05418-&&-Fluid shear stress and atherosclerosis-%%-hsa04668-&&-TNF signaling pathway	VCAM1	Homo sapiens (Human)-&&-9606	Gene Symbol-&-1&-VCAM1	0.402597	0.175	16	4	FALSE	VCAM1	27.875	0	16	0	0.752688	FALSE	0	VCAM1	2546	0.160043
814373	taxon:9606	4.02053	0	180841	1902	gastrin releasing peptide	gene	biological_process-&-1&-GO:0007165-&&-signal transduction-%%-GO:0007218-&&-neuropeptide signaling pathway|cellular_component-&-1&-GO:0005576-&&-extracellular region-%%-GO:0005615-&&-extracellular space|molecular_function-&-1&-GO:0005102-&&-receptor binding-%%-GO:0005184-&&-neuropeptide hormone activity	G:9606:GRP	GRP	TRUE	KEGG-&-1&-hsa04080-&&-Neuroactive ligand-receptor interaction	GRP	Homo sapiens (Human)-&&-9606	Gene Symbol-&-1&-GRP	0.248724	0	1	6	FALSE	GRP	8	0	1	0	0.496579	FALSE	0	GRP	0	0
814374	taxon:9606	1	0	177768	1902	somatostatin receptor 5	gene	biological_process-&-1&-GO:0007186-&&-G-protein coupled receptor signaling pathway-%%-GO:0007187-&&-G-protein coupled receptor signaling pathway, coupled to cyclic nucleotide second messenger-%%-GO:0007268-&&-chemical synaptic transmission-%%-GO:0050796-&&-regulation of insulin secretion-%%-GO:0008285-&&-negative regulation of cell proliferation-%%-GO:0032467-&&-positive regulation of cytokinesis…	G:9606:SSTR5	SSTR5	TRUE	KEGG-&-1&-hsa04080-&&-Neuroactive ligand-receptor interaction-%%-hsa04024-&&-cAMP signaling pathway	SSTR5	Homo sapiens (Human)-&&-9606	Gene Symbol-&-1&-SSTR5	1	0	1	1	FALSE	SSTR5	1	0	1	0	1	FALSE	0	SSTR5	0	0
814375	taxon:9606	3.1085	0	177771	1902	somatostatin receptor 2	gene	biological_process-&-1&-GO:0007267-&&-cell-cell signaling-%%-GO:0006937-&&-regulation of muscle contraction-%%-GO:0007187-&&-G-protein coupled receptor signaling pathway, coupled to cyclic nucleotide second messenger-%%-GO:0007193-&&-adenylate cyclase-inhibiting G-protein coupled receptor signaling pathway-%%-GO:0007218-&&-neuropeptide signaling pathway-%%-GO:0007283-&&-spermatogenesis-%%-GO:0007…	G:9606:SSTR2	SSTR2	TRUE	KEGG-&-1&-hsa04080-&&-Neuroactive ligand-receptor interaction-%%-hsa04024-&&-cAMP signaling pathway-%%-hsa04971-&&-Gastric acid secretion	SSTR2	Homo sapiens (Human)-&&-9606	Gene Symbol-&-1&-SSTR2	0.321698	0	1	5	FALSE	SSTR2	48	0	1	0	0.648583	FALSE	0	SSTR2	0	0
814376	taxon:9606	2.93842	0.00023123	179815	1902	integrin subunit alpha 6	gene	biological_process-&-1&-GO:0007044-&&-cell-substrate junction assembly-%%-GO:0007160-&&-cell-matrix adhesion-%%-GO:0007229-&&-integrin-mediated signaling pathway-%%-GO:0010668-&&-ectodermal cell differentiation-%%-GO:0010811-&&-positive regulation of cell-substrate adhesion-%%-GO:0016337-&&-single organismal cell-cell adhesion-%%-GO:0022409-&&-positive regulation of cell-cell adhesion-%%-GO:00301…	G:9606:ITGA6	ITGA6	TRUE	KEGG-&-1&-hsa04810-&&-Regulation of actin cytoskeleton-%%-hsa04640-&&-Hematopoietic cell lineage-%%-hsa05412-&&-Arrhythmogenic right ventricular cardiomyopathy (ARVC)-%%-hsa04151-&&-PI3K-Akt signaling pathway-%%-hsa04514-&&-Cell adhesion molecules (CAMs)-%%-hsa05414-&&-Dilated cardiomyopathy (DCM)-%%-hsa05410-&&-Hypertrophic cardiomyopathy (HCM)-%%-hsa04512-&&-ECM-receptor interaction-%%-hsa05165…	ITGA6	Homo sapiens (Human)-&&-9606	Gene Symbol-&-1&-ITGA6	0.340319	0.333333	4	5	FALSE	ITGA6	22.75	0	4	0	0.676931	FALSE	0	ITGA6	246	0.303333
814377	taxon:9606	2.44868	0.00118975	176737	1902	vitamin D (1,25- dihydroxyvitamin D3) receptor	gene	biological_process-&-1&-GO:0000122-&&-negative regulation of transcription from RNA polymerase II promoter-%%-GO:0000902-&&-cell morphogenesis-%%-GO:0001501-&&-skeletal system development-%%-GO:0007165-&&-signal transduction-%%-GO:0006367-&&-transcription initiation from RNA polymerase II promoter-%%-GO:0006816-&&-calcium ion transport-%%-GO:0006874-&&-cellular calcium ion homeostasis-%%-GO:00075…	G:9606:VDR	VDR	TRUE	KEGG-&-1&-hsa04978-&&-Mineral absorption-%%-hsa04928-&&-Parathyroid hormone synthesis, secretion and action-%%-hsa05152-&&-Tuberculosis-%%-hsa04961-&&-Endocrine and other factor-regulated calcium reabsorption	VDR	Homo sapiens (Human)-&&-9606	Gene Symbol-&-1&-VDR	0.408383	0.535948	18	4	FALSE	VDR	42.8333	0	18	0	0.758553	FALSE	0	VDR	2142	0.224258
814378	taxon:9606	2.7566	0.00073053	176736	1902	vascular endothelial growth factor A	gene	biological_process-&-1&-GO:0000122-&&-negative regulation of transcription from RNA polymerase II promoter-%%-GO:0001525-&&-angiogenesis-%%-GO:0001541-&&-ovarian follicle development-%%-GO:0001569-&&-branching involved in blood vessel morphogenesis-%%-GO:0001570-&&-vasculogenesis-%%-GO:0001666-&&-response to hypoxia-%%-GO:0001701-&&-in utero embryonic development-%%-GO:0001822-&&-kidney developme…	G:9606:VEGFA	VEGFA	TRUE	KEGG-&-1&-hsa04933-&&-AGE-RAGE signaling pathway in diabetic complications-%%-hsa01521-&&-EGFR tyrosine kinase inhibitor resistance-%%-hsa04370-&&-VEGF signaling pathway-%%-hsa05205-&&-Proteoglycans in cancer-%%-hsa04151-&&-PI3K-Akt signaling pathway-%%-hsa05163-&&-Human cytomegalovirus infection-%%-hsa05211-&&-Renal cell carcinoma-%%-hsa05167-&&-Kaposi sarcoma-associated herpesvirus infection-%%…	VEGFA	Homo sapiens (Human)-&&-9606	Gene Symbol-&-1&-VEGFA	0.362766	0.333333	6	5	FALSE	VEGFA	27.6667	0	6	0	0.707234	FALSE	0	VEGFA	906	0.241228
814379	taxon:9606	2.36657	0.00480153	180835	1902	glycogen synthase kinase 3 beta	gene	biological_process-&-1&-GO:0000320-&&-re-entry into mitotic cell cycle-%%-GO:0001837-&&-epithelial to mesenchymal transition-%%-GO:0001954-&&-positive regulation of cell-matrix adhesion-%%-GO:0016055-&&-Wnt signaling pathway-%%-GO:0035556-&&-intracellular signal transduction-%%-GO:0005977-&&-glycogen metabolic process-%%-GO:0006349-&&-regulation of gene expression by genetic imprinting-%%-GO:0006…	G:9606:GSK3B	GSK3B	TRUE	KEGG-&-1&-hsa04916-&&-Melanogenesis-%%-hsa01521-&&-EGFR tyrosine kinase inhibitor resistance-%%-hsa04932-&&-Non-alcoholic fatty liver disease (NAFLD)-%%-hsa04110-&&-Cell cycle-%%-hsa04722-&&-Neurotrophin signaling pathway-%%-hsa04390-&&-Hippo signaling pathway-%%-hsa05167-&&-Kaposi sarcoma-associated herpesvirus infection-%%-hsa04934-&&-Cushing syndrome-%%-hsa05164-&&-Influenza A-%%-hsa04657-&&-I…	GSK3B	Homo sapiens (Human)-&&-9606	Gene Symbol-&-1&-GSK3B	0.422553	0.236453	29	5	FALSE	GSK3B	29.5862	0	29	0	0.772239	FALSE	0	GSK3B	6938	0.147195
814380	taxon:9606	2.56012	0.0173097	181858	1902	calreticulin	gene	biological_process-&-1&-GO:0000122-&&-negative regulation of transcription from RNA polymerase II promoter-%%-GO:0002474-&&-antigen processing and presentation of peptide antigen via MHC class I-%%-GO:0002479-&&-antigen processing and presentation of exogenous peptide antigen via MHC class I, TAP-dependent-%%-GO:0002502-&&-peptide antigen assembly with MHC class I protein complex-%%-GO:0006457-&&…	G:9606:CALR	CALR	TRUE	KEGG-&-1&-hsa04145-&&-Phagosome-%%-hsa05142-&&-Chagas disease (American trypanosomiasis)-%%-hsa04141-&&-Protein processing in endoplasmic reticulum-%%-hsa05166-&&-Human T-cell leukemia virus 1 infection-%%-hsa04612-&&-Antigen processing and presentation-%%-hsa05169-&&-Epstein-Barr virus infection-%%-hsa05170-&&-Human immunodeficiency virus 1 infection-%%-hsa05163-&&-Human cytomegalovirus infection	CALR	Homo sapiens (Human)-&&-9606	Gene Symbol-&-1&-CALR	0.390607	0.104762	15	5	FALSE	CALR	20.6667	0	15	0	0.73998	FALSE	0	CALR	15738	0.128692
814381	taxon:9606	2.56012	0.00222001	182877	1902	AKT serine/threonine kinase 2	gene	biological_process-&-1&-GO:0001934-&&-positive regulation of protein phosphorylation-%%-GO:0007165-&&-signal transduction-%%-GO:0035556-&&-intracellular signal transduction-%%-GO:0005978-&&-glycogen biosynthetic process-%%-GO:0006006-&&-glucose metabolic process-%%-GO:0006417-&&-regulation of translation-%%-GO:0006464-&&-cellular protein modification process-%%-GO:0008286-&&-insulin receptor sign…	G:9606:AKT2	AKT2	TRUE	KEGG-&-1&-hsa04915-&&-Estrogen signaling pathway-%%-hsa04920-&&-Adipocytokine signaling pathway-%%-hsa04722-&&-Neurotrophin signaling pathway-%%-hsa01522-&&-Endocrine resistance-%%-hsa05223-&&-Non-small cell lung cancer-%%-hsa05220-&&-Chronic myeloid leukemia-%%-hsa04015-&&-Rap1 signaling pathway-%%-hsa05164-&&-Influenza A-%%-hsa04371-&&-Apelin signaling pathway-%%-hsa05165-&&-Human papillomaviru…	AKT2	Homo sapiens (Human)-&&-9606	Gene Symbol-&-1&-AKT2	0.390607	0.381818	11	5	FALSE	AKT2	33.6364	0	11	0	0.73998	FALSE	0	AKT2	3150	0.207632
814382	taxon:9606	2.30792	0.00726896	179805	1902	insulin receptor substrate 1	gene	biological_process-&-1&-GO:0000165-&&-MAPK cascade-%%-GO:0007165-&&-signal transduction-%%-GO:0008284-&&-positive regulation of cell proliferation-%%-GO:0008286-&&-insulin receptor signaling pathway-%%-GO:0010907-&&-positive regulation of glucose metabolic process-%%-GO:0014065-&&-phosphatidylinositol 3-kinase signaling-%%-GO:0014066-&&-regulation of phosphatidylinositol 3-kinase signaling-%%-GO:…	G:9606:IRS1	IRS1	TRUE	KEGG-&-1&-hsa04152-&&-AMPK signaling pathway-%%-hsa04211-&&-Longevity regulating pathway-%%-hsa04923-&&-Regulation of lipolysis in adipocytes-%%-hsa04932-&&-Non-alcoholic fatty liver disease (NAFLD)-%%-hsa04920-&&-Adipocytokine signaling pathway-%%-hsa04150-&&-mTOR signaling pathway-%%-hsa04151-&&-PI3K-Akt signaling pathway-%%-hsa04722-&&-Neurotrophin signaling pathway-%%-hsa04140-&&-Autophagy - …	IRS1	Homo sapiens (Human)-&&-9606	Gene Symbol-&-1&-IRS1	0.433291	0.32971	24	4	FALSE	IRS1	33.375	0	24	0	0.782014	FALSE	0	IRS1	9858	0.152397
814383	taxon:9606	2.69501	0.00138286	175708	1902	Fas associated via death domain	gene	biological_process-&-1&-GO:0001916-&&-positive regulation of T cell mediated cytotoxicity-%%-GO:0002821-&&-positive regulation of adaptive immune response-%%-GO:0006915-&&-apoptotic process-%%-GO:0006919-&&-activation of cysteine-type endopeptidase activity involved in apoptotic process-%%-GO:0007166-&&-cell surface receptor signaling pathway-%%-GO:0048535-&&-lymph node development-%%-GO:0048148-…	G:9606:FADD	FADD	TRUE	KEGG-&-1&-hsa05010-&&-Alzheimer disease-%%-hsa04217-&&-Necroptosis-%%-hsa04621-&&-NOD-like receptor signaling pathway-%%-hsa05169-&&-Epstein-Barr virus infection-%%-hsa04210-&&-Apoptosis-%%-hsa04622-&&-RIG-I-like receptor signaling pathway-%%-hsa05163-&&-Human cytomegalovirus infection-%%-hsa05170-&&-Human immunodeficiency virus 1 infection-%%-hsa05152-&&-Tuberculosis-%%-hsa05167-&&-Kaposi sarcom…	FADD	Homo sapiens (Human)-&&-9606	Gene Symbol-&-1&-FADD	0.371055	0.454545	12	5	FALSE	FADD	21.3333	0	12	0	0.717498	FALSE	0	FADD	1984	0.17418
814384	taxon:9606	0	0	179807	1902	interferon regulatory factor 6	gene	biological_process-&-1&-GO:0006351-&&-transcription, DNA-templated-%%-GO:0007050-&&-cell cycle arrest-%%-GO:0008285-&&-negative regulation of cell proliferation-%%-GO:0045893-&&-positive regulation of transcription, DNA-templated-%%-GO:0030216-&&-keratinocyte differentiation-%%-GO:0043616-&&-keratinocyte proliferation-%%-GO:0048468-&&-cell development-%%-GO:0060333-&&-interferon-gamma-mediated si…	G:9606:IRF6	IRF6	TRUE		IRF6	Homo sapiens (Human)-&&-9606	Gene Symbol-&-1&-IRF6	0	0	0	0	TRUE	IRF6	0	0	0	0	9.22337e+10	FALSE	0	IRF6	0	0
814385	taxon:9606	3.43402	0	176734	1902	vascular endothelial growth factor C	gene	biological_process-&-1&-GO:0001525-&&-angiogenesis-%%-GO:0001666-&&-response to hypoxia-%%-GO:0001938-&&-positive regulation of endothelial cell proliferation-%%-GO:0001954-&&-positive regulation of cell-matrix adhesion-%%-GO:0002052-&&-positive regulation of neuroblast proliferation-%%-GO:0002576-&&-platelet degranulation-%%-GO:0007165-&&-signal transduction-%%-GO:0006929-&&-substrate-dependent …	G:9606:VEGFC	VEGFC	TRUE	KEGG-&-1&-hsa04933-&&-AGE-RAGE signaling pathway in diabetic complications-%%-hsa04926-&&-Relaxin signaling pathway-%%-hsa04010-&&-MAPK signaling pathway-%%-hsa04151-&&-PI3K-Akt signaling pathway-%%-hsa04510-&&-Focal adhesion-%%-hsa04668-&&-TNF signaling pathway-%%-hsa04015-&&-Rap1 signaling pathway-%%-hsa04014-&&-Ras signaling pathway-%%-hsa05200-&&-Pathways in cancer	VEGFC	Homo sapiens (Human)-&&-9606	Gene Symbol-&-1&-VEGFC	0.291204	1	2	5	FALSE	VEGFC	12.5	0	2	0	0.59433	FALSE	0	VEGFC	0	0.595238
814386	taxon:9606	2.15249	0.0196747	182878	1902	AKT serine/threonine kinase 1	gene	biological_process-&-1&-GO:0000060-&&-protein import into nucleus, translocation-%%-GO:0000082-&&-G1/S transition of mitotic cell cycle-%%-GO:0001649-&&-osteoblast differentiation-%%-GO:0001893-&&-maternal placenta development-%%-GO:0001934-&&-positive regulation of protein phosphorylation-%%-GO:0001938-&&-positive regulation of endothelial cell proliferation-%%-GO:0007165-&&-signal transduction-…	G:9606:AKT1	AKT1	TRUE	KEGG-&-1&-hsa04915-&&-Estrogen signaling pathway-%%-hsa04920-&&-Adipocytokine signaling pathway-%%-hsa04722-&&-Neurotrophin signaling pathway-%%-hsa01522-&&-Endocrine resistance-%%-hsa05223-&&-Non-small cell lung cancer-%%-hsa05220-&&-Chronic myeloid leukemia-%%-hsa04015-&&-Rap1 signaling pathway-%%-hsa05164-&&-Influenza A-%%-hsa04371-&&-Apelin signaling pathway-%%-hsa05165-&&-Human papillomaviru…	AKT1	Homo sapiens (Human)-&&-9606	Gene Symbol-&-1&-AKT1	0.464578	0.229388	50	4	FALSE	AKT1	29.34	0	50	0	0.807918	FALSE	0	AKT1	24888	0.118306
814387	taxon:9606	2.19648	0.0242627	177753	1902	signal transducer and activator of transcription 1	gene	biological_process-&-1&-GO:0000122-&&-negative regulation of transcription from RNA polymerase II promoter-%%-GO:0001937-&&-negative regulation of endothelial cell proliferation-%%-GO:0002053-&&-positive regulation of mesenchymal cell proliferation-%%-GO:0003340-&&-negative regulation of mesenchymal to epithelial transition involved in metanephros morphogenesis-%%-GO:0006915-&&-apoptotic process-…	G:9606:STAT1	STAT1	TRUE	KEGG-&-1&-hsa05169-&&-Epstein-Barr virus infection-%%-hsa04659-&&-Th17 cell differentiation-%%-hsa05321-&&-Inflammatory bowel disease (IBD)-%%-hsa05167-&&-Kaposi sarcoma-associated herpesvirus infection-%%-hsa05161-&&-Hepatitis B-%%-hsa04620-&&-Toll-like receptor signaling pathway-%%-hsa05164-&&-Influenza A-%%-hsa05165-&&-Human papillomavirus infection-%%-hsa05145-&&-Toxoplasmosis-%%-hsa05168-&&-…	STAT1	Homo sapiens (Human)-&&-9606	Gene Symbol-&-1&-STAT1	0.455274	0.179487	40	4	FALSE	STAT1	26.05	0	40	0	0.800587	FALSE	0	STAT1	26028	0.107202
814388	taxon:9606	2.97654	0.00190903	182873	1902	albumin	gene	biological_process-&-1&-GO:0001895-&&-retina homeostasis-%%-GO:0002576-&&-platelet degranulation-%%-GO:0006810-&&-transport-%%-GO:0006898-&&-receptor-mediated endocytosis-%%-GO:0043066-&&-negative regulation of apoptotic process-%%-GO:0009267-&&-cellular response to starvation-%%-GO:0019836-&&-hemolysis by symbiont of host erythrocytes-%%-GO:0015721-&&-bile acid and bile salt transport-%%-GO:0042…	G:9606:ALB	ALB	TRUE	KEGG-&-1&-hsa04918-&&-Thyroid hormone synthesis	ALB	Homo sapiens (Human)-&&-9606	Gene Symbol-&-1&-ALB	0.335961	0.142857	7	5	FALSE	ALB	12.8571	0	7	0	0.670577	FALSE	0	ALB	1222	0.167954
814389	taxon:9606	3.10264	0.00070778	179800	1902	integrin subunit alpha 2	gene	biological_process-&-1&-GO:0001666-&&-response to hypoxia-%%-GO:0002687-&&-positive regulation of leukocyte migration-%%-GO:0007596-&&-blood coagulation-%%-GO:0007155-&&-cell adhesion-%%-GO:0006929-&&-substrate-dependent cell migration-%%-GO:0006971-&&-hypotonic response-%%-GO:0007160-&&-cell-matrix adhesion-%%-GO:0007229-&&-integrin-mediated signaling pathway-%%-GO:0009887-&&-animal organ morpho…	G:9606:ITGA2	ITGA2	TRUE	KEGG-&-1&-hsa04145-&&-Phagosome-%%-hsa04810-&&-Regulation of actin cytoskeleton-%%-hsa04640-&&-Hematopoietic cell lineage-%%-hsa05205-&&-Proteoglycans in cancer-%%-hsa04151-&&-PI3K-Akt signaling pathway-%%-hsa04611-&&-Platelet activation-%%-hsa05412-&&-Arrhythmogenic right ventricular cardiomyopathy (ARVC)-%%-hsa05414-&&-Dilated cardiomyopathy (DCM)-%%-hsa05410-&&-Hypertrophic cardiomyopathy (HCM…	ITGA2	Homo sapiens (Human)-&&-9606	Gene Symbol-&-1&-ITGA2	0.322306	0.1	5	5	FALSE	ITGA2	12	0	5	0	0.64956	FALSE	0	ITGA2	484	0.232653
814390	taxon:9606	2.30205	0.00890402	176730	1902	ezrin	gene	biological_process-&-1&-GO:0000122-&&-negative regulation of transcription from RNA polymerase II promoter-%%-GO:0001951-&&-intestinal D-glucose absorption-%%-GO:0003376-&&-sphingosine-1-phosphate signaling pathway-%%-GO:0051017-&&-actin filament bundle assembly-%%-GO:0007016-&&-cytoskeletal anchoring at plasma membrane-%%-GO:0007159-&&-leukocyte cell-cell adhesion-%%-GO:0007411-&&-axon guidance-…	G:9606:EZR	EZR	TRUE	KEGG-&-1&-hsa05206-&&-MicroRNAs in cancer-%%-hsa04810-&&-Regulation of actin cytoskeleton-%%-hsa05205-&&-Proteoglycans in cancer-%%-hsa04670-&&-Leukocyte transendothelial migration-%%-hsa04530-&&-Tight junction-%%-hsa05130-&&-Pathogenic Escherichia coli infection-%%-hsa04971-&&-Gastric acid secretion	EZR	Homo sapiens (Human)-&&-9606	Gene Symbol-&-1&-EZR	0.434395	0.221014	24	4	FALSE	EZR	29.375	0	24	0	0.782991	FALSE	0	EZR	10866	0.131944
814391	taxon:9606	2.37537	0.0125111	177748	1902	signal transducer and activator of transcription 5B	gene	biological_process-&-1&-GO:0000255-&&-allantoin metabolic process-%%-GO:0001553-&&-luteinization-%%-GO:0001779-&&-natural killer cell differentiation-%%-GO:0006366-&&-transcription from RNA polymerase II promoter-%%-GO:0006101-&&-citrate metabolic process-%%-GO:0006103-&&-2-oxoglutarate metabolic process-%%-GO:0006105-&&-succinate metabolic process-%%-GO:0006107-&&-oxaloacetate metabolic process-…	G:9606:STAT5B	STAT5B	TRUE	KEGG-&-1&-hsa04933-&&-AGE-RAGE signaling pathway in diabetic complications-%%-hsa04217-&&-Necroptosis-%%-hsa05166-&&-Human T-cell leukemia virus 1 infection-%%-hsa04630-&&-JAK-STAT signaling pathway-%%-hsa05221-&&-Acute myeloid leukemia-%%-hsa04659-&&-Th17 cell differentiation-%%-hsa04917-&&-Prolactin signaling pathway-%%-hsa05223-&&-Non-small cell lung cancer-%%-hsa05220-&&-Chronic myeloid leuke…	STAT5B	Homo sapiens (Human)-&&-9606	Gene Symbol-&-1&-STAT5B	0.420988	0.263333	25	4	FALSE	STAT5B	25.64	0	25	0	0.770772	FALSE	0	STAT5B	13838	0.127363
814392	taxon:9606	3.40469	4.458e-05	176727	1902	vasoactive intestinal peptide receptor 1	gene	biological_process-&-1&-GO:0006936-&&-muscle contraction-%%-GO:0006955-&&-immune response-%%-GO:0007166-&&-cell surface receptor signaling pathway-%%-GO:0007186-&&-G-protein coupled receptor signaling pathway-%%-GO:0007187-&&-G-protein coupled receptor signaling pathway, coupled to cyclic nucleotide second messenger-%%-GO:0007268-&&-chemical synaptic transmission-%%-GO:0007586-&&-digestion-%%-GO:…	G:9606:VIPR1	VIPR1	TRUE	KEGG-&-1&-hsa04080-&&-Neuroactive ligand-receptor interaction	VIPR1	Homo sapiens (Human)-&&-9606	Gene Symbol-&-1&-VIPR1	0.293712	0	2	5	FALSE	VIPR1	13	0	2	0	0.599218	FALSE	0	VIPR1	26	0.521739
814393	taxon:9606	2.08798	0.0378826	177751	1902	signal transducer and activator of transcription 3	gene	biological_process-&-1&-GO:0000122-&&-negative regulation of transcription from RNA polymerase II promoter-%%-GO:0001659-&&-temperature homeostasis-%%-GO:0001754-&&-eye photoreceptor cell differentiation-%%-GO:0051726-&&-regulation of cell cycle-%%-GO:0006953-&&-acute-phase response-%%-GO:0006606-&&-protein import into nucleus-%%-GO:0007165-&&-signal transduction-%%-GO:0006355-&&-regulation of tr…	G:9606:STAT3	STAT3	TRUE	KEGG-&-1&-hsa01521-&&-EGFR tyrosine kinase inhibitor resistance-%%-hsa05205-&&-Proteoglycans in cancer-%%-hsa04920-&&-Adipocytokine signaling pathway-%%-hsa05169-&&-Epstein-Barr virus infection-%%-hsa05321-&&-Inflammatory bowel disease (IBD)-%%-hsa04659-&&-Th17 cell differentiation-%%-hsa05223-&&-Non-small cell lung cancer-%%-hsa05167-&&-Kaposi sarcoma-associated herpesvirus infection-%%-hsa05161…	STAT3	Homo sapiens (Human)-&&-9606	Gene Symbol-&-1&-STAT3	0.478933	0.19798	55	4	FALSE	STAT3	27.7273	0	55	0	0.818671	FALSE	0	STAT3	48158	0.106643
814394	taxon:9606	2.60997	0.00030571	180819	1902	glutathione S-transferase pi 1	gene	biological_process-&-1&-GO:0000302-&&-response to reactive oxygen species-%%-GO:0002674-&&-negative regulation of acute inflammatory response-%%-GO:0006749-&&-glutathione metabolic process-%%-GO:0006469-&&-negative regulation of protein kinase activity-%%-GO:0006805-&&-xenobiotic metabolic process-%%-GO:0007417-&&-central nervous system development-%%-GO:0043066-&&-negative regulation of apoptoti…	G:9606:GSTP1	GSTP1	TRUE	KEGG-&-1&-hsa00980-&&-Metabolism of xenobiotics by cytochrome P450-%%-hsa00480-&&-Glutathione metabolism-%%-hsa00982-&&-Drug metabolism - cytochrome P450-%%-hsa05225-&&-Hepatocellular carcinoma-%%-hsa00983-&&-Drug metabolism - other enzymes-%%-hsa05215-&&-Prostate cancer-%%-hsa05418-&&-Fluid shear stress and atherosclerosis-%%-hsa05204-&&-Chemical carcinogenesis-%%-hsa01524-&&-Platinum drug resis…	GSTP1	Homo sapiens (Human)-&&-9606	Gene Symbol-&-1&-GSTP1	0.383146	0.190476	7	5	FALSE	GSTP1	42.1429	0	7	0	0.731672	FALSE	0	GSTP1	724	0.272642
814395	taxon:9606	2.58944	0.00194504	181836	1902	caspase 1	gene	biological_process-&-1&-GO:0001666-&&-response to hypoxia-%%-GO:0006915-&&-apoptotic process-%%-GO:0007165-&&-signal transduction-%%-GO:0006508-&&-proteolysis-%%-GO:0016485-&&-protein processing-%%-GO:0006919-&&-activation of cysteine-type endopeptidase activity involved in apoptotic process-%%-GO:0010506-&&-regulation of autophagy-%%-GO:0042981-&&-regulation of apoptotic process-%%-GO:0071260-&&…	G:9606:CASP1	CASP1	TRUE	KEGG-&-1&-hsa05132-&&-Salmonella infection-%%-hsa05164-&&-Influenza A-%%-hsa04621-&&-NOD-like receptor signaling pathway-%%-hsa04217-&&-Necroptosis-%%-hsa05014-&&-Amyotrophic lateral sclerosis (ALS)-%%-hsa04623-&&-Cytosolic DNA-sensing pathway-%%-hsa05133-&&-Pertussis-%%-hsa04625-&&-C-type lectin receptor signaling pathway-%%-hsa05134-&&-Legionellosis	CASP1	Homo sapiens (Human)-&&-9606	Gene Symbol-&-1&-CASP1	0.386183	0.177778	10	5	FALSE	CASP1	30.2	0	10	0	0.735093	FALSE	0	CASP1	1994	0.192308
814396	taxon:9606	2.261	0.0150794	179784	1902	Janus kinase 1	gene	biological_process-&-1&-GO:0000165-&&-MAPK cascade-%%-GO:0007169-&&-transmembrane receptor protein tyrosine kinase signaling pathway-%%-GO:0035556-&&-intracellular signal transduction-%%-GO:0006468-&&-protein phosphorylation-%%-GO:0016477-&&-cell migration-%%-GO:0046677-&&-response to antibiotic-%%-GO:0030154-&&-cell differentiation-%%-GO:0043547-&&-positive regulation of GTPase activity-%%-GO:00…	G:9606:JAK1	JAK1	TRUE	KEGG-&-1&-hsa01521-&&-EGFR tyrosine kinase inhibitor resistance-%%-hsa05166-&&-Human T-cell leukemia virus 1 infection-%%-hsa05169-&&-Epstein-Barr virus infection-%%-hsa04659-&&-Th17 cell differentiation-%%-hsa05167-&&-Kaposi sarcoma-associated herpesvirus infection-%%-hsa05161-&&-Hepatitis B-%%-hsa05164-&&-Influenza A-%%-hsa05165-&&-Human papillomavirus infection-%%-hsa04550-&&-Signaling pathway…	JAK1	Homo sapiens (Human)-&&-9606	Gene Symbol-&-1&-JAK1	0.442283	0.273563	30	4	FALSE	JAK1	29.0667	0	30	0	0.789834	FALSE	0	JAK1	18274	0.125287
814397	taxon:9606	2.64516	0.0002983	181835	1902	caspase 2	gene	biological_process-&-1&-GO:0001554-&&-luteolysis-%%-GO:0003407-&&-neural retina development-%%-GO:0006915-&&-apoptotic process-%%-GO:0016485-&&-protein processing-%%-GO:0006919-&&-activation of cysteine-type endopeptidase activity involved in apoptotic process-%%-GO:0006977-&&-DNA damage response, signal transduction by p53 class mediator resulting in cell cycle arrest-%%-GO:0007420-&&-brain deve…	G:9606:CASP2	CASP2	TRUE	KEGG-&-1&-hsa04210-&&-Apoptosis	CASP2	Homo sapiens (Human)-&&-9606	Gene Symbol-&-1&-CASP2	0.378049	0.527778	9	4	FALSE	CASP2	32.3333	0	9	0	0.725806	FALSE	0	CASP2	654	0.218468
814398	taxon:9606	2.3695	0.0137099	181834	1902	caspase 3	gene	biological_process-&-1&-GO:0001666-&&-response to hypoxia-%%-GO:0001782-&&-B cell homeostasis-%%-GO:0006915-&&-apoptotic process-%%-GO:0006309-&&-apoptotic DNA fragmentation-%%-GO:0006508-&&-proteolysis-%%-GO:0016485-&&-protein processing-%%-GO:0006919-&&-activation of cysteine-type endopeptidase activity involved in apoptotic process-%%-GO:0006974-&&-cellular response to DNA damage stimulus-%%-G…	G:9606:CASP3	CASP3	TRUE	KEGG-&-1&-hsa04115-&&-p53 signaling pathway-%%-hsa04932-&&-Non-alcoholic fatty liver disease (NAFLD)-%%-hsa05205-&&-Proteoglycans in cancer-%%-hsa05169-&&-Epstein-Barr virus infection-%%-hsa04210-&&-Apoptosis-%%-hsa05146-&&-Amoebiasis-%%-hsa05167-&&-Kaposi sarcoma-associated herpesvirus infection-%%-hsa05161-&&-Hepatitis B-%%-hsa05120-&&-Epithelial cell signaling in Helicobacter pylori infection-…	CASP3	Homo sapiens (Human)-&&-9606	Gene Symbol-&-1&-CASP3	0.42203	0.193548	32	4	FALSE	CASP3	24.8438	0	32	0	0.77175	FALSE	0	CASP3	14270	0.126435
814399	taxon:9606	2.3783	0.01114	181829	1902	caspase 8	gene	biological_process-&-1&-GO:0006915-&&-apoptotic process-%%-GO:0006508-&&-proteolysis-%%-GO:0051603-&&-proteolysis involved in cellular protein catabolic process-%%-GO:0006919-&&-activation of cysteine-type endopeptidase activity involved in apoptotic process-%%-GO:0007166-&&-cell surface receptor signaling pathway-%%-GO:0009409-&&-response to cold-%%-GO:0010803-&&-regulation of tumor necrosis fac…	G:9606:CASP8	CASP8	TRUE	KEGG-&-1&-hsa04115-&&-p53 signaling pathway-%%-hsa04932-&&-Non-alcoholic fatty liver disease (NAFLD)-%%-hsa05169-&&-Epstein-Barr virus infection-%%-hsa04210-&&-Apoptosis-%%-hsa05167-&&-Kaposi sarcoma-associated herpesvirus infection-%%-hsa05161-&&-Hepatitis B-%%-hsa04620-&&-Toll-like receptor signaling pathway-%%-hsa04657-&&-IL-17 signaling pathway-%%-hsa05165-&&-Human papillomavirus infection-%%…	CASP8	Homo sapiens (Human)-&&-9606	Gene Symbol-&-1&-CASP8	0.420469	0.232184	30	5	FALSE	CASP8	24.6	0	30	0	0.770283	FALSE	0	CASP8	12872	0.121782
814400	taxon:9606	2.90616	0	182852	1902	arachidonate 5-lipoxygenase	gene	biological_process-&-1&-GO:0002540-&&-leukotriene production involved in inflammatory response-%%-GO:0055114-&&-oxidation-reduction process-%%-GO:0006691-&&-leukotriene metabolic process-%%-GO:0019370-&&-leukotriene biosynthetic process-%%-GO:0019372-&&-lipoxygenase pathway-%%-GO:0043312-&&-neutrophil degranulation-%%-GO:2001300-&&-lipoxin metabolic process|cellular_component-&-1&-GO:0005576-&&-e…	G:9606:ALOX5	ALOX5	TRUE	KEGG-&-1&-hsa04664-&&-Fc epsilon RI signaling pathway-%%-hsa04913-&&-Ovarian steroidogenesis-%%-hsa01100-&&-Metabolic pathways-%%-hsa00590-&&-Arachidonic acid metabolism-%%-hsa04726-&&-Serotonergic synapse-%%-hsa05145-&&-Toxoplasmosis	ALOX5	Homo sapiens (Human)-&&-9606	Gene Symbol-&-1&-ALOX5	0.344097	1	2	4	FALSE	ALOX5	54.5	0	2	0	0.682307	FALSE	0	ALOX5	0	0.689873
814401	taxon:9606	2.28446	0.0159829	179783	1902	Janus kinase 2	gene	biological_process-&-1&-GO:0000165-&&-MAPK cascade-%%-GO:0000186-&&-activation of MAPKK activity-%%-GO:0002250-&&-adaptive immune response-%%-GO:0007596-&&-blood coagulation-%%-GO:0006915-&&-apoptotic process-%%-GO:0007165-&&-signal transduction-%%-GO:0035556-&&-intracellular signal transduction-%%-GO:0006468-&&-protein phosphorylation-%%-GO:0006919-&&-activation of cysteine-type endopeptidase ac…	G:9606:JAK2	JAK2	TRUE	KEGG-&-1&-hsa04933-&&-AGE-RAGE signaling pathway in diabetic complications-%%-hsa01521-&&-EGFR tyrosine kinase inhibitor resistance-%%-hsa04217-&&-Necroptosis-%%-hsa04920-&&-Adipocytokine signaling pathway-%%-hsa05140-&&-Leishmaniasis-%%-hsa04630-&&-JAK-STAT signaling pathway-%%-hsa04151-&&-PI3K-Akt signaling pathway-%%-hsa04659-&&-Th17 cell differentiation-%%-hsa04917-&&-Prolactin signaling path…	JAK2	Homo sapiens (Human)-&&-9606	Gene Symbol-&-1&-JAK2	0.437741	0.307692	26	4	FALSE	JAK2	29.1154	0	26	0	0.785924	FALSE	0	JAK2	16264	0.128829
814402	taxon:9606	2.60704	0.0012658	181830	1902	caspase 7	gene	biological_process-&-1&-GO:0006915-&&-apoptotic process-%%-GO:0006508-&&-proteolysis-%%-GO:0008635-&&-activation of cysteine-type endopeptidase activity involved in apoptotic process by cytochrome c-%%-GO:0097194-&&-execution phase of apoptosis|cellular_component-&-1&-GO:0005829-&&-cytosol-%%-GO:0005634-&&-nucleus-%%-GO:0005737-&&-cytoplasm-%%-GO:0005654-&&-nucleoplasm|molecular_function-&-1&-GO:…	G:9606:CASP7	CASP7	TRUE	KEGG-&-1&-hsa05010-&&-Alzheimer disease-%%-hsa04932-&&-Non-alcoholic fatty liver disease (NAFLD)-%%-hsa04215-&&-Apoptosis - multiple species-%%-hsa04210-&&-Apoptosis-%%-hsa05133-&&-Pertussis-%%-hsa04668-&&-TNF signaling pathway-%%-hsa05200-&&-Pathways in cancer-%%-hsa05134-&&-Legionellosis	CASP7	Homo sapiens (Human)-&&-9606	Gene Symbol-&-1&-CASP7	0.383577	0.323529	17	4	FALSE	CASP7	24	0	17	0	0.73216	FALSE	0	CASP7	2004	0.165517
814403	taxon:9606	2.44868	0.00256768	179776	1902	junction plakoglobin	gene	biological_process-&-1&-GO:0002159-&&-desmosome assembly-%%-GO:0007165-&&-signal transduction-%%-GO:0007016-&&-cytoskeletal anchoring at plasma membrane-%%-GO:0016337-&&-single organismal cell-cell adhesion-%%-GO:0016477-&&-cell migration-%%-GO:0031424-&&-keratinization-%%-GO:0034332-&&-adherens junction organization-%%-GO:0034333-&&-adherens junction assembly-%%-GO:0042127-&&-regulation of cell …	G:9606:JUP	JUP	TRUE	KEGG-&-1&-hsa05202-&&-Transcriptional misregulation in cancer-%%-hsa05221-&&-Acute myeloid leukemia-%%-hsa05412-&&-Arrhythmogenic right ventricular cardiomyopathy (ARVC)-%%-hsa05226-&&-Gastric cancer-%%-hsa05200-&&-Pathways in cancer	JUP	Homo sapiens (Human)-&&-9606	Gene Symbol-&-1&-JUP	0.408383	0.295238	21	4	FALSE	JUP	28.4762	0	21	0	0.758553	FALSE	0	JUP	3774	0.153098
814404	taxon:9606	2.26393	0.00742191	179779	1902	Jun proto-oncogene, AP-1 transcription factor subunit	gene	biological_process-&-1&-GO:0001525-&&-angiogenesis-%%-GO:0001774-&&-microglial cell activation-%%-GO:0001836-&&-release of cytochrome c from mitochondria-%%-GO:0001889-&&-liver development-%%-GO:0001938-&&-positive regulation of endothelial cell proliferation-%%-GO:0003151-&&-outflow tract morphogenesis-%%-GO:0006366-&&-transcription from RNA polymerase II promoter-%%-GO:0051726-&&-regulation of …	G:9606:JUN	JUN	TRUE	KEGG-&-1&-hsa04921-&&-Oxytocin signaling pathway-%%-hsa04915-&&-Estrogen signaling pathway-%%-hsa04530-&&-Tight junction-%%-hsa04659-&&-Th17 cell differentiation-%%-hsa05321-&&-Inflammatory bowel disease (IBD)-%%-hsa04722-&&-Neurotrophin signaling pathway-%%-hsa01522-&&-Endocrine resistance-%%-hsa05030-&&-Cocaine addiction-%%-hsa05164-&&-Influenza A-%%-hsa04510-&&-Focal adhesion-%%-hsa04668-&&-TN…	JUN	Homo sapiens (Human)-&&-9606	Gene Symbol-&-1&-JUN	0.44171	0.311185	43	4	FALSE	JUN	30.907	0	43	0	0.789345	FALSE	0	JUN	12404	0.139851
814405	taxon:9606	2.4868	0.00022477	178749	1902	protein kinase D1	gene	biological_process-&-1&-GO:0001525-&&-angiogenesis-%%-GO:0001938-&&-positive regulation of endothelial cell proliferation-%%-GO:0006915-&&-apoptotic process-%%-GO:0007165-&&-signal transduction-%%-GO:0035556-&&-intracellular signal transduction-%%-GO:0006468-&&-protein phosphorylation-%%-GO:0006954-&&-inflammatory response-%%-GO:0007030-&&-Golgi organization-%%-GO:0007229-&&-integrin-mediated sig…	G:9606:PRKD1	PRKD1	TRUE	KEGG-&-1&-hsa04925-&&-Aldosterone synthesis and secretion-%%-hsa04015-&&-Rap1 signaling pathway	PRKD1	Homo sapiens (Human)-&&-9606	Gene Symbol-&-1&-PRKD1	0.402123	0.5	9	4	FALSE	PRKD1	47.5556	0	9	0	0.752199	FALSE	0	PRKD1	526	0.261294
814406	taxon:9606	2.56012	0.00019558	181818	1902	runt related transcription factor 2	gene	biological_process-&-1&-GO:0001503-&&-ossification-%%-GO:0001649-&&-osteoblast differentiation-%%-GO:0001958-&&-endochondral ossification-%%-GO:0002051-&&-osteoblast fate commitment-%%-GO:0002062-&&-chondrocyte differentiation-%%-GO:0002063-&&-chondrocyte development-%%-GO:0002076-&&-osteoblast development-%%-GO:0006366-&&-transcription from RNA polymerase II promoter-%%-GO:0006357-&&-regulation …	G:9606:RUNX2	RUNX2	TRUE	KEGG-&-1&-hsa05202-&&-Transcriptional misregulation in cancer-%%-hsa04928-&&-Parathyroid hormone synthesis, secretion and action	RUNX2	Homo sapiens (Human)-&&-9606	Gene Symbol-&-1&-RUNX2	0.390607	0.653846	13	5	FALSE	RUNX2	41.9231	0	13	0	0.73998	FALSE	0	RUNX2	544	0.252549
814407	taxon:9606	2.2434	0.0218735	178741	1902	mitogen-activated protein kinase 3	gene	biological_process-&-1&-GO:0000165-&&-MAPK cascade-%%-GO:0000187-&&-activation of MAPK activity-%%-GO:0000189-&&-MAPK import into nucleus-%%-GO:0001934-&&-positive regulation of protein phosphorylation-%%-GO:0006915-&&-apoptotic process-%%-GO:0006361-&&-transcription initiation from RNA polymerase I promoter-%%-GO:0006461-&&-protein complex assembly-%%-GO:0006468-&&-protein phosphorylation-%%-GO:…	G:9606:MAPK3	MAPK3	TRUE	KEGG-&-1&-hsa04921-&&-Oxytocin signaling pathway-%%-hsa04114-&&-Oocyte meiosis-%%-hsa04915-&&-Estrogen signaling pathway-%%-hsa04659-&&-Th17 cell differentiation-%%-hsa04722-&&-Neurotrophin signaling pathway-%%-hsa05223-&&-Non-small cell lung cancer-%%-hsa01522-&&-Endocrine resistance-%%-hsa04713-&&-Circadian entrainment-%%-hsa05220-&&-Chronic myeloid leukemia-%%-hsa04015-&&-Rap1 signaling pathwa…	MAPK3	Homo sapiens (Human)-&&-9606	Gene Symbol-&-1&-MAPK3	0.445752	0.214794	38	4	FALSE	MAPK3	27.1842	0	38	0	0.792766	FALSE	0	MAPK3	23140	0.117567
814408	taxon:9606	2.06745	0.0408647	178742	1902	mitogen-activated protein kinase 1	gene	biological_process-&-1&-GO:0000165-&&-MAPK cascade-%%-GO:0000187-&&-activation of MAPK activity-%%-GO:0000189-&&-MAPK import into nucleus-%%-GO:0006915-&&-apoptotic process-%%-GO:0007165-&&-signal transduction-%%-GO:0006351-&&-transcription, DNA-templated-%%-GO:0006468-&&-protein phosphorylation-%%-GO:0006935-&&-chemotaxis-%%-GO:0006950-&&-response to stress-%%-GO:0006974-&&-cellular response to …	G:9606:MAPK1	MAPK1	TRUE	KEGG-&-1&-hsa04921-&&-Oxytocin signaling pathway-%%-hsa04114-&&-Oocyte meiosis-%%-hsa04915-&&-Estrogen signaling pathway-%%-hsa04659-&&-Th17 cell differentiation-%%-hsa04722-&&-Neurotrophin signaling pathway-%%-hsa01522-&&-Endocrine resistance-%%-hsa05223-&&-Non-small cell lung cancer-%%-hsa05220-&&-Chronic myeloid leukemia-%%-hsa04713-&&-Circadian entrainment-%%-hsa04015-&&-Rap1 signaling pathwa…	MAPK1	Homo sapiens (Human)-&&-9606	Gene Symbol-&-1&-MAPK1	0.483688	0.202538	62	4	FALSE	MAPK1	28.2097	0	62	0	0.822092	FALSE	0	MAPK1	47948	0.106794
814409	taxon:9606	2.17595	0.0267532	178737	1902	mitogen-activated protein kinase 8	gene	biological_process-&-1&-GO:0006468-&&-protein phosphorylation-%%-GO:0006950-&&-response to stress-%%-GO:0007254-&&-JNK cascade-%%-GO:0007258-&&-JUN phosphorylation-%%-GO:0043066-&&-negative regulation of apoptotic process-%%-GO:0009411-&&-response to UV-%%-GO:0010628-&&-positive regulation of gene expression-%%-GO:0016241-&&-regulation of macroautophagy-%%-GO:0018105-&&-peptidyl-serine phosphoryl…	G:9606:MAPK8	MAPK8	TRUE	KEGG-&-1&-hsa04920-&&-Adipocytokine signaling pathway-%%-hsa04530-&&-Tight junction-%%-hsa04659-&&-Th17 cell differentiation-%%-hsa04722-&&-Neurotrophin signaling pathway-%%-hsa01522-&&-Endocrine resistance-%%-hsa05164-&&-Influenza A-%%-hsa05131-&&-Shigellosis-%%-hsa04510-&&-Focal adhesion-%%-hsa04668-&&-TNF signaling pathway-%%-hsa05145-&&-Toxoplasmosis-%%-hsa04930-&&-Type II diabetes mellitus-%…	MAPK8	Homo sapiens (Human)-&&-9606	Gene Symbol-&-1&-MAPK8	0.459569	0.234343	45	4	FALSE	MAPK8	29.7778	0	45	0	0.804008	FALSE	0	MAPK8	28750	0.121451
814410	taxon:9606	2.47507	0.00265844	180785	1902	mechanistic target of rapamycin	gene	biological_process-&-1&-GO:0016049-&&-cell growth-%%-GO:0001933-&&-negative regulation of protein phosphorylation-%%-GO:0001934-&&-positive regulation of protein phosphorylation-%%-GO:0001938-&&-positive regulation of endothelial cell proliferation-%%-GO:0003007-&&-heart morphogenesis-%%-GO:0003179-&&-heart valve morphogenesis-%%-GO:0007165-&&-signal transduction-%%-GO:0005979-&&-regulation of gl…	G:9606:MTOR	MTOR	TRUE	KEGG-&-1&-hsa04211-&&-Longevity regulating pathway-%%-hsa01521-&&-EGFR tyrosine kinase inhibitor resistance-%%-hsa04920-&&-Adipocytokine signaling pathway-%%-hsa05205-&&-Proteoglycans in cancer-%%-hsa04659-&&-Th17 cell differentiation-%%-hsa01522-&&-Endocrine resistance-%%-hsa05167-&&-Kaposi sarcoma-associated herpesvirus infection-%%-hsa04371-&&-Apelin signaling pathway-%%-hsa05226-&&-Gastric ca…	MTOR	Homo sapiens (Human)-&&-9606	Gene Symbol-&-1&-MTOR	0.404028	0.287582	18	4	FALSE	MTOR	30.7778	0	18	0	0.754154	FALSE	0	MTOR	3956	0.171943
814411	taxon:9606	2.38123	0.0054232	178732	1902	mitogen-activated protein kinase kinase 1	gene	biological_process-&-1&-GO:0000165-&&-MAPK cascade-%%-GO:0000187-&&-activation of MAPK activity-%%-GO:0007165-&&-signal transduction-%%-GO:0006928-&&-movement of cell or subcellular component-%%-GO:0006935-&&-chemotaxis-%%-GO:0007050-&&-cell cycle arrest-%%-GO:0007507-&&-heart development-%%-GO:0008285-&&-negative regulation of cell proliferation-%%-GO:0010628-&&-positive regulation of gene expre…	G:9606:MAP2K1	MAP2K1	TRUE	KEGG-&-1&-hsa04921-&&-Oxytocin signaling pathway-%%-hsa04114-&&-Oocyte meiosis-%%-hsa04915-&&-Estrogen signaling pathway-%%-hsa04270-&&-Vascular smooth muscle contraction-%%-hsa04722-&&-Neurotrophin signaling pathway-%%-hsa01522-&&-Endocrine resistance-%%-hsa05223-&&-Non-small cell lung cancer-%%-hsa05220-&&-Chronic myeloid leukemia-%%-hsa04015-&&-Rap1 signaling pathway-%%-hsa05219-&&-Bladder can…	MAP2K1	Homo sapiens (Human)-&&-9606	Gene Symbol-&-1&-MAP2K1	0.419951	0.256917	23	4	FALSE	MAP2K1	30.6087	0	23	0	0.769795	FALSE	0	MAP2K1	6662	0.14983
814412	taxon:9606	2.65103	0.00109868	178731	1902	mitogen-activated protein kinase kinase 2	gene	biological_process-&-1&-GO:0000165-&&-MAPK cascade-%%-GO:0000187-&&-activation of MAPK activity-%%-GO:0010629-&&-negative regulation of gene expression-%%-GO:0045893-&&-positive regulation of transcription, DNA-templated-%%-GO:0018108-&&-peptidyl-tyrosine phosphorylation-%%-GO:0032872-&&-regulation of stress-activated MAPK cascade-%%-GO:0035897-&&-proteolysis in other organism-%%-GO:0036289-&&-pe…	G:9606:MAP2K2	MAP2K2	TRUE	KEGG-&-1&-hsa04921-&&-Oxytocin signaling pathway-%%-hsa04915-&&-Estrogen signaling pathway-%%-hsa04270-&&-Vascular smooth muscle contraction-%%-hsa04722-&&-Neurotrophin signaling pathway-%%-hsa05223-&&-Non-small cell lung cancer-%%-hsa01522-&&-Endocrine resistance-%%-hsa05220-&&-Chronic myeloid leukemia-%%-hsa04015-&&-Rap1 signaling pathway-%%-hsa05219-&&-Bladder cancer-%%-hsa05164-&&-Influenza A…	MAP2K2	Homo sapiens (Human)-&&-9606	Gene Symbol-&-1&-MAP2K2	0.377212	0.511111	10	5	FALSE	MAP2K2	30.7	0	10	0	0.724829	FALSE	0	MAP2K2	1876	0.225
814413	taxon:9606	2.74194	0.00084583	176679	1902	Wilms tumor 1	gene	biological_process-&-1&-GO:0000122-&&-negative regulation of transcription from RNA polymerase II promoter-%%-GO:0001570-&&-vasculogenesis-%%-GO:0001657-&&-ureteric bud development-%%-GO:0001658-&&-branching involved in ureteric bud morphogenesis-%%-GO:0001822-&&-kidney development-%%-GO:0003156-&&-regulation of animal organ formation-%%-GO:0006366-&&-transcription from RNA polymerase II promoter…	G:9606:WT1	WT1	TRUE	KEGG-&-1&-hsa05202-&&-Transcriptional misregulation in cancer	WT1	Homo sapiens (Human)-&&-9606	Gene Symbol-&-1&-WT1	0.364706	0.285714	8	5	FALSE	WT1	29.5	0	8	0	0.709677	FALSE	0	WT1	972	0.235887
814414	taxon:9606	3.94721	0	178720	1902	prolactin	gene	biological_process-&-1&-GO:0007166-&&-cell surface receptor signaling pathway-%%-GO:0007565-&&-female pregnancy-%%-GO:0007567-&&-parturition-%%-GO:0007584-&&-response to nutrient-%%-GO:0007595-&&-lactation-%%-GO:0007623-&&-circadian rhythm-%%-GO:0008283-&&-cell proliferation-%%-GO:0042493-&&-response to drug-%%-GO:0030278-&&-regulation of ossification-%%-GO:0032355-&&-response to estradiol-%%-GO:…	G:9606:PRL	PRL	TRUE	KEGG-&-1&-hsa04080-&&-Neuroactive ligand-receptor interaction-%%-hsa04630-&&-JAK-STAT signaling pathway-%%-hsa04151-&&-PI3K-Akt signaling pathway-%%-hsa04917-&&-Prolactin signaling pathway-%%-hsa04060-&&-Cytokine-cytokine receptor interaction	PRL	Homo sapiens (Human)-&&-9606	Gene Symbol-&-1&-PRL	0.253343	0	1	6	FALSE	PRL	4	0	1	0	0.508798	FALSE	0	PRL	0	0
814415	taxon:9606	0	0	176669	1902	X inactive specific transcript (non-protein coding)	gene		G:9606:XIST	XIST	TRUE		XIST	Homo sapiens (Human)-&&-9606	Gene Symbol-&-1&-XIST	0	0	0	0	TRUE	XIST	0	0	0	0	9.22337e+10	FALSE	0	XIST	0	0
814416	taxon:9606	2.95015	0.00589405	178719	1902	prolactin receptor	gene	biological_process-&-1&-GO:0006694-&&-steroid biosynthetic process-%%-GO:0007166-&&-cell surface receptor signaling pathway-%%-GO:0007171-&&-activation of transmembrane receptor protein tyrosine kinase activity-%%-GO:0007566-&&-embryo implantation-%%-GO:0007595-&&-lactation-%%-GO:0043066-&&-negative regulation of apoptotic process-%%-GO:0038161-&&-prolactin signaling pathway-%%-GO:0042110-&&-T ce…	G:9606:PRLR	PRLR	TRUE	KEGG-&-1&-hsa04080-&&-Neuroactive ligand-receptor interaction-%%-hsa04630-&&-JAK-STAT signaling pathway-%%-hsa04151-&&-PI3K-Akt signaling pathway-%%-hsa04917-&&-Prolactin signaling pathway-%%-hsa04060-&&-Cytokine-cytokine receptor interaction	PRLR	Homo sapiens (Human)-&&-9606	Gene Symbol-&-1&-PRLR	0.338966	0.166667	4	5	FALSE	PRLR	24.75	0	4	0	0.674976	FALSE	0	PRLR	4490	0.323333
814417	taxon:9606	2.89736	0	181787	1902	cyclin G1	gene	biological_process-&-1&-GO:0000079-&&-regulation of cyclin-dependent protein serine/threonine kinase activity-%%-GO:0007067-&&-mitotic nuclear division-%%-GO:0051301-&&-cell division|cellular_component-&-1&-GO:0005654-&&-nucleoplasm|molecular_function-&-1&-GO:0005515-&&-protein binding	G:9606:CCNG1	CCNG1	TRUE	KEGG-&-1&-hsa04115-&&-p53 signaling pathway-%%-hsa05206-&&-MicroRNAs in cancer	CCNG1	Homo sapiens (Human)-&&-9606	Gene Symbol-&-1&-CCNG1	0.345142	1	3	5	FALSE	CCNG1	48.6667	0	3	0	0.683773	FALSE	0	CCNG1	0	0.496599
814418	taxon:9606	2.58651	0.0001736	176661	1902	X-ray repair cross complementing 1	gene	biological_process-&-1&-GO:0000012-&&-single strand break repair-%%-GO:0000724-&&-double-strand break repair via homologous recombination-%%-GO:0001666-&&-response to hypoxia-%%-GO:0006283-&&-transcription-coupled nucleotide-excision repair-%%-GO:0006288-&&-base-excision repair, DNA ligation-%%-GO:0006297-&&-nucleotide-excision repair, DNA gap filling-%%-GO:0006303-&&-double-strand break repair v…	G:9606:XRCC1	XRCC1	TRUE	KEGG-&-1&-hsa03410-&&-Base excision repair	XRCC1	Homo sapiens (Human)-&&-9606	Gene Symbol-&-1&-XRCC1	0.386621	0.535714	8	5	FALSE	XRCC1	43.375	0	8	0	0.735582	FALSE	0	XRCC1	442	0.271094
814419	taxon:9606	3.18768	0	178711	1902	protein S (alpha)	gene	biological_process-&-1&-GO:0002576-&&-platelet degranulation-%%-GO:0007596-&&-blood coagulation-%%-GO:0006465-&&-signal peptide processing-%%-GO:0006888-&&-ER to Golgi vesicle-mediated transport-%%-GO:0010951-&&-negative regulation of endopeptidase activity-%%-GO:0017187-&&-peptidyl-glutamic acid carboxylation-%%-GO:0030449-&&-regulation of complement activation-%%-GO:0042730-&&-fibrinolysis-%%-G…	G:9606:PROS1	PROS1	TRUE	KEGG-&-1&-hsa04610-&&-Complement and coagulation cascades	PROS1	Homo sapiens (Human)-&&-9606	Gene Symbol-&-1&-PROS1	0.313707	0	1	5	FALSE	PROS1	34	0	1	0	0.635386	FALSE	0	PROS1	0	0
814420	taxon:9606	2.29619	0.00641202	182803	1902	annexin A2	gene	biological_process-&-1&-GO:0001525-&&-angiogenesis-%%-GO:0001765-&&-membrane raft assembly-%%-GO:0001921-&&-positive regulation of receptor recycling-%%-GO:0001934-&&-positive regulation of protein phosphorylation-%%-GO:0006900-&&-membrane budding-%%-GO:0007589-&&-body fluid secretion-%%-GO:0030199-&&-collagen fibril organization-%%-GO:0031340-&&-positive regulation of vesicle fusion-%%-GO:003280…	G:9606:ANXA2	ANXA2	TRUE		ANXA2	Homo sapiens (Human)-&&-9606	Gene Symbol-&-1&-ANXA2	0.435504	0.289474	20	4	FALSE	ANXA2	34.9	0	20	0	0.783969	FALSE	0	ANXA2	8262	0.151522
814421	taxon:9606	2.23167	0.00579769	180754	1902	glyceraldehyde-3-phosphate dehydrogenase	gene	biological_process-&-1&-GO:0000226-&&-microtubule cytoskeleton organization-%%-GO:0006094-&&-gluconeogenesis-%%-GO:0016241-&&-regulation of macroautophagy-%%-GO:0050821-&&-protein stabilization-%%-GO:0017148-&&-negative regulation of translation-%%-GO:0035606-&&-peptidyl-cysteine S-trans-nitrosylation-%%-GO:0051402-&&-neuron apoptotic process-%%-GO:0061621-&&-canonical glycolysis-%%-GO:0071346-&&…	G:9606:GAPDH	GAPDH	TRUE	KEGG-&-1&-hsa01100-&&-Metabolic pathways-%%-hsa05010-&&-Alzheimer disease-%%-hsa01230-&&-Biosynthesis of amino acids-%%-hsa01200-&&-Carbon metabolism-%%-hsa00010-&&-Glycolysis / Gluconeogenesis-%%-hsa04066-&&-HIF-1 signaling pathway	GAPDH	Homo sapiens (Human)-&&-9606	Gene Symbol-&-1&-GAPDH	0.448095	0.332308	26	4	FALSE	GAPDH	37.9615	0	26	0	0.794721	FALSE	0	GAPDH	10106	0.154159
814422	taxon:9606	3.05865	8.741e-05	182797	1902	annexin A5	gene	biological_process-&-1&-GO:0002576-&&-platelet degranulation-%%-GO:0007596-&&-blood coagulation-%%-GO:0007165-&&-signal transduction-%%-GO:0043066-&&-negative regulation of apoptotic process-%%-GO:0050819-&&-negative regulation of coagulation-%%-GO:0010033-&&-response to organic substance-%%-GO:0043086-&&-negative regulation of catalytic activity|cellular_component-&-1&-GO:0005622-&&-intracellula…	G:9606:ANXA5	ANXA5	TRUE		ANXA5	Homo sapiens (Human)-&&-9606	Gene Symbol-&-1&-ANXA5	0.326942	0	3	5	FALSE	ANXA5	24.3333	0	3	0	0.656891	FALSE	0	ANXA5	162	0.388889
814423	taxon:9606	0	0	178700	1902	legumain	gene	biological_process-&-1&-GO:0002224-&&-toll-like receptor signaling pathway-%%-GO:0003014-&&-renal system process-%%-GO:0006508-&&-proteolysis-%%-GO:0051603-&&-proteolysis involved in cellular protein catabolic process-%%-GO:0006624-&&-vacuolar protein processing-%%-GO:0010447-&&-response to acidic pH-%%-GO:0019886-&&-antigen processing and presentation of exogenous peptide antigen via MHC class I…	G:9606:LGMN	LGMN	TRUE	KEGG-&-1&-hsa04612-&&-Antigen processing and presentation-%%-hsa04142-&&-Lysosome	LGMN	Homo sapiens (Human)-&&-9606	Gene Symbol-&-1&-LGMN	0	0	0	0	TRUE	LGMN	0	0	0	0	9.22337e+10	FALSE	0	LGMN	0	0
814424	taxon:9606	2.46921	0.0133714	179720	1902	kinase insert domain receptor	gene	biological_process-&-1&-GO:0001525-&&-angiogenesis-%%-GO:0001570-&&-vasculogenesis-%%-GO:0001934-&&-positive regulation of protein phosphorylation-%%-GO:0001938-&&-positive regulation of endothelial cell proliferation-%%-GO:0002042-&&-cell migration involved in sprouting angiogenesis-%%-GO:0003158-&&-endothelium development-%%-GO:0007169-&&-transmembrane receptor protein tyrosine kinase signaling…	G:9606:KDR	KDR	TRUE	KEGG-&-1&-hsa01521-&&-EGFR tyrosine kinase inhibitor resistance-%%-hsa04370-&&-VEGF signaling pathway-%%-hsa05205-&&-Proteoglycans in cancer-%%-hsa04010-&&-MAPK signaling pathway-%%-hsa04151-&&-PI3K-Akt signaling pathway-%%-hsa04510-&&-Focal adhesion-%%-hsa05418-&&-Fluid shear stress and atherosclerosis-%%-hsa04015-&&-Rap1 signaling pathway-%%-hsa04014-&&-Ras signaling pathway	KDR	Homo sapiens (Human)-&&-9606	Gene Symbol-&-1&-KDR	0.404988	0.196078	18	4	FALSE	KDR	23.4444	0	18	0	0.755132	FALSE	0	KDR	12168	0.128607
814425	taxon:9606	2.44575	0.021331	181770	1902	CD4 molecule	gene	biological_process-&-1&-GO:0001816-&&-cytokine production-%%-GO:0002250-&&-adaptive immune response-%%-GO:0007155-&&-cell adhesion-%%-GO:0007165-&&-signal transduction-%%-GO:0007169-&&-transmembrane receptor protein tyrosine kinase signaling pathway-%%-GO:0006948-&&-induction by virus of host cell-cell fusion-%%-GO:0006955-&&-immune response-%%-GO:0007166-&&-cell surface receptor signaling pathwa…	G:9606:CD4	CD4	TRUE	KEGG-&-1&-hsa04658-&&-Th1 and Th2 cell differentiation-%%-hsa04640-&&-Hematopoietic cell lineage-%%-hsa05166-&&-Human T-cell leukemia virus 1 infection-%%-hsa04612-&&-Antigen processing and presentation-%%-hsa04659-&&-Th17 cell differentiation-%%-hsa04060-&&-Cytokine-cytokine receptor interaction-%%-hsa05170-&&-Human immunodeficiency virus 1 infection-%%-hsa04514-&&-Cell adhesion molecules (CAMs)…	CD4	Homo sapiens (Human)-&&-9606	Gene Symbol-&-1&-CD4	0.408873	0.0790514	23	4	FALSE	CD4	17.0435	0	23	0	0.759042	FALSE	0	CD4	18576	0.0956028
814426	taxon:9606	3.17595	0.00016353	181765	1902	CD8a molecule	gene	biological_process-&-1&-GO:0002456-&&-T cell mediated immunity-%%-GO:0007169-&&-transmembrane receptor protein tyrosine kinase signaling pathway-%%-GO:0006955-&&-immune response-%%-GO:0007166-&&-cell surface receptor signaling pathway-%%-GO:0019882-&&-antigen processing and presentation-%%-GO:0042110-&&-T cell activation-%%-GO:0045065-&&-cytotoxic T cell differentiation-%%-GO:0050776-&&-regulatio…	G:9606:CD8A	CD8A	TRUE	KEGG-&-1&-hsa04640-&&-Hematopoietic cell lineage-%%-hsa04612-&&-Antigen processing and presentation-%%-hsa04514-&&-Cell adhesion molecules (CAMs)-%%-hsa05340-&&-Primary immunodeficiency-%%-hsa04660-&&-T cell receptor signaling pathway	CD8A	Homo sapiens (Human)-&&-9606	Gene Symbol-&-1&-CD8A	0.314866	0	3	5	FALSE	CD8A	16.6667	0	3	0	0.637341	FALSE	0	CD8A	138	0.373016
814427	taxon:9606	2.54252	0.00321493	182782	1902	APC, WNT signaling pathway regulator	gene	biological_process-&-1&-GO:0000281-&&-mitotic cytokinesis-%%-GO:0007155-&&-cell adhesion-%%-GO:0016055-&&-Wnt signaling pathway-%%-GO:0006461-&&-protein complex assembly-%%-GO:0006974-&&-cellular response to DNA damage stimulus-%%-GO:0007026-&&-negative regulation of microtubule depolymerization-%%-GO:0007050-&&-cell cycle arrest-%%-GO:0007094-&&-mitotic spindle assembly checkpoint-%%-GO:0008285-…	G:9606:APC	APC	TRUE	KEGG-&-1&-hsa05210-&&-Colorectal cancer-%%-hsa04810-&&-Regulation of actin cytoskeleton-%%-hsa05217-&&-Basal cell carcinoma-%%-hsa04390-&&-Hippo signaling pathway-%%-hsa04934-&&-Cushing syndrome-%%-hsa05206-&&-MicroRNAs in cancer-%%-hsa05213-&&-Endometrial cancer-%%-hsa05226-&&-Gastric cancer-%%-hsa05225-&&-Hepatocellular carcinoma-%%-hsa05165-&&-Human papillomavirus infection-%%-hsa04550-&&-Sign…	APC	Homo sapiens (Human)-&&-9606	Gene Symbol-&-1&-APC	0.39331	0.120879	14	5	FALSE	APC	23.1429	0	14	0	0.742913	FALSE	0	APC	3322	0.141534
814428	taxon:9606	2.62757	0.00283144	182777	1902	baculoviral IAP repeat containing 2	gene	biological_process-&-1&-GO:0000209-&&-protein polyubiquitination-%%-GO:0001666-&&-response to hypoxia-%%-GO:0001890-&&-placenta development-%%-GO:0051726-&&-regulation of cell cycle-%%-GO:0006351-&&-transcription, DNA-templated-%%-GO:0006355-&&-regulation of transcription, DNA-templated-%%-GO:0007166-&&-cell surface receptor signaling pathway-%%-GO:0007249-&&-I-kappaB kinase/NF-kappaB signaling-%…	G:9606:BIRC2	BIRC2	TRUE	KEGG-&-1&-hsa04064-&&-NF-kappa B signaling pathway-%%-hsa04120-&&-Ubiquitin mediated proteolysis-%%-hsa04217-&&-Necroptosis-%%-hsa04621-&&-NOD-like receptor signaling pathway-%%-hsa04210-&&-Apoptosis-%%-hsa04390-&&-Hippo signaling pathway-%%-hsa04215-&&-Apoptosis - multiple species-%%-hsa05222-&&-Small cell lung cancer-%%-hsa04510-&&-Focal adhesion-%%-hsa04668-&&-TNF signaling pathway-%%-hsa01524…	BIRC2	Homo sapiens (Human)-&&-9606	Gene Symbol-&-1&-BIRC2	0.38058	0.233333	16	5	FALSE	BIRC2	21.1875	0	16	0	0.728739	FALSE	0	BIRC2	3214	0.148327
814429	taxon:9606	2.92962	8.455e-05	171514	1902	SET domain containing 2	gene	biological_process-&-1&-GO:0001525-&&-angiogenesis-%%-GO:0001763-&&-morphogenesis of a branching structure-%%-GO:0001843-&&-neural tube closure-%%-GO:0034728-&&-nucleosome organization-%%-GO:0006298-&&-mismatch repair-%%-GO:0006355-&&-regulation of transcription, DNA-templated-%%-GO:0006368-&&-transcription elongation from RNA polymerase II promoter-%%-GO:0010793-&&-regulation of mRNA export from…	G:9606:SETD2	SETD2	TRUE	KEGG-&-1&-hsa00310-&&-Lysine degradation	SETD2	Homo sapiens (Human)-&&-9606	Gene Symbol-&-1&-SETD2	0.341341	0.333333	3	5	FALSE	SETD2	43.3333	0	3	0	0.678397	FALSE	0	SETD2	170	0.452632
814430	taxon:9606	3.30205	2.904e-05	179703	1902	killer cell immunoglobulin like receptor, three Ig domains and long cytoplasmic tail 1	gene	biological_process-&-1&-GO:0007165-&&-signal transduction-%%-GO:0006955-&&-immune response-%%-GO:0042267-&&-natural killer cell mediated cytotoxicity-%%-GO:0050776-&&-regulation of immune response|cellular_component-&-1&-GO:0005886-&&-plasma membrane-%%-GO:0005887-&&-integral component of plasma membrane|molecular_function-&-1&-GO:0030109-&&-HLA-B specific inhibitory MHC class I receptor activity	G:9606:KIR3DL1	KIR3DL1	TRUE	KEGG-&-1&-hsa05332-&&-Graft-versus-host disease-%%-hsa04612-&&-Antigen processing and presentation-%%-hsa04650-&&-Natural killer cell mediated cytotoxicity	KIR3DL1	Homo sapiens (Human)-&&-9606	Gene Symbol-&-1&-KIR3DL1	0.302842	0	2	5	FALSE	KIR3DL1	18	0	2	0	0.616325	FALSE	0	KIR3DL1	26	0.548387
814431	taxon:9606	2.62757	0.0035833	182775	1902	X-linked inhibitor of apoptosis	gene	biological_process-&-1&-GO:0006915-&&-apoptotic process-%%-GO:0016055-&&-Wnt signaling pathway-%%-GO:0016567-&&-protein ubiquitination-%%-GO:0006974-&&-cellular response to DNA damage stimulus-%%-GO:0043066-&&-negative regulation of apoptotic process-%%-GO:0030510-&&-regulation of BMP signaling pathway-%%-GO:0031398-&&-positive regulation of protein ubiquitination-%%-GO:0042127-&&-regulation of c…	G:9606:XIAP	XIAP	TRUE	KEGG-&-1&-hsa04064-&&-NF-kappa B signaling pathway-%%-hsa04120-&&-Ubiquitin mediated proteolysis-%%-hsa04217-&&-Necroptosis-%%-hsa04621-&&-NOD-like receptor signaling pathway-%%-hsa05166-&&-Human T-cell leukemia virus 1 infection-%%-hsa04215-&&-Apoptosis - multiple species-%%-hsa04210-&&-Apoptosis-%%-hsa05222-&&-Small cell lung cancer-%%-hsa04510-&&-Focal adhesion-%%-hsa05145-&&-Toxoplasmosis-%%-…	XIAP	Homo sapiens (Human)-&&-9606	Gene Symbol-&-1&-XIAP	0.38058	0.258333	16	5	FALSE	XIAP	24.8125	0	16	0	0.728739	FALSE	0	XIAP	3760	0.164583
814432	taxon:9606	4.0088	0.00019952	175607	1902	noggin	gene	biological_process-&-1&-GO:0000122-&&-negative regulation of transcription from RNA polymerase II promoter-%%-GO:0001501-&&-skeletal system development-%%-GO:0001649-&&-osteoblast differentiation-%%-GO:0001701-&&-in utero embryonic development-%%-GO:0001706-&&-endoderm formation-%%-GO:0001707-&&-mesoderm formation-%%-GO:0001837-&&-epithelial to mesenchymal transition-%%-GO:0001839-&&-neural plate…	G:9606:NOG	NOG	TRUE	KEGG-&-1&-hsa04350-&&-TGF-beta signaling pathway	NOG	Homo sapiens (Human)-&&-9606	Gene Symbol-&-1&-NOG	0.249451	0	3	6	FALSE	NOG	3.66667	0	3	0	0.498534	FALSE	0	NOG	224	0.533333
814433	taxon:9606	2.77126	0.00023146	182774	1902	baculoviral IAP repeat containing 5	gene	biological_process-&-1&-GO:0006915-&&-apoptotic process-%%-GO:0016567-&&-protein ubiquitination-%%-GO:0006351-&&-transcription, DNA-templated-%%-GO:0006468-&&-protein phosphorylation-%%-GO:0007062-&&-sister chromatid cohesion-%%-GO:0007346-&&-regulation of mitotic cell cycle-%%-GO:0043066-&&-negative regulation of apoptotic process-%%-GO:0008284-&&-positive regulation of cell proliferation-%%-GO:…	G:9606:BIRC5	BIRC5	TRUE	KEGG-&-1&-hsa05210-&&-Colorectal cancer-%%-hsa04215-&&-Apoptosis - multiple species-%%-hsa04210-&&-Apoptosis-%%-hsa04390-&&-Hippo signaling pathway-%%-hsa01524-&&-Platinum drug resistance-%%-hsa05161-&&-Hepatitis B-%%-hsa05200-&&-Pathways in cancer	BIRC5	Homo sapiens (Human)-&&-9606	Gene Symbol-&-1&-BIRC5	0.360847	0.333333	7	5	FALSE	BIRC5	28.1429	0	7	0	0.70479	FALSE	0	BIRC5	466	0.256881
814434	taxon:9606	2.94428	0.00014425	181744	1902	heparin binding EGF like growth factor	gene	biological_process-&-1&-GO:0000165-&&-MAPK cascade-%%-GO:0007165-&&-signal transduction-%%-GO:0007173-&&-epidermal growth factor receptor signaling pathway-%%-GO:0007517-&&-muscle organ development-%%-GO:0008016-&&-regulation of heart contraction-%%-GO:0008284-&&-positive regulation of cell proliferation-%%-GO:0014066-&&-regulation of phosphatidylinositol 3-kinase signaling-%%-GO:0018108-&&-pepti…	G:9606:HBEGF	HBEGF	TRUE	KEGG-&-1&-hsa04912-&&-GnRH signaling pathway-%%-hsa05120-&&-Epithelial cell signaling in Helicobacter pylori infection-%%-hsa05219-&&-Bladder cancer-%%-hsa04915-&&-Estrogen signaling pathway-%%-hsa05205-&&-Proteoglycans in cancer-%%-hsa01522-&&-Endocrine resistance-%%-hsa04928-&&-Parathyroid hormone synthesis, secretion and action-%%-hsa04012-&&-ErbB signaling pathway	HBEGF	Homo sapiens (Human)-&&-9606	Gene Symbol-&-1&-HBEGF	0.339641	0.666667	3	5	FALSE	HBEGF	31	0	3	0	0.675953	FALSE	0	HBEGF	184	0.392405
814435	taxon:9606	2.6393	0.00152943	182768	1902	apolipoprotein B	gene	biological_process-&-1&-GO:0001523-&&-retinoid metabolic process-%%-GO:0001701-&&-in utero embryonic development-%%-GO:0002224-&&-toll-like receptor signaling pathway-%%-GO:0009615-&&-response to virus-%%-GO:0006642-&&-triglyceride mobilization-%%-GO:0006898-&&-receptor-mediated endocytosis-%%-GO:0007283-&&-spermatogenesis-%%-GO:0007399-&&-nervous system development-%%-GO:0008203-&&-cholesterol m…	G:9606:APOB	APOB	TRUE	KEGG-&-1&-hsa04977-&&-Vitamin digestion and absorption-%%-hsa04975-&&-Fat digestion and absorption-%%-hsa04979-&&-Cholesterol metabolism	APOB	Homo sapiens (Human)-&&-9606	Gene Symbol-&-1&-APOB	0.378889	0.285714	7	5	FALSE	APOB	31.8571	0	7	0	0.726784	FALSE	0	APOB	2022	0.22123
814436	taxon:9606	2.6393	0.0124059	179699	1902	KIT proto-oncogene receptor tyrosine kinase	gene	biological_process-&-1&-GO:0000165-&&-MAPK cascade-%%-GO:0000187-&&-activation of MAPK activity-%%-GO:0001541-&&-ovarian follicle development-%%-GO:0002318-&&-myeloid progenitor cell differentiation-%%-GO:0002320-&&-lymphoid progenitor cell differentiation-%%-GO:0002327-&&-immature B cell differentiation-%%-GO:0002371-&&-dendritic cell cytokine production-%%-GO:0002551-&&-mast cell chemotaxis-%%-…	G:9606:KIT	KIT	TRUE	KEGG-&-1&-hsa04916-&&-Melanogenesis-%%-hsa04072-&&-Phospholipase D signaling pathway-%%-hsa04640-&&-Hematopoietic cell lineage-%%-hsa05221-&&-Acute myeloid leukemia-%%-hsa04010-&&-MAPK signaling pathway-%%-hsa04151-&&-PI3K-Akt signaling pathway-%%-hsa05230-&&-Central carbon metabolism in cancer-%%-hsa04015-&&-Rap1 signaling pathway-%%-hsa04014-&&-Ras signaling pathway-%%-hsa05200-&&-Pathways in c…	KIT	Homo sapiens (Human)-&&-9606	Gene Symbol-&-1&-KIT	0.378889	0.4	10	4	FALSE	KIT	29.1	0	10	0	0.726784	FALSE	0	KIT	10052	0.213235
814437	taxon:9606	3.31965	4.778e-05	167411	1902	collagen type XVIII alpha 1 chain	gene	biological_process-&-1&-GO:0001525-&&-angiogenesis-%%-GO:0001886-&&-endothelial cell morphogenesis-%%-GO:0007155-&&-cell adhesion-%%-GO:0009887-&&-animal organ morphogenesis-%%-GO:0007601-&&-visual perception-%%-GO:0008284-&&-positive regulation of cell proliferation-%%-GO:0008285-&&-negative regulation of cell proliferation-%%-GO:0042493-&&-response to drug-%%-GO:0030198-&&-extracellular matrix …	G:9606:COL18A1	COL18A1	TRUE	KEGG-&-1&-hsa04974-&&-Protein digestion and absorption	COL18A1	Homo sapiens (Human)-&&-9606	Gene Symbol-&-1&-COL18A1	0.301237	0	2	5	FALSE	COL18A1	15	0	2	0	0.613392	FALSE	0	COL18A1	56	0.518519
814438	taxon:9606	2.9912	0.0070555	182771	1902	apolipoprotein A1	gene	biological_process-&-1&-GO:0001523-&&-retinoid metabolic process-%%-GO:0001932-&&-regulation of protein phosphorylation-%%-GO:0001935-&&-endothelial cell proliferation-%%-GO:0002576-&&-platelet degranulation-%%-GO:0002740-&&-negative regulation of cytokine secretion involved in immune response-%%-GO:0006656-&&-phosphatidylcholine biosynthetic process-%%-GO:0006695-&&-cholesterol biosynthetic proc…	G:9606:APOA1	APOA1	TRUE	KEGG-&-1&-hsa03320-&&-PPAR signaling pathway-%%-hsa04977-&&-Vitamin digestion and absorption-%%-hsa05143-&&-African trypanosomiasis-%%-hsa04975-&&-Fat digestion and absorption-%%-hsa04979-&&-Cholesterol metabolism	APOA1	Homo sapiens (Human)-&&-9606	Gene Symbol-&-1&-APOA1	0.334314	0.0714286	8	5	FALSE	APOA1	11.875	0	8	0	0.668133	FALSE	0	APOA1	6892	0.155822
814439	taxon:9606	0	0	180722	1902	GTP cyclohydrolase 1	gene	biological_process-&-1&-GO:0006729-&&-tetrahydrobiopterin biosynthetic process-%%-GO:0006809-&&-nitric oxide biosynthetic process-%%-GO:0008217-&&-regulation of blood pressure-%%-GO:0010460-&&-positive regulation of heart rate-%%-GO:0014916-&&-regulation of lung blood pressure-%%-GO:0032496-&&-response to lipopolysaccharide-%%-GO:0034341-&&-response to interferon-gamma-%%-GO:0034612-&&-response t…	G:9606:GCH1	GCH1	TRUE	KEGG-&-1&-hsa01100-&&-Metabolic pathways-%%-hsa00790-&&-Folate biosynthesis	GCH1	Homo sapiens (Human)-&&-9606	Gene Symbol-&-1&-GCH1	0	0	0	0	TRUE	GCH1	0	0	0	0	9.22337e+10	FALSE	0	GCH1	0	0
814440	taxon:9606	0	0	173543	1902	inducible T-cell costimulator ligand	gene	biological_process-&-1&-GO:0002250-&&-adaptive immune response-%%-GO:0006952-&&-defense response-%%-GO:0007165-&&-signal transduction-%%-GO:0006972-&&-hyperosmotic response-%%-GO:0031295-&&-T cell costimulation-%%-GO:0042104-&&-positive regulation of activated T cell proliferation-%%-GO:0042110-&&-T cell activation-%%-GO:0042113-&&-B cell activation|cellular_component-&-1&-GO:0005886-&&-plasma me…	G:9606:ICOSLG	ICOSLG	TRUE	KEGG-&-1&-hsa04514-&&-Cell adhesion molecules (CAMs)-%%-hsa04672-&&-Intestinal immune network for IgA production	ICOSLG	Homo sapiens (Human)-&&-9606	Gene Symbol-&-1&-ICOSLG	0	0	0	0	TRUE	ICOSLG	0	0	0	0	9.22337e+10	FALSE	0	ICOSLG	0	0
814441	taxon:9606	3.34018	0.00053098	182759	1902	apolipoprotein E	gene	biological_process-&-1&-GO:0000302-&&-response to reactive oxygen species-%%-GO:0001523-&&-retinoid metabolic process-%%-GO:0001937-&&-negative regulation of endothelial cell proliferation-%%-GO:0002021-&&-response to dietary excess-%%-GO:0007010-&&-cytoskeleton organization-%%-GO:0006357-&&-regulation of transcription from RNA polymerase II promoter-%%-GO:0006641-&&-triglyceride metabolic proces…	G:9606:APOE	APOE	TRUE	KEGG-&-1&-hsa05010-&&-Alzheimer disease-%%-hsa04979-&&-Cholesterol metabolism	APOE	Homo sapiens (Human)-&&-9606	Gene Symbol-&-1&-APOE	0.299385	0	4	6	FALSE	APOE	7.75	0	4	0	0.609971	FALSE	0	APOE	246	0.25
814442	taxon:9606	0	0	177639	1902	solute carrier family 6 member 3	gene	biological_process-&-1&-GO:0042136-&&-neurotransmitter biosynthetic process-%%-GO:0007568-&&-aging-%%-GO:0007595-&&-lactation-%%-GO:0007608-&&-sensory perception of smell-%%-GO:0007626-&&-locomotory behavior-%%-GO:0042493-&&-response to drug-%%-GO:0010039-&&-response to iron ion-%%-GO:0015844-&&-monoamine transport-%%-GO:0015872-&&-dopamine transport-%%-GO:0021984-&&-adenohypophysis development-%…	G:9606:SLC6A3	SLC6A3	TRUE	KEGG-&-1&-hsa05031-&&-Amphetamine addiction-%%-hsa04728-&&-Dopaminergic synapse-%%-hsa05034-&&-Alcoholism-%%-hsa04721-&&-Synaptic vesicle cycle-%%-hsa05030-&&-Cocaine addiction-%%-hsa05012-&&-Parkinson disease	SLC6A3	Homo sapiens (Human)-&&-9606	Gene Symbol-&-1&-SLC6A3	0	0	0	0	TRUE	SLC6A3	0	0	0	0	9.22337e+10	FALSE	0	SLC6A3	0	0
814443	taxon:9606	3.55718	0	177638	1902	solute carrier family 6 member 4	gene	biological_process-&-1&-GO:0042136-&&-neurotransmitter biosynthetic process-%%-GO:0001666-&&-response to hypoxia-%%-GO:0006837-&&-serotonin transport-%%-GO:0007584-&&-response to nutrient-%%-GO:0007613-&&-memory-%%-GO:0007623-&&-circadian rhythm-%%-GO:0042493-&&-response to drug-%%-GO:0009636-&&-response to toxic substance-%%-GO:0010628-&&-positive regulation of gene expression-%%-GO:0014064-&&-p…	G:9606:SLC6A4	SERT|SLC6A4	TRUE	KEGG-&-1&-hsa04721-&&-Synaptic vesicle cycle-%%-hsa04726-&&-Serotonergic synapse	SLC6A4	Homo sapiens (Human)-&&-9606	Gene Symbol-&-1&-SLC6A4	0.281121	0	1	6	FALSE	SERT	15	0	1	0	0.573803	FALSE	0	SERT	0	0
814444	taxon:9606	2.82111	0.00571042	182755	1902	kallikrein related peptidase 3	gene	biological_process-&-1&-GO:0002778-&&-antibacterial peptide production-%%-GO:0006508-&&-proteolysis-%%-GO:0016525-&&-negative regulation of angiogenesis-%%-GO:0044267-&&-cellular protein metabolic process|cellular_component-&-1&-GO:0005576-&&-extracellular region-%%-GO:0005615-&&-extracellular space-%%-GO:0005634-&&-nucleus-%%-GO:0043234-&&-protein complex-%%-GO:0070062-&&-extracellular exosome|m…	G:9606:KLK3	KLK3	TRUE	KEGG-&-1&-hsa05215-&&-Prostate cancer-%%-hsa05200-&&-Pathways in cancer	KLK3	Homo sapiens (Human)-&&-9606	Gene Symbol-&-1&-KLK3	0.35447	0.0952381	7	5	FALSE	KLK3	17.5714	0	7	0	0.696481	FALSE	0	KLK3	4576	0.17
814445	taxon:9606	0	0	158178	1902	microRNA 126	gene		G:9606:MIR126	MIR126	TRUE	KEGG-&-1&-hsa05206-&&-MicroRNAs in cancer	MIR126	Homo sapiens (Human)-&&-9606	Gene Symbol-&-1&-MIR126	0	0	0	0	TRUE	MIR126	0	0	0	0	9.22337e+10	FALSE	0	MIR126	0	0
814446	taxon:9606	2.80059	0.00076765	179675	1902	KRAS proto-oncogene, GTPase	gene	biological_process-&-1&-GO:0000165-&&-MAPK cascade-%%-GO:0001889-&&-liver development-%%-GO:0001934-&&-positive regulation of protein phosphorylation-%%-GO:0002223-&&-stimulatory C-type lectin receptor signaling pathway-%%-GO:0030036-&&-actin cytoskeleton organization-%%-GO:0007173-&&-epidermal growth factor receptor signaling pathway-%%-GO:0007265-&&-Ras protein signal transduction-%%-GO:0007411…	G:9606:KRAS	KRAS	TRUE	KEGG-&-1&-hsa04921-&&-Oxytocin signaling pathway-%%-hsa04915-&&-Estrogen signaling pathway-%%-hsa04722-&&-Neurotrophin signaling pathway-%%-hsa01522-&&-Endocrine resistance-%%-hsa05223-&&-Non-small cell lung cancer-%%-hsa05220-&&-Chronic myeloid leukemia-%%-hsa04015-&&-Rap1 signaling pathway-%%-hsa05219-&&-Bladder cancer-%%-hsa04371-&&-Apelin signaling pathway-%%-hsa04360-&&-Axon guidance-%%-hsa0…	KRAS	Homo sapiens (Human)-&&-9606	Gene Symbol-&-1&-KRAS	0.357068	0.0952381	7	5	FALSE	KRAS	21.1429	0	7	0	0.699902	FALSE	0	KRAS	984	0.214286
814447	taxon:9606	2.69501	0.00102739	179669	1902	keratin 5	gene	biological_process-&-1&-GO:0007010-&&-cytoskeleton organization-%%-GO:0008544-&&-epidermis development-%%-GO:0031424-&&-keratinization-%%-GO:0031581-&&-hemidesmosome assembly-%%-GO:0070268-&&-cornification|cellular_component-&-1&-GO:0005886-&&-plasma membrane-%%-GO:0005882-&&-intermediate filament-%%-GO:0016020-&&-membrane-%%-GO:0005739-&&-mitochondrion-%%-GO:0005829-&&-cytosol-%%-GO:0005634-&&-n…	G:9606:KRT5	KRT5	TRUE		KRT5	Homo sapiens (Human)-&&-9606	Gene Symbol-&-1&-KRT5	0.371055	0.285714	7	4	FALSE	KRT5	23.5714	0	7	0	0.717498	FALSE	0	KRT5	904	0.18894
814448	taxon:9606	2.69795	7.431e-05	180684	1902	growth hormone receptor	gene	biological_process-&-1&-GO:0000187-&&-activation of MAPK activity-%%-GO:0000255-&&-allantoin metabolic process-%%-GO:0006101-&&-citrate metabolic process-%%-GO:0006103-&&-2-oxoglutarate metabolic process-%%-GO:0006105-&&-succinate metabolic process-%%-GO:0006107-&&-oxaloacetate metabolic process-%%-GO:0006549-&&-isoleucine metabolic process-%%-GO:0006573-&&-valine metabolic process-%%-GO:0006600-…	G:9606:GHR	GHR	TRUE	KEGG-&-1&-hsa04080-&&-Neuroactive ligand-receptor interaction-%%-hsa04630-&&-JAK-STAT signaling pathway-%%-hsa04151-&&-PI3K-Akt signaling pathway-%%-hsa04060-&&-Cytokine-cytokine receptor interaction	GHR	Homo sapiens (Human)-&&-9606	Gene Symbol-&-1&-GHR	0.370652	0.678571	8	4	FALSE	GHR	36.75	0	8	0	0.717009	FALSE	0	GHR	196	0.294
814449	taxon:9606	3.58065	0	182729	1902	bone gamma-carboxyglutamate protein	gene	biological_process-&-1&-GO:0001501-&&-skeletal system development-%%-GO:0001649-&&-osteoblast differentiation-%%-GO:0002076-&&-osteoblast development-%%-GO:0007155-&&-cell adhesion-%%-GO:0006465-&&-signal peptide processing-%%-GO:0006888-&&-ER to Golgi vesicle-mediated transport-%%-GO:0009612-&&-response to mechanical stimulus-%%-GO:0007569-&&-cell aging-%%-GO:0042493-&&-response to drug-%%-GO:00…	G:9606:BGLAP	BGLAP	TRUE	KEGG-&-1&-hsa04928-&&-Parathyroid hormone synthesis, secretion and action	BGLAP	Homo sapiens (Human)-&&-9606	Gene Symbol-&-1&-BGLAP	0.279279	1	2	6	FALSE	BGLAP	9	0	2	0	0.569892	FALSE	0	BGLAP	0	0.6
814450	taxon:9606	0	0	158153	1902	microRNA 146a	gene		G:9606:MIR146A	MIR146A	TRUE	KEGG-&-1&-hsa05206-&&-MicroRNAs in cancer	MIR146A	Homo sapiens (Human)-&&-9606	Gene Symbol-&-1&-MIR146A	0	0	0	0	TRUE	MIR146A	0	0	0	0	9.22337e+10	FALSE	0	MIR146A	0	0
814451	taxon:9606	2.41349	0.0022649	179656	1902	keratin 18	gene	biological_process-&-1&-GO:0007049-&&-cell cycle-%%-GO:0009653-&&-anatomical structure morphogenesis-%%-GO:0043066-&&-negative regulation of apoptotic process-%%-GO:0016032-&&-viral process-%%-GO:0031424-&&-keratinization-%%-GO:0033209-&&-tumor necrosis factor-mediated signaling pathway-%%-GO:0043000-&&-Golgi to plasma membrane CFTR protein transport-%%-GO:0045104-&&-intermediate filament cytoske…	G:9606:KRT18	KRT18	TRUE	KEGG-&-1&-hsa04915-&&-Estrogen signaling pathway-%%-hsa05130-&&-Pathogenic Escherichia coli infection	KRT18	Homo sapiens (Human)-&&-9606	Gene Symbol-&-1&-KRT18	0.414338	0.209524	15	4	FALSE	KRT18	32.8667	0	15	0	0.764418	FALSE	0	KRT18	3304	0.163667
814452	taxon:9606	4.02053	0	180683	1902	growth hormone releasing hormone	gene	biological_process-&-1&-GO:0007267-&&-cell-cell signaling-%%-GO:0007189-&&-adenylate cyclase-activating G-protein coupled receptor signaling pathway-%%-GO:0008284-&&-positive regulation of cell proliferation-%%-GO:0019933-&&-cAMP-mediated signaling-%%-GO:0021984-&&-adenohypophysis development-%%-GO:0030252-&&-growth hormone secretion-%%-GO:0030819-&&-positive regulation of cAMP biosynthetic proce…	G:9606:GHRH	GHRH	TRUE	KEGG-&-1&-hsa04080-&&-Neuroactive ligand-receptor interaction	GHRH	Homo sapiens (Human)-&&-9606	Gene Symbol-&-1&-GHRH	0.248724	0	1	6	FALSE	GHRH	8	0	1	0	0.496579	FALSE	0	GHRH	0	0
814453	taxon:9606	2.83284	0	180677	1902	gap junction protein alpha 1	gene	biological_process-&-1&-GO:0001937-&&-negative regulation of endothelial cell proliferation-%%-GO:0002544-&&-chronic inflammatory response-%%-GO:0002931-&&-response to ischemia-%%-GO:0007267-&&-cell-cell signaling-%%-GO:0003104-&&-positive regulation of glomerular filtration-%%-GO:0003158-&&-endothelium development-%%-GO:0006936-&&-muscle contraction-%%-GO:0006915-&&-apoptotic process-%%-GO:00071…	G:9606:GJA1	GJA1	TRUE	KEGG-&-1&-hsa05412-&&-Arrhythmogenic right ventricular cardiomyopathy (ARVC)-%%-hsa04540-&&-Gap junction	GJA1	Homo sapiens (Human)-&&-9606	Gene Symbol-&-1&-GJA1	0.353002	1	3	5	FALSE	GJA1	54.6667	0	3	0	0.694526	FALSE	0	GJA1	0	0.535948
814454	taxon:9606	0	0	158151	1902	microRNA 148a	gene		G:9606:MIR148A	MIR148A	TRUE		MIR148A	Homo sapiens (Human)-&&-9606	Gene Symbol-&-1&-MIR148A	0	0	0	0	TRUE	MIR148A	0	0	0	0	9.22337e+10	FALSE	0	MIR148A	0	0
814455	taxon:9606	2.47214	0.00094289	178627	1902	phosphatase and tensin homolog	gene	biological_process-&-1&-GO:0000079-&&-regulation of cyclin-dependent protein serine/threonine kinase activity-%%-GO:0001525-&&-angiogenesis-%%-GO:0001933-&&-negative regulation of protein phosphorylation-%%-GO:0002902-&&-regulation of B cell apoptotic process-%%-GO:0006915-&&-apoptotic process-%%-GO:0006470-&&-protein dephosphorylation-%%-GO:0006661-&&-phosphatidylinositol biosynthetic process-%%…	G:9606:PTEN	PTEN	TRUE	KEGG-&-1&-hsa04115-&&-p53 signaling pathway-%%-hsa01521-&&-EGFR tyrosine kinase inhibitor resistance-%%-hsa05166-&&-Human T-cell leukemia virus 1 infection-%%-hsa05218-&&-Melanoma-%%-hsa00562-&&-Inositol phosphate metabolism-%%-hsa04070-&&-Phosphatidylinositol signaling system-%%-hsa01100-&&-Metabolic pathways-%%-hsa05225-&&-Hepatocellular carcinoma-%%-hsa05165-&&-Human papillomavirus infection-%…	PTEN	Homo sapiens (Human)-&&-9606	Gene Symbol-&-1&-PTEN	0.404508	0.304762	15	4	FALSE	PTEN	36.1333	0	15	0	0.754643	FALSE	0	PTEN	1736	0.196377
814456	taxon:9606	3.0088	0.00012304	181693	1902	endothelin receptor type A	gene	biological_process-&-1&-GO:0001569-&&-branching involved in blood vessel morphogenesis-%%-GO:0001666-&&-response to hypoxia-%%-GO:0001701-&&-in utero embryonic development-%%-GO:0007165-&&-signal transduction-%%-GO:0006939-&&-smooth muscle contraction-%%-GO:0007186-&&-G-protein coupled receptor signaling pathway-%%-GO:0007190-&&-activation of adenylate cyclase activity-%%-GO:0007202-&&-activation…	G:9606:EDNRA	EDNRA	TRUE	KEGG-&-1&-hsa04924-&&-Renin secretion-%%-hsa04080-&&-Neuroactive ligand-receptor interaction-%%-hsa04020-&&-Calcium signaling pathway-%%-hsa04270-&&-Vascular smooth muscle contraction-%%-hsa04022-&&-cGMP-PKG signaling pathway-%%-hsa04024-&&-cAMP signaling pathway-%%-hsa05200-&&-Pathways in cancer	EDNRA	Homo sapiens (Human)-&&-9606	Gene Symbol-&-1&-EDNRA	0.332359	0	2	5	FALSE	EDNRA	34.5	0	2	0	0.6652	FALSE	0	EDNRA	160	0.507576
814457	taxon:9606	3.6393	0	181692	1902	endothelin receptor type B	gene	biological_process-&-1&-GO:0000122-&&-negative regulation of transcription from RNA polymerase II promoter-%%-GO:0001755-&&-neural crest cell migration-%%-GO:0001934-&&-positive regulation of protein phosphorylation-%%-GO:0035815-&&-positive regulation of renal sodium excretion-%%-GO:0035810-&&-positive regulation of urine volume-%%-GO:0006885-&&-regulation of pH-%%-GO:0007166-&&-cell surface rec…	G:9606:EDNRB	EDNRB	TRUE	KEGG-&-1&-hsa04916-&&-Melanogenesis-%%-hsa04020-&&-Calcium signaling pathway-%%-hsa04926-&&-Relaxin signaling pathway-%%-hsa04080-&&-Neuroactive ligand-receptor interaction-%%-hsa04022-&&-cGMP-PKG signaling pathway-%%-hsa05200-&&-Pathways in cancer	EDNRB	Homo sapiens (Human)-&&-9606	Gene Symbol-&-1&-EDNRB	0.274778	0	1	6	FALSE	EDNRB	8	0	1	0	0.560117	FALSE	0	EDNRB	0	0
814458	taxon:9606	3.48974	0.00187883	182712	1902	bone morphogenetic protein 2	gene	biological_process-&-1&-GO:0000122-&&-negative regulation of transcription from RNA polymerase II promoter-%%-GO:0000187-&&-activation of MAPK activity-%%-GO:0001501-&&-skeletal system development-%%-GO:0006029-&&-proteoglycan metabolic process-%%-GO:0001649-&&-osteoblast differentiation-%%-GO:0001658-&&-branching involved in ureteric bud morphogenesis-%%-GO:0001666-&&-response to hypoxia-%%-GO:0…	G:9606:BMP2	BMP2	TRUE	KEGG-&-1&-hsa05217-&&-Basal cell carcinoma-%%-hsa04060-&&-Cytokine-cytokine receptor interaction-%%-hsa04350-&&-TGF-beta signaling pathway-%%-hsa04390-&&-Hippo signaling pathway-%%-hsa05200-&&-Pathways in cancer	BMP2	Homo sapiens (Human)-&&-9606	Gene Symbol-&-1&-BMP2	0.286555	0.3	5	6	FALSE	BMP2	7	0	5	0	0.585044	FALSE	0	BMP2	1590	0.3
814459	taxon:9606	0	0	158139	1902	microRNA 17	gene		G:9606:MIR17	MIR17	TRUE	KEGG-&-1&-hsa05206-&&-MicroRNAs in cancer	MIR17	Homo sapiens (Human)-&&-9606	Gene Symbol-&-1&-MIR17	0	0	0	0	TRUE	MIR17	0	0	0	0	9.22337e+10	FALSE	0	MIR17	0	0
814460	taxon:9606	3.81818	0	178613	1902	prostaglandin-endoperoxide synthase 1	gene	biological_process-&-1&-GO:0001516-&&-prostaglandin biosynthetic process-%%-GO:0055114-&&-oxidation-reduction process-%%-GO:0006629-&&-lipid metabolic process-%%-GO:0006805-&&-xenobiotic metabolic process-%%-GO:0006954-&&-inflammatory response-%%-GO:0006979-&&-response to oxidative stress-%%-GO:0008217-&&-regulation of blood pressure-%%-GO:0019371-&&-cyclooxygenase pathway-%%-GO:0042127-&&-regula…	G:9606:PTGS1	PTGS1	TRUE	KEGG-&-1&-hsa01100-&&-Metabolic pathways-%%-hsa04923-&&-Regulation of lipolysis in adipocytes-%%-hsa00590-&&-Arachidonic acid metabolism-%%-hsa04611-&&-Platelet activation-%%-hsa04726-&&-Serotonergic synapse	PTGS1	Homo sapiens (Human)-&&-9606	Gene Symbol-&-1&-PTGS1	0.261905	0	1	6	FALSE	PTGS1	4	0	1	0	0.530303	FALSE	0	PTGS1	0	0
814461	taxon:9606	2.82111	0.0058716	178612	1902	prostaglandin-endoperoxide synthase 2	gene	biological_process-&-1&-GO:0001516-&&-prostaglandin biosynthetic process-%%-GO:0001525-&&-angiogenesis-%%-GO:0055114-&&-oxidation-reduction process-%%-GO:0006693-&&-prostaglandin metabolic process-%%-GO:0006928-&&-movement of cell or subcellular component-%%-GO:0006954-&&-inflammatory response-%%-GO:0006979-&&-response to oxidative stress-%%-GO:0007566-&&-embryo implantation-%%-GO:0007568-&&-agin…	G:9606:PTGS2	PTGS2	TRUE	KEGG-&-1&-hsa04064-&&-NF-kappa B signaling pathway-%%-hsa04913-&&-Ovarian steroidogenesis-%%-hsa04921-&&-Oxytocin signaling pathway-%%-hsa04923-&&-Regulation of lipolysis in adipocytes-%%-hsa00590-&&-Arachidonic acid metabolism-%%-hsa04370-&&-VEGF signaling pathway-%%-hsa05140-&&-Leishmaniasis-%%-hsa05163-&&-Human cytomegalovirus infection-%%-hsa05204-&&-Chemical carcinogenesis-%%-hsa05167-&&-Kap…	PTGS2	Homo sapiens (Human)-&&-9606	Gene Symbol-&-1&-PTGS2	0.35447	0.333333	4	5	FALSE	PTGS2	44	0	4	0	0.696481	FALSE	0	PTGS2	4548	0.383772
814462	taxon:9606	3.98827	0	182708	1902	bone morphogenetic protein 6	gene	biological_process-&-1&-GO:0000122-&&-negative regulation of transcription from RNA polymerase II promoter-%%-GO:0001501-&&-skeletal system development-%%-GO:0001649-&&-osteoblast differentiation-%%-GO:0001654-&&-eye development-%%-GO:0001822-&&-kidney development-%%-GO:0001938-&&-positive regulation of endothelial cell proliferation-%%-GO:0001958-&&-endochondral ossification-%%-GO:0003323-&&-typ…	G:9606:BMP6	BMP6	TRUE	KEGG-&-1&-hsa04913-&&-Ovarian steroidogenesis-%%-hsa04060-&&-Cytokine-cytokine receptor interaction-%%-hsa04350-&&-TGF-beta signaling pathway-%%-hsa04390-&&-Hippo signaling pathway	BMP6	Homo sapiens (Human)-&&-9606	Gene Symbol-&-1&-BMP6	0.250735	0	1	6	FALSE	BMP6	8	0	1	0	0.501955	FALSE	0	BMP6	0	0
814463	taxon:9606	3.9824	0.00014826	182710	1902	bone morphogenetic protein 4	gene	biological_process-&-1&-GO:0000122-&&-negative regulation of transcription from RNA polymerase II promoter-%%-GO:0000186-&&-activation of MAPKK activity-%%-GO:0001649-&&-osteoblast differentiation-%%-GO:0001657-&&-ureteric bud development-%%-GO:0001658-&&-branching involved in ureteric bud morphogenesis-%%-GO:0001822-&&-kidney development-%%-GO:0001823-&&-mesonephros development-%%-GO:0001843-&&-…	G:9606:BMP4	BMP4	TRUE	KEGG-&-1&-hsa04919-&&-Thyroid hormone signaling pathway-%%-hsa05217-&&-Basal cell carcinoma-%%-hsa04060-&&-Cytokine-cytokine receptor interaction-%%-hsa04550-&&-Signaling pathways regulating pluripotency of stem cells-%%-hsa04350-&&-TGF-beta signaling pathway-%%-hsa05418-&&-Fluid shear stress and atherosclerosis-%%-hsa04390-&&-Hippo signaling pathway-%%-hsa05200-&&-Pathways in cancer	BMP4	Homo sapiens (Human)-&&-9606	Gene Symbol-&-1&-BMP4	0.251105	0	2	6	FALSE	BMP4	5.5	0	2	0	0.502933	FALSE	0	BMP4	210	0.642857
814464	taxon:9606	3.65396	7.758e-05	177587	1902	secretory leukocyte peptidase inhibitor	gene	biological_process-&-1&-GO:0006955-&&-immune response-%%-GO:0010951-&&-negative regulation of endopeptidase activity-%%-GO:0019731-&&-antibacterial humoral response-%%-GO:0032091-&&-negative regulation of protein binding-%%-GO:0032496-&&-response to lipopolysaccharide-%%-GO:0043312-&&-neutrophil degranulation-%%-GO:0045071-&&-negative regulation of viral genome replication-%%-GO:0045087-&&-innate…	G:9606:SLPI	SLPI	TRUE		SLPI	Homo sapiens (Human)-&&-9606	Gene Symbol-&-1&-SLPI	0.273676	0	2	6	FALSE	SLPI	8.5	0	2	0	0.557674	FALSE	0	SLPI	34	0.5
814465	taxon:9606	3.09971	0.00502707	182707	1902	bone morphogenetic protein 7	gene	biological_process-&-1&-GO:0001501-&&-skeletal system development-%%-GO:0001503-&&-ossification-%%-GO:0001656-&&-metanephros development-%%-GO:0001657-&&-ureteric bud development-%%-GO:0001707-&&-mesoderm formation-%%-GO:0001823-&&-mesonephros development-%%-GO:0001837-&&-epithelial to mesenchymal transition-%%-GO:0003272-&&-endocardial cushion formation-%%-GO:0003344-&&-pericardium morphogenesis…	G:9606:BMP7	BMP7	TRUE	KEGG-&-1&-hsa04360-&&-Axon guidance-%%-hsa04060-&&-Cytokine-cytokine receptor interaction-%%-hsa04350-&&-TGF-beta signaling pathway-%%-hsa04390-&&-Hippo signaling pathway	BMP7	Homo sapiens (Human)-&&-9606	Gene Symbol-&-1&-BMP7	0.322611	0	4	5	FALSE	BMP7	16.25	0	4	0	0.650049	FALSE	0	BMP7	4752	0.272321
814466	taxon:9606	3.29326	0.00113844	178611	1902	parathyroid hormone like hormone	gene	biological_process-&-1&-GO:0001501-&&-skeletal system development-%%-GO:0002076-&&-osteoblast development-%%-GO:0007267-&&-cell-cell signaling-%%-GO:0007189-&&-adenylate cyclase-activating G-protein coupled receptor signaling pathway-%%-GO:0007565-&&-female pregnancy-%%-GO:0008284-&&-positive regulation of cell proliferation-%%-GO:0008285-&&-negative regulation of cell proliferation-%%-GO:0046058…	G:9606:PTHLH	PTHLH	TRUE	KEGG-&-1&-hsa04928-&&-Parathyroid hormone synthesis, secretion and action	PTHLH	Homo sapiens (Human)-&&-9606	Gene Symbol-&-1&-PTHLH	0.303651	0	3	6	FALSE	PTHLH	9.33333	0	3	0	0.617791	FALSE	0	PTHLH	794	0.333333
814467	taxon:9606	0	0	175538	1902	CD163 molecule	gene	biological_process-&-1&-GO:0006953-&&-acute-phase response-%%-GO:0006898-&&-receptor-mediated endocytosis|cellular_component-&-1&-GO:0005886-&&-plasma membrane-%%-GO:0005576-&&-extracellular region-%%-GO:0005887-&&-integral component of plasma membrane-%%-GO:0030666-&&-endocytic vesicle membrane|molecular_function-&-1&-GO:0005515-&&-protein binding-%%-GO:0005044-&&-scavenger receptor activity	G:9606:CD163	CD163	TRUE		CD163	Homo sapiens (Human)-&&-9606	Gene Symbol-&-1&-CD163	0	0	0	0	TRUE	CD163	0	0	0	0	9.22337e+10	FALSE	0	CD163	0	0
814468	taxon:9606	2.89443	1.254e-05	177586	1902	snail family transcriptional repressor 2	gene	biological_process-&-1&-GO:0000122-&&-negative regulation of transcription from RNA polymerase II promoter-%%-GO:0001649-&&-osteoblast differentiation-%%-GO:0001837-&&-epithelial to mesenchymal transition-%%-GO:0003198-&&-epithelial to mesenchymal transition involved in endocardial cushion formation-%%-GO:0003273-&&-cell migration involved in endocardial cushion formation-%%-GO:0006351-&&-transcr…	G:9606:SNAI2	SNAI2	TRUE	KEGG-&-1&-hsa04520-&&-Adherens junction-%%-hsa04390-&&-Hippo signaling pathway	SNAI2	Homo sapiens (Human)-&&-9606	Gene Symbol-&-1&-SNAI2	0.345491	0.666667	4	5	FALSE	SNAI2	42	0	4	0	0.684262	FALSE	0	SNAI2	30	0.4
814469	taxon:9606	2.9912	0.0144542	182703	1902	bone morphogenetic protein receptor type 2	gene	biological_process-&-1&-GO:0001707-&&-mesoderm formation-%%-GO:0001893-&&-maternal placenta development-%%-GO:0001935-&&-endothelial cell proliferation-%%-GO:0001938-&&-positive regulation of endothelial cell proliferation-%%-GO:0001946-&&-lymphangiogenesis-%%-GO:0001974-&&-blood vessel remodeling-%%-GO:0002063-&&-chondrocyte development-%%-GO:0003085-&&-negative regulation of systemic arterial b…	G:9606:BMPR2	BMPR2	TRUE	KEGG-&-1&-hsa05206-&&-MicroRNAs in cancer-%%-hsa04360-&&-Axon guidance-%%-hsa04550-&&-Signaling pathways regulating pluripotency of stem cells-%%-hsa04060-&&-Cytokine-cytokine receptor interaction-%%-hsa04350-&&-TGF-beta signaling pathway-%%-hsa05418-&&-Fluid shear stress and atherosclerosis-%%-hsa04390-&&-Hippo signaling pathway	BMPR2	Homo sapiens (Human)-&&-9606	Gene Symbol-&-1&-BMPR2	0.334314	0	8	5	FALSE	BMPR2	10.25	0	8	0	0.668133	FALSE	0	BMPR2	11266	0.142308
814470	taxon:9606	2.46041	0.00071943	182702	1902	BMX non-receptor tyrosine kinase	gene	biological_process-&-1&-GO:0001865-&&-NK T cell differentiation-%%-GO:0007155-&&-cell adhesion-%%-GO:0007165-&&-signal transduction-%%-GO:0007169-&&-transmembrane receptor protein tyrosine kinase signaling pathway-%%-GO:0035556-&&-intracellular signal transduction-%%-GO:0006468-&&-protein phosphorylation-%%-GO:0006661-&&-phosphatidylinositol biosynthetic process-%%-GO:0007498-&&-mesoderm developm…	G:9606:BMX	BMX	TRUE		BMX	Homo sapiens (Human)-&&-9606	Gene Symbol-&-1&-BMX	0.406436	0.466667	10	4	FALSE	BMX	45	0	10	0	0.756598	FALSE	0	BMX	1426	0.235602
814471	taxon:9606	2.38123	0.00345818	177582	1902	SWI/SNF related, matrix associated, actin dependent regulator of chromatin, subfamily a, member 4	gene	biological_process-&-1&-GO:0000122-&&-negative regulation of transcription from RNA polymerase II promoter-%%-GO:0003407-&&-neural retina development-%%-GO:0006325-&&-chromatin organization-%%-GO:0006337-&&-nucleosome disassembly-%%-GO:0006338-&&-chromatin remodeling-%%-GO:0006351-&&-transcription, DNA-templated-%%-GO:0006357-&&-regulation of transcription from RNA polymerase II promoter-%%-GO:00…	G:9606:SMARCA4	SMARCA4	TRUE	KEGG-&-1&-hsa04714-&&-Thermogenesis-%%-hsa05225-&&-Hepatocellular carcinoma	SMARCA4	Homo sapiens (Human)-&&-9606	Gene Symbol-&-1&-SMARCA4	0.419951	0.302956	29	4	FALSE	SMARCA4	33.3103	0	29	0	0.769795	FALSE	0	SMARCA4	6348	0.16806
814472	taxon:9606	2.6305	0.00112929	182689	1902	B-Raf proto-oncogene, serine/threonine kinase	gene	biological_process-&-1&-GO:0000165-&&-MAPK cascade-%%-GO:0000186-&&-activation of MAPKK activity-%%-GO:0002318-&&-myeloid progenitor cell differentiation-%%-GO:0006468-&&-protein phosphorylation-%%-GO:0009887-&&-animal organ morphogenesis-%%-GO:0043066-&&-negative regulation of apoptotic process-%%-GO:0008542-&&-visual learning-%%-GO:0009968-&&-negative regulation of signal transduction-%%-GO:001…	G:9606:BRAF	BRAF	TRUE	KEGG-&-1&-hsa01521-&&-EGFR tyrosine kinase inhibitor resistance-%%-hsa05218-&&-Melanoma-%%-hsa05205-&&-Proteoglycans in cancer-%%-hsa04270-&&-Vascular smooth muscle contraction-%%-hsa04722-&&-Neurotrophin signaling pathway-%%-hsa05223-&&-Non-small cell lung cancer-%%-hsa01522-&&-Endocrine resistance-%%-hsa05220-&&-Chronic myeloid leukemia-%%-hsa04015-&&-Rap1 signaling pathway-%%-hsa05161-&&-Hepat…	BRAF	Homo sapiens (Human)-&&-9606	Gene Symbol-&-1&-BRAF	0.380156	0.4	11	5	FALSE	BRAF	28.4545	0	11	0	0.72825	FALSE	0	BRAF	1434	0.205534
814473	taxon:9606	2.78592	0.00159559	181664	1902	CD28 molecule	gene	biological_process-&-1&-GO:0002863-&&-positive regulation of inflammatory response to antigenic stimulus-%%-GO:0006959-&&-humoral immune response-%%-GO:0007166-&&-cell surface receptor signaling pathway-%%-GO:0010628-&&-positive regulation of gene expression-%%-GO:0010629-&&-negative regulation of gene expression-%%-GO:0014066-&&-regulation of phosphatidylinositol 3-kinase signaling-%%-GO:0014068…	G:9606:CD28	CD28	TRUE	KEGG-&-1&-hsa05332-&&-Graft-versus-host disease-%%-hsa05162-&&-Measles-%%-hsa05323-&&-Rheumatoid arthritis-%%-hsa04514-&&-Cell adhesion molecules (CAMs)-%%-hsa05322-&&-Systemic lupus erythematosus-%%-hsa05320-&&-Autoimmune thyroid disease-%%-hsa04940-&&-Type I diabetes mellitus-%%-hsa05330-&&-Allograft rejection-%%-hsa04672-&&-Intestinal immune network for IgA production-%%-hsa04660-&&-T cell rec…	CD28	Homo sapiens (Human)-&&-9606	Gene Symbol-&-1&-CD28	0.358947	0.333333	7	4	FALSE	CD28	26.1429	0	7	0	0.702346	FALSE	0	CD28	1000	0.25
814474	taxon:9606	2.51026	0.00645663	182688	1902	BRCA2, DNA repair associated	gene	biological_process-&-1&-GO:0000722-&&-telomere maintenance via recombination-%%-GO:0000724-&&-double-strand break repair via homologous recombination-%%-GO:0000731-&&-DNA synthesis involved in DNA repair-%%-GO:0000732-&&-strand displacement-%%-GO:0000910-&&-cytokinesis-%%-GO:0001556-&&-oocyte maturation-%%-GO:0001833-&&-inner cell mass cell proliferation-%%-GO:0006289-&&-nucleotide-excision repai…	G:9606:BRCA2	BRCA2	TRUE	KEGG-&-1&-hsa03460-&&-Fanconi anemia pathway-%%-hsa05212-&&-Pancreatic cancer-%%-hsa03440-&&-Homologous recombination-%%-hsa05224-&&-Breast cancer-%%-hsa05200-&&-Pathways in cancer	BRCA2	Homo sapiens (Human)-&&-9606	Gene Symbol-&-1&-BRCA2	0.398364	0.397436	13	4	FALSE	BRCA2	33.6923	0	13	0	0.748289	FALSE	0	BRCA2	5418	0.195438
814475	taxon:9606	2.11144	0.0218803	182690	1902	BRCA1, DNA repair associated	gene	biological_process-&-1&-GO:0006260-&&-DNA replication-%%-GO:0007059-&&-chromosome segregation-%%-GO:0000724-&&-double-strand break repair via homologous recombination-%%-GO:0000729-&&-DNA double-strand break processing-%%-GO:0000731-&&-DNA synthesis involved in DNA repair-%%-GO:0000732-&&-strand displacement-%%-GO:0006915-&&-apoptotic process-%%-GO:0016567-&&-protein ubiquitination-%%-GO:0006301-…	G:9606:BRCA1	BRCA1	TRUE	KEGG-&-1&-hsa03460-&&-Fanconi anemia pathway-%%-hsa05206-&&-MicroRNAs in cancer-%%-hsa04120-&&-Ubiquitin mediated proteolysis-%%-hsa04151-&&-PI3K-Akt signaling pathway-%%-hsa03440-&&-Homologous recombination-%%-hsa01524-&&-Platinum drug resistance-%%-hsa05224-&&-Breast cancer	BRCA1	Homo sapiens (Human)-&&-9606	Gene Symbol-&-1&-BRCA1	0.473611	0.228249	60	4	FALSE	BRCA1	29.5	0	60	0	0.814761	FALSE	0	BRCA1	31070	0.117463
814476	taxon:9606	3.1349	6.914e-05	181662	1902	CD86 molecule	gene	biological_process-&-1&-GO:0001878-&&-response to yeast-%%-GO:0002250-&&-adaptive immune response-%%-GO:0002309-&&-T cell proliferation involved in immune response-%%-GO:0002668-&&-negative regulation of T cell anergy-%%-GO:0007267-&&-cell-cell signaling-%%-GO:0006955-&&-immune response-%%-GO:0007568-&&-aging-%%-GO:0008284-&&-positive regulation of cell proliferation-%%-GO:0042493-&&-response to …	G:9606:CD86	CD86	TRUE	KEGG-&-1&-hsa05332-&&-Graft-versus-host disease-%%-hsa05202-&&-Transcriptional misregulation in cancer-%%-hsa05323-&&-Rheumatoid arthritis-%%-hsa04514-&&-Cell adhesion molecules (CAMs)-%%-hsa05322-&&-Systemic lupus erythematosus-%%-hsa04940-&&-Type I diabetes mellitus-%%-hsa05320-&&-Autoimmune thyroid disease-%%-hsa05330-&&-Allograft rejection-%%-hsa05167-&&-Kaposi sarcoma-associated herpesvirus …	CD86	Homo sapiens (Human)-&&-9606	Gene Symbol-&-1&-CD86	0.31899	0	2	5	FALSE	CD86	21.5	0	2	0	0.644184	FALSE	0	CD86	66	0.5
814477	taxon:9606	0	0	181657	1902	CD34 molecule	gene	biological_process-&-1&-GO:0001894-&&-tissue homeostasis-%%-GO:0001935-&&-endothelial cell proliferation-%%-GO:0003094-&&-glomerular filtration-%%-GO:0003158-&&-endothelium development-%%-GO:0007165-&&-signal transduction-%%-GO:0007160-&&-cell-matrix adhesion-%%-GO:0008217-&&-regulation of blood pressure-%%-GO:0008283-&&-cell proliferation-%%-GO:0010628-&&-positive regulation of gene expression-%…	G:9606:CD34	CD34	TRUE	KEGG-&-1&-hsa04640-&&-Hematopoietic cell lineage-%%-hsa04514-&&-Cell adhesion molecules (CAMs)	CD34	Homo sapiens (Human)-&&-9606	Gene Symbol-&-1&-CD34	0	0	0	0	TRUE	CD34	0	0	0	0	9.22337e+10	FALSE	0	CD34	0	0
814478	taxon:9606	2.8915	0.00047968	181656	1902	CD36 molecule	gene	biological_process-&-1&-GO:0000122-&&-negative regulation of transcription from RNA polymerase II promoter-%%-GO:0001954-&&-positive regulation of cell-matrix adhesion-%%-GO:0002224-&&-toll-like receptor signaling pathway-%%-GO:0002479-&&-antigen processing and presentation of exogenous peptide antigen via MHC class I, TAP-dependent-%%-GO:0002576-&&-platelet degranulation-%%-GO:0002755-&&-MyD88-d…	G:9606:CD36	CD36	TRUE	KEGG-&-1&-hsa03320-&&-PPAR signaling pathway-%%-hsa04152-&&-AMPK signaling pathway-%%-hsa04145-&&-Phagosome-%%-hsa05144-&&-Malaria-%%-hsa04512-&&-ECM-receptor interaction-%%-hsa04920-&&-Adipocytokine signaling pathway-%%-hsa04640-&&-Hematopoietic cell lineage-%%-hsa04931-&&-Insulin resistance-%%-hsa04975-&&-Fat digestion and absorption-%%-hsa04979-&&-Cholesterol metabolism	CD36	Homo sapiens (Human)-&&-9606	Gene Symbol-&-1&-CD36	0.345842	0.333333	4	5	FALSE	CD36	24	0	4	0	0.684751	FALSE	0	CD36	486	0.282738
814479	taxon:9606	0	0	174488	1902	KCNQ1 opposite strand/antisense transcript 1 (non-protein coding)	gene		G:9606:KCNQ1OT1	KCNQ1OT1	TRUE		KCNQ1OT1	Homo sapiens (Human)-&&-9606	Gene Symbol-&-1&-KCNQ1OT1	0	0	0	0	TRUE	KCNQ1OT1	0	0	0	0	9.22337e+10	FALSE	0	KCNQ1OT1	0	0
814480	taxon:9606	2.29912	0.00779941	173461	1902	sirtuin 1	gene	biological_process-&-1&-GO:0000012-&&-single strand break repair-%%-GO:0006260-&&-DNA replication-%%-GO:0000122-&&-negative regulation of transcription from RNA polymerase II promoter-%%-GO:0000183-&&-chromatin silencing at rDNA-%%-GO:0000720-&&-pyrimidine dimer repair by nucleotide-excision repair-%%-GO:0000731-&&-DNA synthesis involved in DNA repair-%%-GO:0001525-&&-angiogenesis-%%-GO:0001542-&…	G:9606:SIRT1	SIRT1	TRUE	KEGG-&-1&-hsa04152-&&-AMPK signaling pathway-%%-hsa04211-&&-Longevity regulating pathway-%%-hsa04068-&&-FoxO signaling pathway-%%-hsa05206-&&-MicroRNAs in cancer-%%-hsa05031-&&-Amphetamine addiction-%%-hsa04213-&&-Longevity regulating pathway - multiple species-%%-hsa04218-&&-Cellular senescence-%%-hsa04922-&&-Glucagon signaling pathway	SIRT1	Homo sapiens (Human)-&&-9606	Gene Symbol-&-1&-SIRT1	0.434949	0.300403	32	4	FALSE	SIRT1	33.2812	0	32	0	0.78348	FALSE	0	SIRT1	12284	0.151969
814481	taxon:9606	3.31085	4.883e-05	181652	1902	CD38 molecule	gene	biological_process-&-1&-GO:0001666-&&-response to hypoxia-%%-GO:0007165-&&-signal transduction-%%-GO:0007204-&&-positive regulation of cytosolic calcium ion concentration-%%-GO:0007565-&&-female pregnancy-%%-GO:0043066-&&-negative regulation of apoptotic process-%%-GO:0042493-&&-response to drug-%%-GO:0045893-&&-positive regulation of transcription, DNA-templated-%%-GO:0045892-&&-negative regulat…	G:9606:CD38	CD38	TRUE	KEGG-&-1&-hsa04921-&&-Oxytocin signaling pathway-%%-hsa00760-&&-Nicotinate and nicotinamide metabolism-%%-hsa01100-&&-Metabolic pathways-%%-hsa04970-&&-Salivary secretion-%%-hsa04020-&&-Calcium signaling pathway-%%-hsa04640-&&-Hematopoietic cell lineage-%%-hsa04972-&&-Pancreatic secretion	CD38	Homo sapiens (Human)-&&-9606	Gene Symbol-&-1&-CD38	0.302037	0.333333	3	5	FALSE	CD38	11.3333	0	3	0	0.614858	FALSE	0	CD38	38	0.392857
814482	taxon:9606	0	0	158100	1902	microRNA 21	gene		G:9606:MIR21	MIR21	TRUE	KEGG-&-1&-hsa05206-&&-MicroRNAs in cancer-%%-hsa05205-&&-Proteoglycans in cancer	MIR21	Homo sapiens (Human)-&&-9606	Gene Symbol-&-1&-MIR21	0	0	0	0	TRUE	MIR21	0	0	0	0	9.22337e+10	FALSE	0	MIR21	0	0
814483	taxon:9606	0	0	158099	1902	microRNA 210	gene		G:9606:MIR210	MIR210	TRUE	KEGG-&-1&-hsa05206-&&-MicroRNAs in cancer	MIR210	Homo sapiens (Human)-&&-9606	Gene Symbol-&-1&-MIR210	0	0	0	0	TRUE	MIR210	0	0	0	0	9.22337e+10	FALSE	0	MIR210	0	0
814484	taxon:9606	2.95894	0.00055295	181645	1902	CD40 ligand	gene	biological_process-&-1&-GO:0006954-&&-inflammatory response-%%-GO:0007159-&&-leukocyte cell-cell adhesion-%%-GO:0007257-&&-activation of JUN kinase activity-%%-GO:0043066-&&-negative regulation of apoptotic process-%%-GO:0030168-&&-platelet activation-%%-GO:0030183-&&-B cell differentiation-%%-GO:0031295-&&-T cell costimulation-%%-GO:0032733-&&-positive regulation of interleukin-10 production-%%-…	G:9606:CD40LG	CD40LG	TRUE	KEGG-&-1&-hsa04064-&&-NF-kappa B signaling pathway-%%-hsa05310-&&-Asthma-%%-hsa04514-&&-Cell adhesion molecules (CAMs)-%%-hsa05322-&&-Systemic lupus erythematosus-%%-hsa04060-&&-Cytokine-cytokine receptor interaction-%%-hsa04672-&&-Intestinal immune network for IgA production-%%-hsa04660-&&-T cell receptor signaling pathway-%%-hsa05144-&&-Malaria-%%-hsa05340-&&-Primary immunodeficiency-%%-hsa0532…	CD40LG	Homo sapiens (Human)-&&-9606	Gene Symbol-&-1&-CD40LG	0.337958	0	3	5	FALSE	CD40LG	31.6667	0	3	0	0.673509	FALSE	0	CD40LG	492	0.344569
814485	taxon:9606	2.34018	0.0143492	181644	1902	CD44 molecule (Indian blood group)	gene	biological_process-&-1&-GO:0007160-&&-cell-matrix adhesion-%%-GO:0043066-&&-negative regulation of apoptotic process-%%-GO:0016337-&&-single organismal cell-cell adhesion-%%-GO:0022617-&&-extracellular matrix disassembly-%%-GO:0030198-&&-extracellular matrix organization-%%-GO:0030214-&&-hyaluronan catabolic process-%%-GO:0033138-&&-positive regulation of peptidyl-serine phosphorylation-%%-GO:003…	G:9606:CD44	CD44	TRUE	KEGG-&-1&-hsa05206-&&-MicroRNAs in cancer-%%-hsa04640-&&-Hematopoietic cell lineage-%%-hsa04512-&&-ECM-receptor interaction-%%-hsa05205-&&-Proteoglycans in cancer-%%-hsa05169-&&-Epstein-Barr virus infection-%%-hsa05131-&&-Shigellosis	CD44	Homo sapiens (Human)-&&-9606	Gene Symbol-&-1&-CD44	0.427318	0.163158	20	4	FALSE	CD44	25.9	0	20	0	0.776637	FALSE	0	CD44	14104	0.120233
814486	taxon:9606	0	0	181639	1902	cytochrome P450 family 1 subfamily A member 1	gene	biological_process-&-1&-GO:0001666-&&-response to hypoxia-%%-GO:0002933-&&-lipid hydroxylation-%%-GO:0009615-&&-response to virus-%%-GO:0055114-&&-oxidation-reduction process-%%-GO:0006778-&&-porphyrin-containing compound metabolic process-%%-GO:0007568-&&-aging-%%-GO:0008202-&&-steroid metabolic process-%%-GO:0008283-&&-cell proliferation-%%-GO:0042493-&&-response to drug-%%-GO:0009611-&&-respon…	G:9606:CYP1A1	CYP1A1	TRUE	KEGG-&-1&-hsa04913-&&-Ovarian steroidogenesis-%%-hsa00830-&&-Retinol metabolism-%%-hsa01100-&&-Metabolic pathways-%%-hsa00980-&&-Metabolism of xenobiotics by cytochrome P450-%%-hsa00380-&&-Tryptophan metabolism-%%-hsa05204-&&-Chemical carcinogenesis-%%-hsa00140-&&-Steroid hormone biosynthesis	CYP1A1	Homo sapiens (Human)-&&-9606	Gene Symbol-&-1&-CYP1A1	0	0	0	0	TRUE	CYP1A1	0	0	0	0	9.22337e+10	FALSE	0	CYP1A1	0	0
814487	taxon:9606	2.48387	0.016987	182663	1902	clusterin	gene	biological_process-&-1&-GO:0000902-&&-cell morphogenesis-%%-GO:0001774-&&-microglial cell activation-%%-GO:0001836-&&-release of cytochrome c from mitochondria-%%-GO:0002576-&&-platelet degranulation-%%-GO:0019730-&&-antimicrobial humoral response-%%-GO:0009615-&&-response to virus-%%-GO:0006956-&&-complement activation-%%-GO:0051131-&&-chaperone-mediated protein complex assembly-%%-GO:0006629-&&…	G:9606:CLU	CLU	TRUE	KEGG-&-1&-hsa04610-&&-Complement and coagulation cascades	CLU	Homo sapiens (Human)-&&-9606	Gene Symbol-&-1&-CLU	0.402597	0.133333	16	4	FALSE	CLU	23.6875	0	16	0	0.752688	FALSE	0	CLU	15290	0.130969
814488	taxon:9606	3.50147	0	177534	1902	superoxide dismutase 2	gene	biological_process-&-1&-GO:0000302-&&-response to reactive oxygen species-%%-GO:0000303-&&-response to superoxide-%%-GO:0001315-&&-age-dependent response to reactive oxygen species-%%-GO:0001836-&&-release of cytochrome c from mitochondria-%%-GO:0003069-&&-vasodilation by acetylcholine involved in regulation of systemic arterial blood pressure-%%-GO:0055114-&&-oxidation-reduction process-%%-GO:00…	G:9606:SOD2	SOD2	TRUE	KEGG-&-1&-hsa04068-&&-FoxO signaling pathway-%%-hsa04146-&&-Peroxisome-%%-hsa04211-&&-Longevity regulating pathway-%%-hsa04213-&&-Longevity regulating pathway - multiple species-%%-hsa05016-&&-Huntington disease	SOD2	Homo sapiens (Human)-&&-9606	Gene Symbol-&-1&-SOD2	0.285595	0	1	5	FALSE	SOD2	18	0	1	0	0.583089	FALSE	0	SOD2	0	0
814489	taxon:9606	0	0	158073	1902	microRNA 27b	gene		G:9606:MIR27B	MIR27B	TRUE	KEGG-&-1&-hsa05206-&&-MicroRNAs in cancer	MIR27B	Homo sapiens (Human)-&&-9606	Gene Symbol-&-1&-MIR27B	0	0	0	0	TRUE	MIR27B	0	0	0	0	9.22337e+10	FALSE	0	MIR27B	0	0
814490	taxon:9606	2.42522	0.00052235	177528	1902	SOS Ras/Rac guanine nucleotide exchange factor 1	gene	biological_process-&-1&-GO:0000165-&&-MAPK cascade-%%-GO:0001782-&&-B cell homeostasis-%%-GO:0001942-&&-hair follicle development-%%-GO:0003209-&&-cardiac atrium morphogenesis-%%-GO:0003344-&&-pericardium morphogenesis-%%-GO:0007165-&&-signal transduction-%%-GO:0007173-&&-epidermal growth factor receptor signaling pathway-%%-GO:0007265-&&-Ras protein signal transduction-%%-GO:0007296-&&-vitelloge…	G:9606:SOS1	SOS1	TRUE	KEGG-&-1&-hsa04912-&&-GnRH signaling pathway-%%-hsa01521-&&-EGFR tyrosine kinase inhibitor resistance-%%-hsa04915-&&-Estrogen signaling pathway-%%-hsa05205-&&-Proteoglycans in cancer-%%-hsa04722-&&-Neurotrophin signaling pathway-%%-hsa01522-&&-Endocrine resistance-%%-hsa05223-&&-Non-small cell lung cancer-%%-hsa05220-&&-Chronic myeloid leukemia-%%-hsa05161-&&-Hepatitis B-%%-hsa04014-&&-Ras signal…	SOS1	Homo sapiens (Human)-&&-9606	Gene Symbol-&-1&-SOS1	0.412334	0.549451	14	4	FALSE	SOS1	39.0714	0	14	0	0.762463	FALSE	0	SOS1	1056	0.200366
814491	taxon:9606	2.75073	0.00295045	177525	1902	SRY-box 2	gene	biological_process-&-1&-GO:0000122-&&-negative regulation of transcription from RNA polymerase II promoter-%%-GO:0001649-&&-osteoblast differentiation-%%-GO:0001654-&&-eye development-%%-GO:0001714-&&-endodermal cell fate specification-%%-GO:0006366-&&-transcription from RNA polymerase II promoter-%%-GO:0006325-&&-chromatin organization-%%-GO:0006355-&&-regulation of transcription, DNA-templated-…	G:9606:SOX2	SOX2	TRUE	KEGG-&-1&-hsa04550-&&-Signaling pathways regulating pluripotency of stem cells-%%-hsa04390-&&-Hippo signaling pathway	SOX2	Homo sapiens (Human)-&&-9606	Gene Symbol-&-1&-SOX2	0.363539	0.0909091	12	5	FALSE	SOX2	15.25	0	12	0	0.708211	FALSE	0	SOX2	2436	0.12971
814492	taxon:9606	2.55425	0.00077247	177527	1902	SOS Ras/Rho guanine nucleotide exchange factor 2	gene	biological_process-&-1&-GO:0007264-&&-small GTPase mediated signal transduction-%%-GO:0043547-&&-positive regulation of GTPase activity-%%-GO:0035023-&&-regulation of Rho protein signal transduction-%%-GO:0043065-&&-positive regulation of apoptotic process-%%-GO:0051056-&&-regulation of small GTPase mediated signal transduction-%%-GO:0051057-&&-positive regulation of small GTPase mediated signal …	G:9606:SOS2	SOS2	TRUE	KEGG-&-1&-hsa04912-&&-GnRH signaling pathway-%%-hsa01521-&&-EGFR tyrosine kinase inhibitor resistance-%%-hsa04915-&&-Estrogen signaling pathway-%%-hsa05205-&&-Proteoglycans in cancer-%%-hsa04722-&&-Neurotrophin signaling pathway-%%-hsa05223-&&-Non-small cell lung cancer-%%-hsa01522-&&-Endocrine resistance-%%-hsa05220-&&-Chronic myeloid leukemia-%%-hsa05161-&&-Hepatitis B-%%-hsa04014-&&-Ras signal…	SOS2	Homo sapiens (Human)-&&-9606	Gene Symbol-&-1&-SOS2	0.391504	0.666667	7	4	FALSE	SOS2	49.5714	0	7	0	0.740958	FALSE	0	SOS2	762	0.305115
814493	taxon:9606	3.47214	0	178550	1902	oxytocin/neurophysin I prepropeptide	gene	biological_process-&-1&-GO:0001975-&&-response to amphetamine-%%-GO:0002027-&&-regulation of heart rate-%%-GO:0002125-&&-maternal aggressive behavior-%%-GO:0035811-&&-negative regulation of urine volume-%%-GO:0035815-&&-positive regulation of renal sodium excretion-%%-GO:0007165-&&-signal transduction-%%-GO:0007204-&&-positive regulation of cytosolic calcium ion concentration-%%-GO:0007507-&&-hea…	G:9606:OXT	OXT	TRUE	KEGG-&-1&-hsa04921-&&-Oxytocin signaling pathway-%%-hsa04080-&&-Neuroactive ligand-receptor interaction-%%-hsa04024-&&-cAMP signaling pathway	OXT	Homo sapiens (Human)-&&-9606	Gene Symbol-&-1&-OXT	0.288007	0	1	5	FALSE	OXT	15	0	1	0	0.587977	FALSE	0	OXT	0	0
814494	taxon:9606	1	0	180593	1902	gonadotropin releasing hormone 1	gene	biological_process-&-1&-GO:0007267-&&-cell-cell signaling-%%-GO:0007165-&&-signal transduction-%%-GO:0007275-&&-multicellular organism development-%%-GO:0007565-&&-female pregnancy-%%-GO:0007568-&&-aging-%%-GO:0043066-&&-negative regulation of apoptotic process-%%-GO:0008285-&&-negative regulation of cell proliferation-%%-GO:0010468-&&-regulation of gene expression-%%-GO:0030238-&&-male sex deter…	G:9606:GNRH1	GNRH1	TRUE	KEGG-&-1&-hsa04912-&&-GnRH signaling pathway-%%-hsa04080-&&-Neuroactive ligand-receptor interaction	GNRH1	Homo sapiens (Human)-&&-9606	Gene Symbol-&-1&-GNRH1	1	0	1	1	FALSE	GNRH1	1	0	1	0	1	FALSE	0	GNRH1	0	0
814495	taxon:9606	2.73607	0.00570117	182640	1902	C-C motif chemokine receptor 5 (gene/pseudogene)	gene	biological_process-&-1&-GO:0000165-&&-MAPK cascade-%%-GO:0002407-&&-dendritic cell chemotaxis-%%-GO:0007267-&&-cell-cell signaling-%%-GO:0006816-&&-calcium ion transport-%%-GO:0006935-&&-chemotaxis-%%-GO:0006954-&&-inflammatory response-%%-GO:0006955-&&-immune response-%%-GO:0006968-&&-cellular defense response-%%-GO:0007166-&&-cell surface receptor signaling pathway-%%-GO:0007186-&&-G-protein co…	G:9606:CCR5	CCR5	TRUE	KEGG-&-1&-hsa05170-&&-Human immunodeficiency virus 1 infection-%%-hsa04060-&&-Cytokine-cytokine receptor interaction-%%-hsa05163-&&-Human cytomegalovirus infection-%%-hsa04144-&&-Endocytosis-%%-hsa04062-&&-Chemokine signaling pathway-%%-hsa05167-&&-Kaposi sarcoma-associated herpesvirus infection-%%-hsa05145-&&-Toxoplasmosis-%%-hsa05203-&&-Viral carcinogenesis	CCR5	Homo sapiens (Human)-&&-9606	Gene Symbol-&-1&-CCR5	0.365488	0.309091	11	5	FALSE	CCR5	21.3636	0	11	0	0.710655	FALSE	0	CCR5	4860	0.189123
814496	taxon:9606	2.40469	0.00098829	179568	1902	mucin 1, cell surface associated	gene	biological_process-&-1&-GO:0002223-&&-stimulatory C-type lectin receptor signaling pathway-%%-GO:0006977-&&-DNA damage response, signal transduction by p53 class mediator resulting in cell cycle arrest-%%-GO:0006978-&&-DNA damage response, signal transduction by p53 class mediator resulting in transcription of p21 class mediator-%%-GO:0010944-&&-negative regulation of transcription by competitive…	G:9606:MUC1	MUC1	TRUE		MUC1	Homo sapiens (Human)-&&-9606	Gene Symbol-&-1&-MUC1	0.415854	0.405229	18	4	FALSE	MUC1	39.0556	0	18	0	0.765885	FALSE	0	MUC1	1880	0.192392
814497	taxon:9606	3.55425	0.00020628	182642	1902	C-C motif chemokine receptor 3	gene	biological_process-&-1&-GO:0001938-&&-positive regulation of endothelial cell proliferation-%%-GO:0007155-&&-cell adhesion-%%-GO:0006935-&&-chemotaxis-%%-GO:0006954-&&-inflammatory response-%%-GO:0006968-&&-cellular defense response-%%-GO:0007188-&&-adenylate cyclase-modulating G-protein coupled receptor signaling pathway-%%-GO:0007204-&&-positive regulation of cytosolic calcium ion concentration…	G:9606:CCR3	CCR3	TRUE	KEGG-&-1&-hsa05163-&&-Human cytomegalovirus infection-%%-hsa04060-&&-Cytokine-cytokine receptor interaction-%%-hsa04062-&&-Chemokine signaling pathway-%%-hsa05167-&&-Kaposi sarcoma-associated herpesvirus infection-%%-hsa05203-&&-Viral carcinogenesis	CCR3	Homo sapiens (Human)-&&-9606	Gene Symbol-&-1&-CCR3	0.281353	0	3	5	FALSE	CCR3	7	0	3	0	0.574291	FALSE	0	CCR3	196	0.4
814498	taxon:9606	0	0	181618	1902	cytochrome P450 family 3 subfamily A member 4	gene	biological_process-&-1&-GO:0002933-&&-lipid hydroxylation-%%-GO:0055114-&&-oxidation-reduction process-%%-GO:0006629-&&-lipid metabolic process-%%-GO:0006706-&&-steroid catabolic process-%%-GO:0006805-&&-xenobiotic metabolic process-%%-GO:0008202-&&-steroid metabolic process-%%-GO:0008209-&&-androgen metabolic process-%%-GO:0009822-&&-alkaloid catabolic process-%%-GO:0016098-&&-monoterpenoid meta…	G:9606:CYP3A4	CYP3A4	TRUE	KEGG-&-1&-hsa00830-&&-Retinol metabolism-%%-hsa01100-&&-Metabolic pathways-%%-hsa00591-&&-Linoleic acid metabolism-%%-hsa04976-&&-Bile secretion-%%-hsa00980-&&-Metabolism of xenobiotics by cytochrome P450-%%-hsa00982-&&-Drug metabolism - cytochrome P450-%%-hsa00983-&&-Drug metabolism - other enzymes-%%-hsa05204-&&-Chemical carcinogenesis-%%-hsa00140-&&-Steroid hormone biosynthesis	CYP3A4	Homo sapiens (Human)-&&-9606	Gene Symbol-&-1&-CYP3A4	0	0	0	0	TRUE	CYP3A4	0	0	0	0	9.22337e+10	FALSE	0	CYP3A4	0	0
814499	taxon:9606	0	0	158063	1902	microRNA 30a	gene		G:9606:MIR30A	MIR30A	TRUE	KEGG-&-1&-hsa05206-&&-MicroRNAs in cancer	MIR30A	Homo sapiens (Human)-&&-9606	Gene Symbol-&-1&-MIR30A	0	0	0	0	TRUE	MIR30A	0	0	0	0	9.22337e+10	FALSE	0	MIR30A	0	0
814500	taxon:9606	1	0	180591	1902	gonadotropin releasing hormone receptor	gene	biological_process-&-1&-GO:0007186-&&-G-protein coupled receptor signaling pathway-%%-GO:0007275-&&-multicellular organism development-%%-GO:0097211-&&-cellular response to gonadotropin-releasing hormone|cellular_component-&-1&-GO:0005886-&&-plasma membrane-%%-GO:0016020-&&-membrane-%%-GO:0005887-&&-integral component of plasma membrane|molecular_function-&-1&-GO:0004968-&&-gonadotropin-releasing…	G:9606:GNRHR	GNRHR	TRUE	KEGG-&-1&-hsa04912-&&-GnRH signaling pathway-%%-hsa04080-&&-Neuroactive ligand-receptor interaction	GNRHR	Homo sapiens (Human)-&&-9606	Gene Symbol-&-1&-GNRHR	1	0	1	1	FALSE	GNRHR	1	0	1	0	1	FALSE	0	GNRHR	0	0
814501	taxon:9606	0	0	182639	1902	C-C motif chemokine receptor 6	gene	biological_process-&-1&-GO:0002407-&&-dendritic cell chemotaxis-%%-GO:0002523-&&-leukocyte migration involved in inflammatory response-%%-GO:0007165-&&-signal transduction-%%-GO:0006928-&&-movement of cell or subcellular component-%%-GO:0006935-&&-chemotaxis-%%-GO:0006955-&&-immune response-%%-GO:0006959-&&-humoral immune response-%%-GO:0006968-&&-cellular defense response-%%-GO:0007186-&&-G-prot…	G:9606:CCR6	CCR6	TRUE	KEGG-&-1&-hsa04060-&&-Cytokine-cytokine receptor interaction-%%-hsa04062-&&-Chemokine signaling pathway	CCR6	Homo sapiens (Human)-&&-9606	Gene Symbol-&-1&-CCR6	0	0	0	0	TRUE	CCR6	0	0	0	0	9.22337e+10	FALSE	0	CCR6	0	0
814502	taxon:9606	0	0	182638	1902	C-C motif chemokine receptor 7	gene	biological_process-&-1&-GO:0001768-&&-establishment of T cell polarity-%%-GO:0001954-&&-positive regulation of cell-matrix adhesion-%%-GO:0002407-&&-dendritic cell chemotaxis-%%-GO:0002408-&&-myeloid dendritic cell chemotaxis-%%-GO:0002606-&&-positive regulation of dendritic cell antigen processing and presentation-%%-GO:0002885-&&-positive regulation of hypersensitivity-%%-GO:0002922-&&-positive…	G:9606:CCR7	CCR7	TRUE	KEGG-&-1&-hsa04060-&&-Cytokine-cytokine receptor interaction-%%-hsa04062-&&-Chemokine signaling pathway	CCR7	Homo sapiens (Human)-&&-9606	Gene Symbol-&-1&-CCR7	0	0	0	0	TRUE	CCR7	0	0	0	0	9.22337e+10	FALSE	0	CCR7	0	0
814503	taxon:9606	2.95308	0.00017462	181608	1902	cytochrome P450 family 17 subfamily A member 1	gene	biological_process-&-1&-GO:0055114-&&-oxidation-reduction process-%%-GO:0006694-&&-steroid biosynthetic process-%%-GO:0006702-&&-androgen biosynthetic process-%%-GO:0006704-&&-glucocorticoid biosynthetic process-%%-GO:0007548-&&-sex differentiation-%%-GO:0008202-&&-steroid metabolic process-%%-GO:0016125-&&-sterol metabolic process-%%-GO:0042446-&&-hormone biosynthetic process-%%-GO:0042448-&&-pr…	G:9606:CYP17A1	CYP17A1	TRUE	KEGG-&-1&-hsa01100-&&-Metabolic pathways-%%-hsa04934-&&-Cushing syndrome-%%-hsa04913-&&-Ovarian steroidogenesis-%%-hsa04927-&&-Cortisol synthesis and secretion-%%-hsa04917-&&-Prolactin signaling pathway-%%-hsa00140-&&-Steroid hormone biosynthesis	CYP17A1	Homo sapiens (Human)-&&-9606	Gene Symbol-&-1&-CYP17A1	0.33863	0.1	5	5	FALSE	CYP17A1	22	0	5	0	0.674487	FALSE	0	CYP17A1	192	0.301408
814504	taxon:9606	2.17889	0.0125313	177515	1902	Sp1 transcription factor	gene	biological_process-&-1&-GO:0006355-&&-regulation of transcription, DNA-templated-%%-GO:0016032-&&-viral process-%%-GO:0045893-&&-positive regulation of transcription, DNA-templated-%%-GO:0032869-&&-cellular response to insulin stimulus-%%-GO:0042795-&&-snRNA transcription from RNA polymerase II promoter-%%-GO:0043923-&&-positive regulation by host of viral transcription-%%-GO:0045944-&&-positive …	G:9606:SP1	SP1	TRUE	KEGG-&-1&-hsa05231-&&-Choline metabolism in cancer-%%-hsa04915-&&-Estrogen signaling pathway-%%-hsa04137-&&-Mitophagy - animal-%%-hsa05163-&&-Human cytomegalovirus infection-%%-hsa01522-&&-Endocrine resistance-%%-hsa04350-&&-TGF-beta signaling pathway-%%-hsa05202-&&-Transcriptional misregulation in cancer-%%-hsa04934-&&-Cushing syndrome-%%-hsa04927-&&-Cortisol synthesis and secretion-%%-hsa05016-…	SP1	Homo sapiens (Human)-&&-9606	Gene Symbol-&-1&-SP1	0.45895	0.344948	42	4	FALSE	SP1	35	0	42	0	0.803519	FALSE	0	SP1	16086	0.141033
814505	taxon:9606	0	0	158055	1902	microRNA 320a	gene		G:9606:MIR320A	MIR320A	TRUE		MIR320A	Homo sapiens (Human)-&&-9606	Gene Symbol-&-1&-MIR320A	0	0	0	0	TRUE	MIR320A	0	0	0	0	9.22337e+10	FALSE	0	MIR320A	0	0
814506	taxon:9606	0	0	181606	1902	cytochrome P450 family 19 subfamily A member 1	gene	biological_process-&-1&-GO:0002677-&&-negative regulation of chronic inflammatory response-%%-GO:0055114-&&-oxidation-reduction process-%%-GO:0006694-&&-steroid biosynthetic process-%%-GO:0006703-&&-estrogen biosynthetic process-%%-GO:0008209-&&-androgen metabolic process-%%-GO:0008585-&&-female gonad development-%%-GO:0010760-&&-negative regulation of macrophage chemotaxis-%%-GO:0016125-&&-stero…	G:9606:CYP19A1	CYP19A1	TRUE	KEGG-&-1&-hsa01100-&&-Metabolic pathways-%%-hsa04913-&&-Ovarian steroidogenesis-%%-hsa00140-&&-Steroid hormone biosynthesis	CYP19A1	Homo sapiens (Human)-&&-9606	Gene Symbol-&-1&-CYP19A1	0	0	0	0	TRUE	CYP19A1	0	0	0	0	9.22337e+10	FALSE	0	CYP19A1	0	0
814507	taxon:9606	0	0	181600	1902	cytochrome P450 family 27 subfamily B member 1	gene	biological_process-&-1&-GO:0055114-&&-oxidation-reduction process-%%-GO:0006766-&&-vitamin metabolic process-%%-GO:0006816-&&-calcium ion transport-%%-GO:0008285-&&-negative regulation of cell proliferation-%%-GO:0010956-&&-negative regulation of calcidiol 1-monooxygenase activity-%%-GO:0010980-&&-positive regulation of vitamin D 24-hydroxylase activity-%%-GO:0030282-&&-bone mineralization-%%-GO:…	G:9606:CYP27B1	CYP27B1	TRUE	KEGG-&-1&-hsa00100-&&-Steroid biosynthesis-%%-hsa01100-&&-Metabolic pathways-%%-hsa05152-&&-Tuberculosis-%%-hsa04928-&&-Parathyroid hormone synthesis, secretion and action	CYP27B1	Homo sapiens (Human)-&&-9606	Gene Symbol-&-1&-CYP27B1	0	0	0	0	TRUE	CYP27B1	0	0	0	0	9.22337e+10	FALSE	0	CYP27B1	0	0
814508	taxon:9606	0	0	181603	1902	cytochrome P450 family 24 subfamily A member 1	gene	biological_process-&-1&-GO:0001649-&&-osteoblast differentiation-%%-GO:0055114-&&-oxidation-reduction process-%%-GO:0006766-&&-vitamin metabolic process-%%-GO:0033280-&&-response to vitamin D-%%-GO:0042359-&&-vitamin D metabolic process-%%-GO:0042369-&&-vitamin D catabolic process-%%-GO:0070561-&&-vitamin D receptor signaling pathway|cellular_component-&-1&-GO:0005886-&&-plasma membrane-%%-GO:000…	G:9606:CYP24A1	CYP24A1	TRUE	KEGG-&-1&-hsa00100-&&-Steroid biosynthesis-%%-hsa01100-&&-Metabolic pathways-%%-hsa05206-&&-MicroRNAs in cancer-%%-hsa04928-&&-Parathyroid hormone synthesis, secretion and action	CYP24A1	Homo sapiens (Human)-&&-9606	Gene Symbol-&-1&-CYP24A1	0	0	0	0	TRUE	CYP24A1	0	0	0	0	9.22337e+10	FALSE	0	CYP24A1	0	0
814509	taxon:9606	3.25806	0	175449	1902	growth differentiation factor 15	gene	biological_process-&-1&-GO:0007267-&&-cell-cell signaling-%%-GO:0007165-&&-signal transduction-%%-GO:0007179-&&-transforming growth factor beta receptor signaling pathway-%%-GO:0010862-&&-positive regulation of pathway-restricted SMAD protein phosphorylation-%%-GO:0042981-&&-regulation of apoptotic process-%%-GO:0030509-&&-BMP signaling pathway-%%-GO:0043408-&&-regulation of MAPK cascade-%%-GO:00…	G:9606:GDF15	GDF15	TRUE	KEGG-&-1&-hsa04060-&&-Cytokine-cytokine receptor interaction	GDF15	Homo sapiens (Human)-&&-9606	Gene Symbol-&-1&-GDF15	0.306931	0	1	5	FALSE	GDF15	30	0	1	0	0.623656	FALSE	0	GDF15	0	0
814510	taxon:9606	2.261	0.0100898	179545	1902	v-myc avian myelocytomatosis viral oncogene homolog	gene	biological_process-&-1&-GO:0051276-&&-chromosome organization-%%-GO:0000082-&&-G1/S transition of mitotic cell cycle-%%-GO:0000122-&&-negative regulation of transcription from RNA polymerase II promoter-%%-GO:0000165-&&-MAPK cascade-%%-GO:0001658-&&-branching involved in ureteric bud morphogenesis-%%-GO:0002053-&&-positive regulation of mesenchymal cell proliferation-%%-GO:0006366-&&-transcriptio…	G:9606:MYC	MYC	TRUE	KEGG-&-1&-hsa04110-&&-Cell cycle-%%-hsa05166-&&-Human T-cell leukemia virus 1 infection-%%-hsa05205-&&-Proteoglycans in cancer-%%-hsa05169-&&-Epstein-Barr virus infection-%%-hsa04390-&&-Hippo signaling pathway-%%-hsa05220-&&-Chronic myeloid leukemia-%%-hsa05167-&&-Kaposi sarcoma-associated herpesvirus infection-%%-hsa05161-&&-Hepatitis B-%%-hsa05219-&&-Bladder cancer-%%-hsa05226-&&-Gastric cancer…	MYC	Homo sapiens (Human)-&&-9606	Gene Symbol-&-1&-MYC	0.442283	0.320057	38	5	FALSE	MYC	32.6053	0	38	0	0.789834	FALSE	0	MYC	13178	0.14352
814511	taxon:9606	3.01173	0.00038664	180564	1902	homeobox D13	gene	biological_process-&-1&-GO:0001501-&&-skeletal system development-%%-GO:0006366-&&-transcription from RNA polymerase II promoter-%%-GO:0006355-&&-regulation of transcription, DNA-templated-%%-GO:0007275-&&-multicellular organism development-%%-GO:0009952-&&-anterior/posterior pattern specification-%%-GO:0030539-&&-male genitalia development-%%-GO:0033574-&&-response to testosterone-%%-GO:0042127-…	G:9606:HOXD13	HOXD13	TRUE		HOXD13	Homo sapiens (Human)-&&-9606	Gene Symbol-&-1&-HOXD13	0.332035	0.5	5	5	FALSE	HOXD13	29.4	0	5	0	0.664712	FALSE	0	HOXD13	428	0.374359
814512	taxon:9606	0	0	158038	1902	microRNA 99a	gene		G:9606:MIR99A	MIR99A	TRUE	KEGG-&-1&-hsa05206-&&-MicroRNAs in cancer	MIR99A	Homo sapiens (Human)-&&-9606	Gene Symbol-&-1&-MIR99A	0	0	0	0	TRUE	MIR99A	0	0	0	0	9.22337e+10	FALSE	0	MIR99A	0	0
814513	taxon:9606	0	0	181580	1902	deleted in azoospermia like	gene	biological_process-&-1&-GO:0007275-&&-multicellular organism development-%%-GO:0007281-&&-germ cell development-%%-GO:0007283-&&-spermatogenesis-%%-GO:0045948-&&-positive regulation of translational initiation|cellular_component-&-1&-GO:0005634-&&-nucleus-%%-GO:0005737-&&-cytoplasm|molecular_function-&-1&-GO:0000166-&&-nucleotide binding-%%-GO:0005515-&&-protein binding-%%-GO:0003723-&&-RNA bindi…	G:9606:DAZL	DAZL	TRUE		DAZL	Homo sapiens (Human)-&&-9606	Gene Symbol-&-1&-DAZL	0	0	0	0	TRUE	DAZL	0	0	0	0	9.22337e+10	FALSE	0	DAZL	0	0
814514	taxon:9606	2.79765	0.00240429	177487	1902	secreted phosphoprotein 1	gene	biological_process-&-1&-GO:0001649-&&-osteoblast differentiation-%%-GO:0007155-&&-cell adhesion-%%-GO:0006954-&&-inflammatory response-%%-GO:0007566-&&-embryo implantation-%%-GO:0022617-&&-extracellular matrix disassembly-%%-GO:0030198-&&-extracellular matrix organization-%%-GO:0031214-&&-biomineral tissue development-%%-GO:0033280-&&-response to vitamin D-%%-GO:0045780-&&-positive regulation of …	G:9606:SPP1	SPP1	TRUE	KEGG-&-1&-hsa04371-&&-Apelin signaling pathway-%%-hsa04512-&&-ECM-receptor interaction-%%-hsa04151-&&-PI3K-Akt signaling pathway-%%-hsa05165-&&-Human papillomavirus infection-%%-hsa04510-&&-Focal adhesion-%%-hsa04620-&&-Toll-like receptor signaling pathway	SPP1	Homo sapiens (Human)-&&-9606	Gene Symbol-&-1&-SPP1	0.357442	0.178571	8	5	FALSE	SPP1	19.625	0	8	0	0.700391	FALSE	0	SPP1	2218	0.184524
814515	taxon:9606	3.1437	0	181578	1902	dopamine beta-hydroxylase	gene	biological_process-&-1&-GO:0001816-&&-cytokine production-%%-GO:0001974-&&-blood vessel remodeling-%%-GO:0001975-&&-response to amphetamine-%%-GO:0002443-&&-leukocyte mediated immunity-%%-GO:0055114-&&-oxidation-reduction process-%%-GO:0006589-&&-octopamine biosynthetic process-%%-GO:0007268-&&-chemical synaptic transmission-%%-GO:0007613-&&-memory-%%-GO:0007626-&&-locomotory behavior-%%-GO:00085…	G:9606:DBH	DBH	TRUE	KEGG-&-1&-hsa01100-&&-Metabolic pathways-%%-hsa00350-&&-Tyrosine metabolism	DBH	Homo sapiens (Human)-&&-9606	Gene Symbol-&-1&-DBH	0.318097	0	1	5	FALSE	DBH	48	0	1	0	0.642718	FALSE	0	DBH	0	0
814516	taxon:9606	2.78299	0.00034785	178503	1902	paired box 6	gene	biological_process-&-1&-GO:0001568-&&-blood vessel development-%%-GO:0001654-&&-eye development-%%-GO:0003322-&&-pancreatic A cell development-%%-GO:0006366-&&-transcription from RNA polymerase II promoter-%%-GO:0016567-&&-protein ubiquitination-%%-GO:0009887-&&-animal organ morphogenesis-%%-GO:0007417-&&-central nervous system development-%%-GO:0007601-&&-visual perception-%%-GO:0009611-&&-respo…	G:9606:PAX6	PAX6	TRUE	KEGG-&-1&-hsa04950-&&-Maturity onset diabetes of the young-%%-hsa04550-&&-Signaling pathways regulating pluripotency of stem cells	PAX6	Homo sapiens (Human)-&&-9606	Gene Symbol-&-1&-PAX6	0.359326	0.428571	8	5	FALSE	PAX6	34.75	0	8	0	0.702835	FALSE	0	PAX6	498	0.288542
814517	taxon:9606	2.50733	0.00263434	180545	1902	HRas proto-oncogene, GTPase	gene	biological_process-&-1&-GO:0000165-&&-MAPK cascade-%%-GO:0001934-&&-positive regulation of protein phosphorylation-%%-GO:0002223-&&-stimulatory C-type lectin receptor signaling pathway-%%-GO:0007165-&&-signal transduction-%%-GO:0006897-&&-endocytosis-%%-GO:0006935-&&-chemotaxis-%%-GO:0007050-&&-cell cycle arrest-%%-GO:0007093-&&-mitotic cell cycle checkpoint-%%-GO:0007166-&&-cell surface receptor…	G:9606:HRAS	HRAS	TRUE	KEGG-&-1&-hsa04921-&&-Oxytocin signaling pathway-%%-hsa04915-&&-Estrogen signaling pathway-%%-hsa04722-&&-Neurotrophin signaling pathway-%%-hsa05223-&&-Non-small cell lung cancer-%%-hsa01522-&&-Endocrine resistance-%%-hsa05220-&&-Chronic myeloid leukemia-%%-hsa04015-&&-Rap1 signaling pathway-%%-hsa05219-&&-Bladder cancer-%%-hsa04371-&&-Apelin signaling pathway-%%-hsa04360-&&-Axon guidance-%%-hsa0…	HRAS	Homo sapiens (Human)-&&-9606	Gene Symbol-&-1&-HRAS	0.39883	0.190476	15	4	FALSE	HRAS	27.0667	0	15	0	0.748778	FALSE	0	HRAS	3234	0.159369
814518	taxon:9606	2.03519	0.0560333	177469	1902	SRC proto-oncogene, non-receptor tyrosine kinase	gene	biological_process-&-1&-GO:0002223-&&-stimulatory C-type lectin receptor signaling pathway-%%-GO:0051726-&&-regulation of cell cycle-%%-GO:0009615-&&-response to virus-%%-GO:0007165-&&-signal transduction-%%-GO:0035556-&&-intracellular signal transduction-%%-GO:0009612-&&-response to mechanical stimulus-%%-GO:0007049-&&-cell cycle-%%-GO:0007172-&&-signal complex assembly-%%-GO:0007173-&&-epiderma…	G:9606:SRC	SRC	TRUE	KEGG-&-1&-hsa04912-&&-GnRH signaling pathway-%%-hsa04921-&&-Oxytocin signaling pathway-%%-hsa01521-&&-EGFR tyrosine kinase inhibitor resistance-%%-hsa04915-&&-Estrogen signaling pathway-%%-hsa04370-&&-VEGF signaling pathway-%%-hsa05205-&&-Proteoglycans in cancer-%%-hsa04611-&&-Platelet activation-%%-hsa04530-&&-Tight junction-%%-hsa01522-&&-Endocrine resistance-%%-hsa05167-&&-Kaposi sarcoma-assoc…	SRC	Homo sapiens (Human)-&&-9606	Gene Symbol-&-1&-SRC	0.491354	0.172123	64	4	FALSE	SRC	25.7812	0	64	0	0.827468	FALSE	0	SRC	53408	0.0956668
814519	taxon:9606	2.4956	0.00045683	181556	1902	growth arrest and DNA damage inducible alpha	gene	biological_process-&-1&-GO:0000079-&&-regulation of cyclin-dependent protein serine/threonine kinase activity-%%-GO:0000185-&&-activation of MAPKKK activity-%%-GO:0006915-&&-apoptotic process-%%-GO:0006281-&&-DNA repair-%%-GO:0006469-&&-negative regulation of protein kinase activity-%%-GO:0006977-&&-DNA damage response, signal transduction by p53 class mediator resulting in cell cycle arrest-%%-G…	G:9606:GADD45A	GADD45A	TRUE	KEGG-&-1&-hsa05210-&&-Colorectal cancer-%%-hsa04115-&&-p53 signaling pathway-%%-hsa04110-&&-Cell cycle-%%-hsa05218-&&-Melanoma-%%-hsa05169-&&-Epstein-Barr virus infection-%%-hsa04210-&&-Apoptosis-%%-hsa05217-&&-Basal cell carcinoma-%%-hsa05223-&&-Non-small cell lung cancer-%%-hsa05220-&&-Chronic myeloid leukemia-%%-hsa05202-&&-Transcriptional misregulation in cancer-%%-hsa04068-&&-FoxO signaling …	GADD45A	Homo sapiens (Human)-&&-9606	Gene Symbol-&-1&-GADD45A	0.400705	0.423077	13	5	FALSE	GADD45A	38.2308	0	13	0	0.750733	FALSE	0	GADD45A	928	0.214347
814520	taxon:9606	3.12903	0	181559	1902	dopa decarboxylase	gene	biological_process-&-1&-GO:0006520-&&-cellular amino acid metabolic process-%%-GO:0007623-&&-circadian rhythm-%%-GO:0046684-&&-response to pyrethroid-%%-GO:0010259-&&-multicellular organism aging-%%-GO:0015842-&&-aminergic neurotransmitter loading into synaptic vesicle-%%-GO:0033076-&&-isoquinoline alkaloid metabolic process-%%-GO:0035690-&&-cellular response to drug-%%-GO:0042416-&&-dopamine bio…	G:9606:DDC	DDC	TRUE	KEGG-&-1&-hsa01100-&&-Metabolic pathways-%%-hsa04728-&&-Dopaminergic synapse-%%-hsa05031-&&-Amphetamine addiction-%%-hsa05034-&&-Alcoholism-%%-hsa00350-&&-Tyrosine metabolism-%%-hsa00360-&&-Phenylalanine metabolism-%%-hsa00380-&&-Tryptophan metabolism-%%-hsa05030-&&-Cocaine addiction-%%-hsa04726-&&-Serotonergic synapse	DDC	Homo sapiens (Human)-&&-9606	Gene Symbol-&-1&-DDC	0.319588	0	1	5	FALSE	DDC	50	0	1	0	0.645161	FALSE	0	DDC	0	0
814521	taxon:9606	2.5132	0.00681402	177463	1902	sterol regulatory element binding transcription factor 1	gene	biological_process-&-1&-GO:0000122-&&-negative regulation of transcription from RNA polymerase II promoter-%%-GO:0003062-&&-regulation of heart rate by chemical signal-%%-GO:0006357-&&-regulation of transcription from RNA polymerase II promoter-%%-GO:0006629-&&-lipid metabolic process-%%-GO:0007568-&&-aging-%%-GO:0007623-&&-circadian rhythm-%%-GO:0008203-&&-cholesterol metabolic process-%%-GO:000…	G:9606:SREBF1	SREBF1	TRUE	KEGG-&-1&-hsa04152-&&-AMPK signaling pathway-%%-hsa04932-&&-Non-alcoholic fatty liver disease (NAFLD)-%%-hsa04931-&&-Insulin resistance-%%-hsa04910-&&-Insulin signaling pathway	SREBF1	Homo sapiens (Human)-&&-9606	Gene Symbol-&-1&-SREBF1	0.3979	0.395604	14	5	FALSE	SREBF1	37.7857	0	14	0	0.747801	FALSE	0	SREBF1	6154	0.214694
814522	taxon:9606	0	0	180531	1902	hydroxy-delta-5-steroid dehydrogenase, 3 beta- and steroid delta-isomerase 2	gene	biological_process-&-1&-GO:0055114-&&-oxidation-reduction process-%%-GO:0006694-&&-steroid biosynthetic process-%%-GO:0006702-&&-androgen biosynthetic process-%%-GO:0006704-&&-glucocorticoid biosynthetic process-%%-GO:0006705-&&-mineralocorticoid biosynthetic process|cellular_component-&-1&-GO:0016021-&&-integral component of membrane-%%-GO:0005783-&&-endoplasmic reticulum-%%-GO:0005743-&&-mitoch…	G:9606:HSD3B2	HSD3B2	TRUE	KEGG-&-1&-hsa01100-&&-Metabolic pathways-%%-hsa04913-&&-Ovarian steroidogenesis-%%-hsa04934-&&-Cushing syndrome-%%-hsa04927-&&-Cortisol synthesis and secretion-%%-hsa04925-&&-Aldosterone synthesis and secretion-%%-hsa00140-&&-Steroid hormone biosynthesis	HSD3B2	Homo sapiens (Human)-&&-9606	Gene Symbol-&-1&-HSD3B2	0	0	0	0	TRUE	HSD3B2	0	0	0	0	9.22337e+10	FALSE	0	HSD3B2	0	0
814523	taxon:9606	2.8563	0.00028162	181554	1902	DNA damage inducible transcript 3	gene	biological_process-&-1&-GO:0000122-&&-negative regulation of transcription from RNA polymerase II promoter-%%-GO:0001955-&&-blood vessel maturation-%%-GO:0006986-&&-response to unfolded protein-%%-GO:0016055-&&-Wnt signaling pathway-%%-GO:0045454-&&-cell redox homeostasis-%%-GO:0006355-&&-regulation of transcription, DNA-templated-%%-GO:0006974-&&-cellular response to DNA damage stimulus-%%-GO:00…	G:9606:DDIT3	DDIT3	TRUE	KEGG-&-1&-hsa05202-&&-Transcriptional misregulation in cancer-%%-hsa04932-&&-Non-alcoholic fatty liver disease (NAFLD)-%%-hsa04141-&&-Protein processing in endoplasmic reticulum-%%-hsa04010-&&-MAPK signaling pathway-%%-hsa04210-&&-Apoptosis	DDIT3	Homo sapiens (Human)-&&-9606	Gene Symbol-&-1&-DDIT3	0.350103	0.464286	8	5	FALSE	DDIT3	29.375	0	8	0	0.690616	FALSE	0	DDIT3	356	0.278571
814524	taxon:9606	0	0	157997	1902	myocardial infarction associated transcript (non-protein coding)	gene		G:9606:MIAT	MIAT	TRUE		MIAT	Homo sapiens (Human)-&&-9606	Gene Symbol-&-1&-MIAT	0	0	0	0	TRUE	MIAT	0	0	0	0	9.22337e+10	FALSE	0	MIAT	0	0
814525	taxon:9606	2.65396	0.00042041	171308	1902	lymphoid enhancer binding factor 1	gene	biological_process-&-1&-GO:0000122-&&-negative regulation of transcription from RNA polymerase II promoter-%%-GO:0001569-&&-branching involved in blood vessel morphogenesis-%%-GO:0001649-&&-osteoblast differentiation-%%-GO:0001755-&&-neural crest cell migration-%%-GO:0001756-&&-somitogenesis-%%-GO:0001837-&&-epithelial to mesenchymal transition-%%-GO:0002040-&&-sprouting angiogenesis-%%-GO:000636…	G:9606:LEF1	LEF1	TRUE	KEGG-&-1&-hsa05210-&&-Colorectal cancer-%%-hsa04916-&&-Melanogenesis-%%-hsa05221-&&-Acute myeloid leukemia-%%-hsa05412-&&-Arrhythmogenic right ventricular cardiomyopathy (ARVC)-%%-hsa05217-&&-Basal cell carcinoma-%%-hsa04390-&&-Hippo signaling pathway-%%-hsa04520-&&-Adherens junction-%%-hsa04934-&&-Cushing syndrome-%%-hsa05213-&&-Endometrial cancer-%%-hsa05226-&&-Gastric cancer-%%-hsa05225-&&-Hep…	LEF1	Homo sapiens (Human)-&&-9606	Gene Symbol-&-1&-LEF1	0.376796	0.454545	11	5	FALSE	LEF1	32.3636	0	11	0	0.72434	FALSE	0	LEF1	646	0.227913
814526	taxon:9606	2.93842	5.766e-05	180527	1902	hydroxysteroid 17-beta dehydrogenase 3	gene	biological_process-&-1&-GO:0055114-&&-oxidation-reduction process-%%-GO:0006702-&&-androgen biosynthetic process-%%-GO:0030539-&&-male genitalia development-%%-GO:0061370-&&-testosterone biosynthetic process|cellular_component-&-1&-GO:0005783-&&-endoplasmic reticulum-%%-GO:0005789-&&-endoplasmic reticulum membrane-%%-GO:0043231-&&-intracellular membrane-bounded organelle|molecular_function-&-1&-G…	G:9606:HSD17B3	HSD17B3	TRUE	KEGG-&-1&-hsa01100-&&-Metabolic pathways-%%-hsa00140-&&-Steroid hormone biosynthesis	HSD17B3	Homo sapiens (Human)-&&-9606	Gene Symbol-&-1&-HSD17B3	0.340319	0	4	5	FALSE	HSD17B3	25.5	0	4	0	0.676931	FALSE	0	HSD17B3	104	0.322368
814527	taxon:9606	3.17009	0.00011882	182575	1902	catechol-O-methyltransferase	gene	biological_process-&-1&-GO:0035814-&&-negative regulation of renal sodium excretion-%%-GO:0007565-&&-female pregnancy-%%-GO:0007612-&&-learning-%%-GO:0007614-&&-short-term memory-%%-GO:0008210-&&-estrogen metabolic process-%%-GO:0042493-&&-response to drug-%%-GO:0014070-&&-response to organic cyclic compound-%%-GO:0016036-&&-cellular response to phosphate starvation-%%-GO:0032259-&&-methylation-%…	G:9606:COMT	COMT	TRUE	KEGG-&-1&-hsa01100-&&-Metabolic pathways-%%-hsa04728-&&-Dopaminergic synapse-%%-hsa00350-&&-Tyrosine metabolism-%%-hsa00140-&&-Steroid hormone biosynthesis	COMT	Homo sapiens (Human)-&&-9606	Gene Symbol-&-1&-COMT	0.315449	0	2	5	FALSE	COMT	25.5	0	2	0	0.638319	FALSE	0	COMT	106	0.521277
814528	taxon:9606	2.32845	0.0160798	178478	1902	proliferating cell nuclear antigen	gene	biological_process-&-1&-GO:0000082-&&-G1/S transition of mitotic cell cycle-%%-GO:0000083-&&-regulation of transcription involved in G1/S transition of mitotic cell cycle-%%-GO:0000722-&&-telomere maintenance via recombination-%%-GO:0000723-&&-telomere maintenance-%%-GO:0006266-&&-DNA ligation-%%-GO:0006283-&&-transcription-coupled nucleotide-excision repair-%%-GO:0006296-&&-nucleotide-excision r…	G:9606:PCNA	PCNA	TRUE	KEGG-&-1&-hsa03410-&&-Base excision repair-%%-hsa03030-&&-DNA replication-%%-hsa04110-&&-Cell cycle-%%-hsa03430-&&-Mismatch repair-%%-hsa03420-&&-Nucleotide excision repair-%%-hsa04530-&&-Tight junction-%%-hsa05161-&&-Hepatitis B	PCNA	Homo sapiens (Human)-&&-9606	Gene Symbol-&-1&-PCNA	0.429471	0.22069	30	5	FALSE	PCNA	27.5	0	30	0	0.778592	FALSE	0	PCNA	14936	0.124697
814529	taxon:9606	1.97947	0.0639404	180506	1902	heat shock protein 90 alpha family class A member 1	gene	biological_process-&-1&-GO:0000086-&&-G2/M transition of mitotic cell cycle-%%-GO:0006986-&&-response to unfolded protein-%%-GO:0042026-&&-protein refolding-%%-GO:0007165-&&-signal transduction-%%-GO:0051131-&&-chaperone-mediated protein complex assembly-%%-GO:0006839-&&-mitochondrial transport-%%-GO:0006898-&&-receptor-mediated endocytosis-%%-GO:0007004-&&-telomere maintenance via telomerase-%%-…	G:9606:HSP90AA1	HSP90AA1	TRUE	KEGG-&-1&-hsa04914-&&-Progesterone-mediated oocyte maturation-%%-hsa04217-&&-Necroptosis-%%-hsa04621-&&-NOD-like receptor signaling pathway-%%-hsa04915-&&-Estrogen signaling pathway-%%-hsa04141-&&-Protein processing in endoplasmic reticulum-%%-hsa04657-&&-IL-17 signaling pathway-%%-hsa04151-&&-PI3K-Akt signaling pathway-%%-hsa04612-&&-Antigen processing and presentation-%%-hsa04659-&&-Th17 cell d…	HSP90AA1	Homo sapiens (Human)-&&-9606	Gene Symbol-&-1&-HSP90AA1	0.505185	0.149616	69	4	FALSE	HSP90AA1	25.5072	0	69	0	0.836755	FALSE	0	HSP90AA1	65368	0.0907731
814530	taxon:9606	0	0	171290	1902	carboxypeptidase A4	gene	biological_process-&-1&-GO:0006508-&&-proteolysis-%%-GO:0016573-&&-histone acetylation|cellular_component-&-1&-GO:0005575-&&-cellular_component-%%-GO:0005615-&&-extracellular space|molecular_function-&-1&-GO:0004181-&&-metallocarboxypeptidase activity-%%-GO:0008270-&&-zinc ion binding	G:9606:CPA4	CPA4	TRUE		CPA4	Homo sapiens (Human)-&&-9606	Gene Symbol-&-1&-CPA4	0	0	0	0	TRUE	CPA4	0	0	0	0	9.22337e+10	FALSE	0	CPA4	0	0
814531	taxon:9606	2.76833	0.00043819	179482	1902	nibrin	gene	biological_process-&-1&-GO:0006260-&&-DNA replication-%%-GO:0000077-&&-DNA damage checkpoint-%%-GO:0000723-&&-telomere maintenance-%%-GO:0000724-&&-double-strand break repair via homologous recombination-%%-GO:0000729-&&-DNA double-strand break processing-%%-GO:0000731-&&-DNA synthesis involved in DNA repair-%%-GO:0000732-&&-strand displacement-%%-GO:0001832-&&-blastocyst growth-%%-GO:0006302-&&-…	G:9606:NBN	NBN	TRUE	KEGG-&-1&-hsa04218-&&-Cellular senescence-%%-hsa03440-&&-Homologous recombination	NBN	Homo sapiens (Human)-&&-9606	Gene Symbol-&-1&-NBN	0.361229	0.333333	9	5	FALSE	NBN	30.3333	0	9	0	0.705279	FALSE	0	NBN	558	0.247723
814532	taxon:9606	0	0	175378	1902	CART prepropeptide	gene	biological_process-&-1&-GO:0000186-&&-activation of MAPKK activity-%%-GO:0001678-&&-cellular glucose homeostasis-%%-GO:0007267-&&-cell-cell signaling-%%-GO:0007165-&&-signal transduction-%%-GO:0007186-&&-G-protein coupled receptor signaling pathway-%%-GO:0007218-&&-neuropeptide signaling pathway-%%-GO:0007268-&&-chemical synaptic transmission-%%-GO:0050796-&&-regulation of insulin secretion-%%-GO…	G:9606:CARTPT	CARTPT	TRUE		CARTPT	Homo sapiens (Human)-&&-9606	Gene Symbol-&-1&-CARTPT	0	0	0	0	TRUE	CARTPT	0	0	0	0	9.22337e+10	FALSE	0	CARTPT	0	0
814533	taxon:9606	0	0	171279	1902	IGF2 antisense RNA	gene		G:9606:IGF2-AS	IGF2-AS	TRUE		IGF2-AS	Homo sapiens (Human)-&&-9606	Gene Symbol-&-1&-IGF2-AS	0	0	0	0	TRUE	IGF2-AS	0	0	0	0	9.22337e+10	FALSE	0	IGF2-AS	0	0
814534	taxon:9606	2.50147	0.00130764	178441	1902	platelet derived growth factor receptor alpha	gene	biological_process-&-1&-GO:0000165-&&-MAPK cascade-%%-GO:0001553-&&-luteinization-%%-GO:0001775-&&-cell activation-%%-GO:0007204-&&-positive regulation of cytosolic calcium ion concentration-%%-GO:0008284-&&-positive regulation of cell proliferation-%%-GO:0016032-&&-viral process-%%-GO:0010544-&&-negative regulation of platelet activation-%%-GO:0010863-&&-positive regulation of phospholipase C ac…	G:9606:PDGFRA	PDGFRA	TRUE	KEGG-&-1&-hsa05231-&&-Choline metabolism in cancer-%%-hsa04072-&&-Phospholipase D signaling pathway-%%-hsa04810-&&-Regulation of actin cytoskeleton-%%-hsa01521-&&-EGFR tyrosine kinase inhibitor resistance-%%-hsa04020-&&-Calcium signaling pathway-%%-hsa05218-&&-Melanoma-%%-hsa04630-&&-JAK-STAT signaling pathway-%%-hsa04151-&&-PI3K-Akt signaling pathway-%%-hsa05230-&&-Central carbon metabolism in c…	PDGFRA	Homo sapiens (Human)-&&-9606	Gene Symbol-&-1&-PDGFRA	0.399766	0.525641	13	4	FALSE	PDGFRA	34.5385	0	13	0	0.749756	FALSE	0	PDGFRA	1782	0.200805
814535	taxon:9606	3.21994	0.00592949	180485	1902	5-hydroxytryptamine receptor 1A	gene	biological_process-&-1&-GO:0001662-&&-behavioral fear response-%%-GO:0007186-&&-G-protein coupled receptor signaling pathway-%%-GO:0007198-&&-adenylate cyclase-inhibiting serotonin receptor signaling pathway-%%-GO:0007210-&&-serotonin receptor signaling pathway-%%-GO:0008283-&&-cell proliferation-%%-GO:0008284-&&-positive regulation of cell proliferation-%%-GO:0014062-&&-regulation of serotonin s…	G:9606:HTR1A	HTR1A	TRUE	KEGG-&-1&-hsa04742-&&-Taste transduction-%%-hsa04080-&&-Neuroactive ligand-receptor interaction-%%-hsa04726-&&-Serotonergic synapse-%%-hsa04024-&&-cAMP signaling pathway	HTR1A	Homo sapiens (Human)-&&-9606	Gene Symbol-&-1&-HTR1A	0.310565	0	3	5	FALSE	HTR1A	11	0	3	0	0.63001	FALSE	0	HTR1A	3612	0.333333
814536	taxon:9606	4.21701	0	180484	1902	5-hydroxytryptamine receptor 1B	gene	biological_process-&-1&-GO:0002031-&&-G-protein coupled receptor internalization-%%-GO:0007187-&&-G-protein coupled receptor signaling pathway, coupled to cyclic nucleotide second messenger-%%-GO:0007198-&&-adenylate cyclase-inhibiting serotonin receptor signaling pathway-%%-GO:0007205-&&-protein kinase C-activating G-protein coupled receptor signaling pathway-%%-GO:0007268-&&-chemical synaptic t…	G:9606:HTR1B	HTR1B	TRUE	KEGG-&-1&-hsa04742-&&-Taste transduction-%%-hsa04080-&&-Neuroactive ligand-receptor interaction-%%-hsa04726-&&-Serotonergic synapse-%%-hsa04024-&&-cAMP signaling pathway	HTR1B	Homo sapiens (Human)-&&-9606	Gene Symbol-&-1&-HTR1B	0.237135	0	1	6	FALSE	HTR1B	3	0	1	0	0.463832	FALSE	0	HTR1B	0	0
814537	taxon:9606	3.74194	3.674e-05	175367	1902	kallikrein related peptidase 4	gene	biological_process-&-1&-GO:0006508-&&-proteolysis-%%-GO:0031214-&&-biomineral tissue development-%%-GO:0097186-&&-amelogenesis|cellular_component-&-1&-GO:0005576-&&-extracellular region|molecular_function-&-1&-GO:0005515-&&-protein binding-%%-GO:0004252-&&-serine-type endopeptidase activity-%%-GO:0008236-&&-serine-type peptidase activity-%%-GO:0046872-&&-metal ion binding	G:9606:KLK4	KLK4	TRUE		KLK4	Homo sapiens (Human)-&&-9606	Gene Symbol-&-1&-KLK4	0.267241	0	2	6	FALSE	KLK4	4.5	0	2	0	0.543011	FALSE	0	KLK4	18	0.5
814538	taxon:9606	2.40176	0.00146657	178438	1902	platelet derived growth factor receptor beta	gene	biological_process-&-1&-GO:0000165-&&-MAPK cascade-%%-GO:0007165-&&-signal transduction-%%-GO:0006024-&&-glycosaminoglycan biosynthetic process-%%-GO:0007186-&&-G-protein coupled receptor signaling pathway-%%-GO:0007568-&&-aging-%%-GO:0043066-&&-negative regulation of apoptotic process-%%-GO:0008284-&&-positive regulation of cell proliferation-%%-GO:0008584-&&-male gonad development-%%-GO:0009636…	G:9606:PDGFRB	PDGFRB	TRUE	KEGG-&-1&-hsa05231-&&-Choline metabolism in cancer-%%-hsa04072-&&-Phospholipase D signaling pathway-%%-hsa04810-&&-Regulation of actin cytoskeleton-%%-hsa01521-&&-EGFR tyrosine kinase inhibitor resistance-%%-hsa04020-&&-Calcium signaling pathway-%%-hsa05218-&&-Melanoma-%%-hsa04630-&&-JAK-STAT signaling pathway-%%-hsa04151-&&-PI3K-Akt signaling pathway-%%-hsa05230-&&-Central carbon metabolism in c…	PDGFRB	Homo sapiens (Human)-&&-9606	Gene Symbol-&-1&-PDGFRB	0.416361	0.490196	18	4	FALSE	PDGFRB	36.4444	0	18	0	0.766373	FALSE	0	PDGFRB	2330	0.183138
814539	taxon:9606	0	0	180477	1902	5-hydroxytryptamine receptor 3A	gene	biological_process-&-1&-GO:0007210-&&-serotonin receptor signaling pathway-%%-GO:0032414-&&-positive regulation of ion transmembrane transporter activity-%%-GO:0034220-&&-ion transmembrane transport-%%-GO:0042220-&&-response to cocaine-%%-GO:0045471-&&-response to ethanol-%%-GO:0071363-&&-cellular response to growth factor stimulus-%%-GO:0098655-&&-cation transmembrane transport-%%-GO:0098664-&&-…	G:9606:HTR3A	HTR3A	TRUE	KEGG-&-1&-hsa04742-&&-Taste transduction-%%-hsa04726-&&-Serotonergic synapse	HTR3A	Homo sapiens (Human)-&&-9606	Gene Symbol-&-1&-HTR3A	0	0	0	0	TRUE	HTR3A	0	0	0	0	9.22337e+10	FALSE	0	HTR3A	0	0
814540	taxon:9606	0	0	180478	1902	5-hydroxytryptamine receptor 2C	gene	biological_process-&-1&-GO:0001662-&&-behavioral fear response-%%-GO:0006182-&&-cGMP biosynthetic process-%%-GO:0006874-&&-cellular calcium ion homeostasis-%%-GO:0007200-&&-phospholipase C-activating G-protein coupled receptor signaling pathway-%%-GO:0007208-&&-phospholipase C-activating serotonin receptor signaling pathway-%%-GO:0007210-&&-serotonin receptor signaling pathway-%%-GO:0007268-&&-ch…	G:9606:HTR2C	HTR2C	TRUE	KEGG-&-1&-hsa04020-&&-Calcium signaling pathway-%%-hsa04080-&&-Neuroactive ligand-receptor interaction-%%-hsa04540-&&-Gap junction-%%-hsa04726-&&-Serotonergic synapse-%%-hsa04750-&&-Inflammatory mediator regulation of TRP channels	HTR2C	Homo sapiens (Human)-&&-9606	Gene Symbol-&-1&-HTR2C	0	0	0	0	TRUE	HTR2C	0	0	0	0	9.22337e+10	FALSE	0	HTR2C	0	0
814541	taxon:9606	3.36364	5.363e-05	179449	1902	leptin	gene	biological_process-&-1&-GO:0000122-&&-negative regulation of transcription from RNA polymerase II promoter-%%-GO:0001525-&&-angiogenesis-%%-GO:0001542-&&-ovulation from ovarian follicle-%%-GO:0001666-&&-response to hypoxia-%%-GO:0001890-&&-placenta development-%%-GO:0001936-&&-regulation of endothelial cell proliferation-%%-GO:0002021-&&-response to dietary excess-%%-GO:0003300-&&-cardiac muscle …	G:9606:LEP	LEP	TRUE	KEGG-&-1&-hsa04152-&&-AMPK signaling pathway-%%-hsa04932-&&-Non-alcoholic fatty liver disease (NAFLD)-%%-hsa04080-&&-Neuroactive ligand-receptor interaction-%%-hsa04920-&&-Adipocytokine signaling pathway-%%-hsa04630-&&-JAK-STAT signaling pathway-%%-hsa04060-&&-Cytokine-cytokine receptor interaction	LEP	Homo sapiens (Human)-&&-9606	Gene Symbol-&-1&-LEP	0.297297	0	2	5	FALSE	LEP	10	0	2	0	0.606061	FALSE	0	LEP	32	0.5
814542	taxon:9606	2.86217	0.00018404	178427	1902	3-phosphoinositide dependent protein kinase 1	gene	biological_process-&-1&-GO:0002223-&&-stimulatory C-type lectin receptor signaling pathway-%%-GO:0003323-&&-type B pancreatic cell development-%%-GO:0030036-&&-actin cytoskeleton organization-%%-GO:0035556-&&-intracellular signal transduction-%%-GO:0006351-&&-transcription, DNA-templated-%%-GO:0006355-&&-regulation of transcription, DNA-templated-%%-GO:0006468-&&-protein phosphorylation-%%-GO:000…	G:9606:PDPK1	PDPK1	TRUE	KEGG-&-1&-hsa04152-&&-AMPK signaling pathway-%%-hsa05231-&&-Choline metabolism in cancer-%%-hsa05205-&&-Proteoglycans in cancer-%%-hsa04150-&&-mTOR signaling pathway-%%-hsa04151-&&-PI3K-Akt signaling pathway-%%-hsa04210-&&-Apoptosis-%%-hsa04722-&&-Neurotrophin signaling pathway-%%-hsa05223-&&-Non-small cell lung cancer-%%-hsa04660-&&-T cell receptor signaling pathway-%%-hsa04140-&&-Autophagy - an…	PDPK1	Homo sapiens (Human)-&&-9606	Gene Symbol-&-1&-PDPK1	0.349385	0.3	5	5	FALSE	PDPK1	28.8	0	5	0	0.689638	FALSE	0	PDPK1	274	0.298947
814543	taxon:9606	2.57771	0.00266951	178422	1902	platelet and endothelial cell adhesion molecule 1	gene	biological_process-&-1&-GO:0002576-&&-platelet degranulation-%%-GO:0007155-&&-cell adhesion-%%-GO:0007165-&&-signal transduction-%%-GO:0006909-&&-phagocytosis-%%-GO:0008037-&&-cell recognition-%%-GO:0030198-&&-extracellular matrix organization-%%-GO:0043312-&&-neutrophil degranulation-%%-GO:0050900-&&-leukocyte migration-%%-GO:0050904-&&-diapedesis-%%-GO:0072011-&&-glomerular endothelium developm…	G:9606:PECAM1	PECAM1	TRUE	KEGG-&-1&-hsa05144-&&-Malaria-%%-hsa04670-&&-Leukocyte transendothelial migration-%%-hsa04514-&&-Cell adhesion molecules (CAMs)-%%-hsa05418-&&-Fluid shear stress and atherosclerosis	PECAM1	Homo sapiens (Human)-&&-9606	Gene Symbol-&-1&-PECAM1	0.387941	0.25	8	4	FALSE	PECAM1	38	0	8	0	0.737048	FALSE	0	PECAM1	3078	0.243548
814544	taxon:9606	0	0	180464	1902	integrin binding sialoprotein	gene	biological_process-&-1&-GO:0001649-&&-osteoblast differentiation-%%-GO:0007155-&&-cell adhesion-%%-GO:0030198-&&-extracellular matrix organization-%%-GO:0030282-&&-bone mineralization-%%-GO:0071363-&&-cellular response to growth factor stimulus|cellular_component-&-1&-GO:0016020-&&-membrane-%%-GO:0005576-&&-extracellular region-%%-GO:0005615-&&-extracellular space-%%-GO:0031012-&&-extracellular m…	G:9606:IBSP	IBSP	TRUE	KEGG-&-1&-hsa04512-&&-ECM-receptor interaction-%%-hsa04151-&&-PI3K-Akt signaling pathway-%%-hsa05165-&&-Human papillomavirus infection-%%-hsa04510-&&-Focal adhesion	IBSP	Homo sapiens (Human)-&&-9606	Gene Symbol-&-1&-IBSP	0	0	0	0	TRUE	IBSP	0	0	0	0	9.22337e+10	FALSE	0	IBSP	0	0
814545	taxon:9606	2.54839	0.00320512	179443	1902	galectin 3	gene	biological_process-&-1&-GO:0002548-&&-monocyte chemotaxis-%%-GO:0006397-&&-mRNA processing-%%-GO:0008380-&&-RNA splicing-%%-GO:0030593-&&-neutrophil chemotaxis-%%-GO:0030855-&&-epithelial cell differentiation-%%-GO:0042129-&&-regulation of T cell proliferation-%%-GO:0043312-&&-neutrophil degranulation-%%-GO:0045087-&&-innate immune response-%%-GO:0045806-&&-negative regulation of endocytosis-%%-G…	G:9606:LGALS3	LGALS3	TRUE		LGALS3	Homo sapiens (Human)-&&-9606	Gene Symbol-&-1&-LGALS3	0.392405	0.2	10	5	FALSE	LGALS3	29	0	10	0	0.741935	FALSE	0	LGALS3	3472	0.172024
814546	taxon:9606	0	0	179437	1902	luteinizing hormone beta polypeptide	gene	biological_process-&-1&-GO:0007267-&&-cell-cell signaling-%%-GO:0007165-&&-signal transduction-%%-GO:0006701-&&-progesterone biosynthetic process-%%-GO:0007186-&&-G-protein coupled receptor signaling pathway-%%-GO:0008584-&&-male gonad development-%%-GO:0009755-&&-hormone-mediated signaling pathway-%%-GO:0016486-&&-peptide hormone processing-%%-GO:0030728-&&-ovulation|cellular_component-&-1&-GO:0…	G:9606:LHB	HH23	TRUE	KEGG-&-1&-hsa04912-&&-GnRH signaling pathway-%%-hsa04913-&&-Ovarian steroidogenesis-%%-hsa04080-&&-Neuroactive ligand-receptor interaction-%%-hsa04917-&&-Prolactin signaling pathway	LHB	Homo sapiens (Human)-&&-9606	Gene Symbol-&-1&-LHB	0	0	0	0	TRUE	HH23	0	0	0	0	9.22337e+10	FALSE	0	HH23	0	0
814547	taxon:9606	2.8827	0.00080311	182510	1902	adenosine deaminase	gene	biological_process-&-1&-GO:0001666-&&-response to hypoxia-%%-GO:0001821-&&-histamine secretion-%%-GO:0001829-&&-trophectodermal cell differentiation-%%-GO:0001889-&&-liver development-%%-GO:0001890-&&-placenta development-%%-GO:0002314-&&-germinal center B cell differentiation-%%-GO:0002636-&&-positive regulation of germinal center formation-%%-GO:0002686-&&-negative regulation of leukocyte migra…	G:9606:ADA	ADA	TRUE	KEGG-&-1&-hsa01100-&&-Metabolic pathways-%%-hsa00230-&&-Purine metabolism-%%-hsa05340-&&-Primary immunodeficiency	ADA	Homo sapiens (Human)-&&-9606	Gene Symbol-&-1&-ADA	0.346897	0	3	5	FALSE	ADA	32	0	3	0	0.686217	FALSE	0	ADA	1024	0.378049
814548	taxon:9606	2.70088	0.00631861	180462	1902	intercellular adhesion molecule 1	gene	biological_process-&-1&-GO:0001541-&&-ovarian follicle development-%%-GO:0007157-&&-heterophilic cell-cell adhesion via plasma membrane cell adhesion molecules-%%-GO:0001910-&&-regulation of leukocyte mediated cytotoxicity-%%-GO:0001975-&&-response to amphetamine-%%-GO:0002291-&&-T cell activation via T cell receptor contact with antigen bound to MHC molecule on antigen presenting cell-%%-GO:0002…	G:9606:ICAM1	ICAM1	TRUE	KEGG-&-1&-hsa04064-&&-NF-kappa B signaling pathway-%%-hsa04933-&&-AGE-RAGE signaling pathway in diabetic complications-%%-hsa05166-&&-Human T-cell leukemia virus 1 infection-%%-hsa05143-&&-African trypanosomiasis-%%-hsa05169-&&-Epstein-Barr virus infection-%%-hsa04514-&&-Cell adhesion molecules (CAMs)-%%-hsa04650-&&-Natural killer cell mediated cytotoxicity-%%-hsa05167-&&-Kaposi sarcoma-associate…	ICAM1	Homo sapiens (Human)-&&-9606	Gene Symbol-&-1&-ICAM1	0.37025	0.155556	10	5	FALSE	ICAM1	23.2	0	10	0	0.71652	FALSE	0	ICAM1	6634	0.187705
814549	taxon:9606	0	0	171228	1902	toll like receptor 7	gene	biological_process-&-1&-GO:0001774-&&-microglial cell activation-%%-GO:0001932-&&-regulation of protein phosphorylation-%%-GO:0002224-&&-toll-like receptor signaling pathway-%%-GO:0002755-&&-MyD88-dependent toll-like receptor signaling pathway-%%-GO:0006954-&&-inflammatory response-%%-GO:0007252-&&-I-kappaB phosphorylation-%%-GO:0071260-&&-cellular response to mechanical stimulus-%%-GO:0032722-&&…	G:9606:TLR7	TLR7	TRUE	KEGG-&-1&-hsa05162-&&-Measles-%%-hsa05164-&&-Influenza A-%%-hsa04620-&&-Toll-like receptor signaling pathway	TLR7	Homo sapiens (Human)-&&-9606	Gene Symbol-&-1&-TLR7	0	0	0	0	TRUE	TLR7	0	0	0	0	9.22337e+10	FALSE	0	TLR7	0	0
814550	taxon:9606	2.5044	0.00214343	182492	1902	Fas cell surface death receptor	gene	biological_process-&-1&-GO:0002377-&&-immunoglobulin production-%%-GO:0003014-&&-renal system process-%%-GO:0006915-&&-apoptotic process-%%-GO:0007165-&&-signal transduction-%%-GO:0006461-&&-protein complex assembly-%%-GO:0006919-&&-activation of cysteine-type endopeptidase activity involved in apoptotic process-%%-GO:0006924-&&-activation-induced cell death of T cells-%%-GO:0006925-&&-inflammato…	G:9606:FAS	FAS	TRUE	KEGG-&-1&-hsa04115-&&-p53 signaling pathway-%%-hsa04932-&&-Non-alcoholic fatty liver disease (NAFLD)-%%-hsa05143-&&-African trypanosomiasis-%%-hsa05205-&&-Proteoglycans in cancer-%%-hsa05169-&&-Epstein-Barr virus infection-%%-hsa04210-&&-Apoptosis-%%-hsa04060-&&-Cytokine-cytokine receptor interaction-%%-hsa05167-&&-Kaposi sarcoma-associated herpesvirus infection-%%-hsa05161-&&-Hepatitis B-%%-hsa0…	FAS	Homo sapiens (Human)-&&-9606	Gene Symbol-&-1&-FAS	0.399297	0.358333	16	5	FALSE	FAS	29	0	16	0	0.749267	FALSE	0	FAS	3276	0.165948
814551	taxon:9606	2.16716	0.0228028	179422	1902	MDM2 proto-oncogene	gene	biological_process-&-1&-GO:0000122-&&-negative regulation of transcription from RNA polymerase II promoter-%%-GO:0042787-&&-protein ubiquitination involved in ubiquitin-dependent protein catabolic process-%%-GO:0001568-&&-blood vessel development-%%-GO:0001974-&&-blood vessel remodeling-%%-GO:0002027-&&-regulation of heart rate-%%-GO:0003181-&&-atrioventricular valve morphogenesis-%%-GO:0003203-&…	G:9606:MDM2	MDM2	TRUE	KEGG-&-1&-hsa04115-&&-p53 signaling pathway-%%-hsa04120-&&-Ubiquitin mediated proteolysis-%%-hsa04110-&&-Cell cycle-%%-hsa05205-&&-Proteoglycans in cancer-%%-hsa05218-&&-Melanoma-%%-hsa04151-&&-PI3K-Akt signaling pathway-%%-hsa05169-&&-Epstein-Barr virus infection-%%-hsa05163-&&-Human cytomegalovirus infection-%%-hsa01522-&&-Endocrine resistance-%%-hsa05220-&&-Chronic myeloid leukemia-%%-hsa04625…	MDM2	Homo sapiens (Human)-&&-9606	Gene Symbol-&-1&-MDM2	0.461434	0.184766	52	4	FALSE	MDM2	26.3654	0	52	0	0.805474	FALSE	0	MDM2	27070	0.111165
814552	taxon:9606	2.47801	0.00256272	182491	1902	Fas ligand	gene	biological_process-&-1&-GO:0000122-&&-negative regulation of transcription from RNA polymerase II promoter-%%-GO:0007267-&&-cell-cell signaling-%%-GO:0006915-&&-apoptotic process-%%-GO:0007165-&&-signal transduction-%%-GO:0006351-&&-transcription, DNA-templated-%%-GO:0006919-&&-activation of cysteine-type endopeptidase activity involved in apoptotic process-%%-GO:0006925-&&-inflammatory cell apop…	G:9606:FASLG	FASLG	TRUE	KEGG-&-1&-hsa04932-&&-Non-alcoholic fatty liver disease (NAFLD)-%%-hsa05143-&&-African trypanosomiasis-%%-hsa05205-&&-Proteoglycans in cancer-%%-hsa04210-&&-Apoptosis-%%-hsa04060-&&-Cytokine-cytokine receptor interaction-%%-hsa04722-&&-Neurotrophin signaling pathway-%%-hsa05161-&&-Hepatitis B-%%-hsa04014-&&-Ras signaling pathway-%%-hsa05332-&&-Graft-versus-host disease-%%-hsa05164-&&-Influenza A-…	FASLG	Homo sapiens (Human)-&&-9606	Gene Symbol-&-1&-FASLG	0.40355	0.417582	14	4	FALSE	FASLG	30.0714	0	14	0	0.753666	FALSE	0	FASLG	3174	0.169492
814553	taxon:9606	2.79179	5.42e-06	174293	1902	nestin	gene	biological_process-&-1&-GO:0000086-&&-G2/M transition of mitotic cell cycle-%%-GO:0007417-&&-central nervous system development-%%-GO:0007420-&&-brain development-%%-GO:0030844-&&-positive regulation of intermediate filament depolymerization-%%-GO:0031076-&&-embryonic camera-type eye development-%%-GO:0032091-&&-negative regulation of protein binding-%%-GO:0043086-&&-negative regulation of cataly…	G:9606:NES	NES	TRUE		NES	Homo sapiens (Human)-&&-9606	Gene Symbol-&-1&-NES	0.358193	0.666667	3	5	FALSE	NES	48.3333	0	3	0	0.701369	FALSE	0	NES	8	0.443425
814554	taxon:9606	3.14956	0	177366	1902	HNF1 homeobox B	gene	biological_process-&-1&-GO:0000122-&&-negative regulation of transcription from RNA polymerase II promoter-%%-GO:0001714-&&-endodermal cell fate specification-%%-GO:0001822-&&-kidney development-%%-GO:0001826-&&-inner cell mass cell differentiation-%%-GO:0006351-&&-transcription, DNA-templated-%%-GO:0007219-&&-Notch signaling pathway-%%-GO:0042493-&&-response to drug-%%-GO:0009749-&&-response to …	G:9606:HNF1B	HNF1B	TRUE	KEGG-&-1&-hsa04950-&&-Maturity onset diabetes of the young	HNF1B	Homo sapiens (Human)-&&-9606	Gene Symbol-&-1&-HNF1B	0.317505	1	2	5	FALSE	HNF1B	32.5	0	2	0	0.64174	FALSE	0	HNF1B	0	0.590909
814555	taxon:9606	2.13196	0.0310229	182481	1902	androgen receptor	gene	biological_process-&-1&-GO:0016049-&&-cell growth-%%-GO:0001701-&&-in utero embryonic development-%%-GO:0007267-&&-cell-cell signaling-%%-GO:0003073-&&-regulation of systemic arterial blood pressure-%%-GO:0003382-&&-epithelial cell morphogenesis-%%-GO:0007165-&&-signal transduction-%%-GO:0006351-&&-transcription, DNA-templated-%%-GO:0006367-&&-transcription initiation from RNA polymerase II promo…	G:9606:AR	AR	TRUE	KEGG-&-1&-hsa04114-&&-Oocyte meiosis-%%-hsa05215-&&-Prostate cancer-%%-hsa05200-&&-Pathways in cancer	AR	Homo sapiens (Human)-&&-9606	Gene Symbol-&-1&-AR	0.469051	0.261224	50	4	FALSE	AR	32.86	0	50	0	0.811339	FALSE	0	AR	34848	0.129134
814556	taxon:9606	2.67449	0.00020876	177363	1902	transcription factor 7 like 2	gene	biological_process-&-1&-GO:0000122-&&-negative regulation of transcription from RNA polymerase II promoter-%%-GO:0001568-&&-blood vessel development-%%-GO:0007223-&&-Wnt signaling pathway, calcium modulating pathway-%%-GO:0006351-&&-transcription, DNA-templated-%%-GO:0006357-&&-regulation of transcription from RNA polymerase II promoter-%%-GO:0007050-&&-cell cycle arrest-%%-GO:0008283-&&-cell pro…	G:9606:TCF7L2	TCF7L2	TRUE	KEGG-&-1&-hsa04916-&&-Melanogenesis-%%-hsa05210-&&-Colorectal cancer-%%-hsa05221-&&-Acute myeloid leukemia-%%-hsa05412-&&-Arrhythmogenic right ventricular cardiomyopathy (ARVC)-%%-hsa05217-&&-Basal cell carcinoma-%%-hsa04520-&&-Adherens junction-%%-hsa04390-&&-Hippo signaling pathway-%%-hsa04934-&&-Cushing syndrome-%%-hsa05213-&&-Endometrial cancer-%%-hsa05226-&&-Gastric cancer-%%-hsa05225-&&-Hep…	TCF7L2	Homo sapiens (Human)-&&-9606	Gene Symbol-&-1&-TCF7L2	0.373904	0.428571	8	5	FALSE	TCF7L2	36.75	0	8	0	0.720919	FALSE	0	TCF7L2	416	0.273321
814557	taxon:9606	3.19355	0.00010877	181452	1902	Fc fragment of IgG receptor IIIa	gene	biological_process-&-1&-GO:0006955-&&-immune response-%%-GO:0038096-&&-Fc-gamma receptor signaling pathway involved in phagocytosis-%%-GO:0050776-&&-regulation of immune response|cellular_component-&-1&-GO:0005886-&&-plasma membrane-%%-GO:0016021-&&-integral component of membrane-%%-GO:0009897-&&-external side of plasma membrane-%%-GO:0070062-&&-extracellular exosome|molecular_function-&-1&-GO:00…	G:9606:FCGR3A	FCGR3A	TRUE	KEGG-&-1&-hsa04145-&&-Phagosome-%%-hsa05140-&&-Leishmaniasis-%%-hsa05150-&&-Staphylococcus aureus infection-%%-hsa05322-&&-Systemic lupus erythematosus-%%-hsa04650-&&-Natural killer cell mediated cytotoxicity-%%-hsa05152-&&-Tuberculosis-%%-hsa04380-&&-Osteoclast differentiation-%%-hsa04666-&&-Fc gamma R-mediated phagocytosis	FCGR3A	Homo sapiens (Human)-&&-9606	Gene Symbol-&-1&-FCGR3A	0.313131	0.666667	3	5	FALSE	FCGR3A	17	0	3	0	0.634409	FALSE	0	FCGR3A	126	0.395349
814558	taxon:9606	2.71554	0.00038722	182479	1902	A-Raf proto-oncogene, serine/threonine kinase	gene	biological_process-&-1&-GO:0000165-&&-MAPK cascade-%%-GO:0000186-&&-activation of MAPKK activity-%%-GO:0006464-&&-cellular protein modification process-%%-GO:0007275-&&-multicellular organism development-%%-GO:0043066-&&-negative regulation of apoptotic process-%%-GO:0009968-&&-negative regulation of signal transduction-%%-GO:0030154-&&-cell differentiation-%%-GO:0032006-&&-regulation of TOR sign…	G:9606:ARAF	ARAF	TRUE	KEGG-&-1&-hsa01521-&&-EGFR tyrosine kinase inhibitor resistance-%%-hsa05218-&&-Melanoma-%%-hsa05205-&&-Proteoglycans in cancer-%%-hsa04270-&&-Vascular smooth muscle contraction-%%-hsa01522-&&-Endocrine resistance-%%-hsa05223-&&-Non-small cell lung cancer-%%-hsa05220-&&-Chronic myeloid leukemia-%%-hsa05161-&&-Hepatitis B-%%-hsa05219-&&-Bladder cancer-%%-hsa05226-&&-Gastric cancer-%%-hsa04720-&&-Lo…	ARAF	Homo sapiens (Human)-&&-9606	Gene Symbol-&-1&-ARAF	0.368251	0.416667	9	5	FALSE	ARAF	25.3333	0	9	0	0.714076	FALSE	0	ARAF	598	0.211111
814559	taxon:9606	2.38123	0.00245688	179394	1902	MET proto-oncogene, receptor tyrosine kinase	gene	biological_process-&-1&-GO:0000165-&&-MAPK cascade-%%-GO:0001886-&&-endothelial cell morphogenesis-%%-GO:0007165-&&-signal transduction-%%-GO:0007166-&&-cell surface receptor signaling pathway-%%-GO:0008283-&&-cell proliferation-%%-GO:0010507-&&-negative regulation of autophagy-%%-GO:0014066-&&-regulation of phosphatidylinositol 3-kinase signaling-%%-GO:0018108-&&-peptidyl-tyrosine phosphorylatio…	G:9606:MET	MET	TRUE	KEGG-&-1&-hsa01521-&&-EGFR tyrosine kinase inhibitor resistance-%%-hsa05218-&&-Melanoma-%%-hsa05205-&&-Proteoglycans in cancer-%%-hsa04151-&&-PI3K-Akt signaling pathway-%%-hsa05100-&&-Bacterial invasion of epithelial cells-%%-hsa05230-&&-Central carbon metabolism in cancer-%%-hsa05211-&&-Renal cell carcinoma-%%-hsa04520-&&-Adherens junction-%%-hsa04015-&&-Rap1 signaling pathway-%%-hsa04014-&&-Ras…	MET	Homo sapiens (Human)-&&-9606	Gene Symbol-&-1&-MET	0.419951	0.358333	16	4	FALSE	MET	36.75	0	16	0	0.769795	FALSE	0	MET	3084	0.176382
814560	taxon:9606	2.6217	0.00498072	182466	1902	ras homolog family member A	gene	biological_process-&-1&-GO:0030036-&&-actin cytoskeleton organization-%%-GO:0007179-&&-transforming growth factor beta receptor signaling pathway-%%-GO:0007266-&&-Rho protein signal transduction-%%-GO:0016032-&&-viral process-%%-GO:0016477-&&-cell migration-%%-GO:0016579-&&-protein deubiquitination-%%-GO:0021762-&&-substantia nigra development-%%-GO:0030168-&&-platelet activation-%%-GO:0030334-&&…	G:9606:RHOA	RHOA	TRUE	KEGG-&-1&-hsa04921-&&-Oxytocin signaling pathway-%%-hsa05205-&&-Proteoglycans in cancer-%%-hsa04530-&&-Tight junction-%%-hsa04270-&&-Vascular smooth muscle contraction-%%-hsa04611-&&-Platelet activation-%%-hsa04722-&&-Neurotrophin signaling pathway-%%-hsa04015-&&-Rap1 signaling pathway-%%-hsa04014-&&-Ras signaling pathway-%%-hsa04360-&&-Axon guidance-%%-hsa05130-&&-Pathogenic Escherichia coli inf…	RHOA	Homo sapiens (Human)-&&-9606	Gene Symbol-&-1&-RHOA	0.381432	0.333333	13	5	FALSE	RHOA	24.5385	0	13	0	0.729717	FALSE	0	RHOA	3980	0.16817
814561	taxon:9606	3.48094	0	169149	1902	epididymal peptidase inhibitor	gene	biological_process-&-1&-GO:0019730-&&-antimicrobial humoral response-%%-GO:0042742-&&-defense response to bacterium-%%-GO:0010466-&&-negative regulation of peptidase activity-%%-GO:0010951-&&-negative regulation of endopeptidase activity-%%-GO:0051259-&&-protein oligomerization-%%-GO:0090281-&&-negative regulation of calcium ion import-%%-GO:1901318-&&-negative regulation of flagellated sperm mot…	G:9606:EPPIN	EPPIN	TRUE		EPPIN	Homo sapiens (Human)-&&-9606	Gene Symbol-&-1&-EPPIN	0.287279	0	1	5	FALSE	EPPIN	16	0	1	0	0.58651	FALSE	0	EPPIN	0	0
814562	taxon:9606	0	0	170164	1902	taurine up-regulated 1 (non-protein coding)	gene		G:9606:TUG1	TUG1	TRUE		TUG1	Homo sapiens (Human)-&&-9606	Gene Symbol-&-1&-TUG1	0	0	0	0	TRUE	TUG1	0	0	0	0	9.22337e+10	FALSE	0	TUG1	0	0
814563	taxon:9606	3.1261	0.00037438	181425	1902	fibroblast growth factor 1	gene	biological_process-&-1&-GO:0000165-&&-MAPK cascade-%%-GO:0000187-&&-activation of MAPK activity-%%-GO:0001525-&&-angiogenesis-%%-GO:0001759-&&-organ induction-%%-GO:0007165-&&-signal transduction-%%-GO:0007275-&&-multicellular organism development-%%-GO:0009653-&&-anatomical structure morphogenesis-%%-GO:0008283-&&-cell proliferation-%%-GO:0008284-&&-positive regulation of cell proliferation-%%-G…	G:9606:FGF1	FGF1	TRUE	KEGG-&-1&-hsa04810-&&-Regulation of actin cytoskeleton-%%-hsa05218-&&-Melanoma-%%-hsa05226-&&-Gastric cancer-%%-hsa04010-&&-MAPK signaling pathway-%%-hsa04151-&&-PI3K-Akt signaling pathway-%%-hsa04390-&&-Hippo signaling pathway-%%-hsa04015-&&-Rap1 signaling pathway-%%-hsa05200-&&-Pathways in cancer-%%-hsa04014-&&-Ras signaling pathway-%%-hsa05224-&&-Breast cancer	FGF1	Homo sapiens (Human)-&&-9606	Gene Symbol-&-1&-FGF1	0.319887	0.133333	6	5	FALSE	FGF1	12.1667	0	6	0	0.64565	FALSE	0	FGF1	406	0.262963
814564	taxon:9606	2.95601	0.00174508	181424	1902	fibroblast growth factor 2	gene	biological_process-&-1&-GO:0000165-&&-MAPK cascade-%%-GO:0000187-&&-activation of MAPK activity-%%-GO:0001658-&&-branching involved in ureteric bud morphogenesis-%%-GO:0001938-&&-positive regulation of endothelial cell proliferation-%%-GO:0002042-&&-cell migration involved in sprouting angiogenesis-%%-GO:0007165-&&-signal transduction-%%-GO:0006661-&&-phosphatidylinositol biosynthetic process-%%-…	G:9606:FGF2	FGF2	TRUE	KEGG-&-1&-hsa01521-&&-EGFR tyrosine kinase inhibitor resistance-%%-hsa04810-&&-Regulation of actin cytoskeleton-%%-hsa05218-&&-Melanoma-%%-hsa05205-&&-Proteoglycans in cancer-%%-hsa04151-&&-PI3K-Akt signaling pathway-%%-hsa05167-&&-Kaposi sarcoma-associated herpesvirus infection-%%-hsa04015-&&-Rap1 signaling pathway-%%-hsa04014-&&-Ras signaling pathway-%%-hsa05226-&&-Gastric cancer-%%-hsa04010-&&…	FGF2	Homo sapiens (Human)-&&-9606	Gene Symbol-&-1&-FGF2	0.338294	0.0555556	9	5	FALSE	FGF2	11.1111	0	9	0	0.673998	FALSE	0	FGF2	1712	0.178908
814565	taxon:9606	3.6305	0.0058651	179378	1902	KIT ligand	gene	biological_process-&-1&-GO:0000165-&&-MAPK cascade-%%-GO:0001541-&&-ovarian follicle development-%%-GO:0001755-&&-neural crest cell migration-%%-GO:0002687-&&-positive regulation of leukocyte migration-%%-GO:0002763-&&-positive regulation of myeloid leukocyte differentiation-%%-GO:0007155-&&-cell adhesion-%%-GO:0007165-&&-signal transduction-%%-GO:0008283-&&-cell proliferation-%%-GO:0008584-&&-ma…	G:9606:KITLG	KITLG	TRUE	KEGG-&-1&-hsa04916-&&-Melanogenesis-%%-hsa04072-&&-Phospholipase D signaling pathway-%%-hsa04640-&&-Hematopoietic cell lineage-%%-hsa04151-&&-PI3K-Akt signaling pathway-%%-hsa04010-&&-MAPK signaling pathway-%%-hsa04015-&&-Rap1 signaling pathway-%%-hsa05200-&&-Pathways in cancer-%%-hsa04014-&&-Ras signaling pathway	KITLG	Homo sapiens (Human)-&&-9606	Gene Symbol-&-1&-KITLG	0.275444	0	2	5	FALSE	KITLG	5.5	0	2	0	0.561584	FALSE	0	KITLG	4582	0.5
814566	taxon:9606	3.27859	9.822e-05	181419	1902	fibroblast growth factor 7	gene	biological_process-&-1&-GO:0000165-&&-MAPK cascade-%%-GO:0007165-&&-signal transduction-%%-GO:0008284-&&-positive regulation of cell proliferation-%%-GO:0008543-&&-fibroblast growth factor receptor signaling pathway-%%-GO:0008544-&&-epidermis development-%%-GO:0009611-&&-response to wounding-%%-GO:0010463-&&-mesenchymal cell proliferation-%%-GO:0010838-&&-positive regulation of keratinocyte proli…	G:9606:FGF7	FGF7	TRUE	KEGG-&-1&-hsa04810-&&-Regulation of actin cytoskeleton-%%-hsa05218-&&-Melanoma-%%-hsa04151-&&-PI3K-Akt signaling pathway-%%-hsa05226-&&-Gastric cancer-%%-hsa04010-&&-MAPK signaling pathway-%%-hsa04015-&&-Rap1 signaling pathway-%%-hsa05200-&&-Pathways in cancer-%%-hsa05224-&&-Breast cancer-%%-hsa04014-&&-Ras signaling pathway	FGF7	Homo sapiens (Human)-&&-9606	Gene Symbol-&-1&-FGF7	0.305009	0.2	5	5	FALSE	FGF7	11.4	0	5	0	0.620235	FALSE	0	FGF7	138	0.36129
814567	taxon:9606	3.31965	4.345e-05	181418	1902	fibroblast growth factor 8	gene	biological_process-&-1&-GO:0000165-&&-MAPK cascade-%%-GO:0001569-&&-branching involved in blood vessel morphogenesis-%%-GO:0001656-&&-metanephros development-%%-GO:0001658-&&-branching involved in ureteric bud morphogenesis-%%-GO:0001759-&&-organ induction-%%-GO:0001823-&&-mesonephros development-%%-GO:0001839-&&-neural plate morphogenesis-%%-GO:0001947-&&-heart looping-%%-GO:0001974-&&-blood ves…	G:9606:FGF8	FGF8	TRUE	KEGG-&-1&-hsa04810-&&-Regulation of actin cytoskeleton-%%-hsa05218-&&-Melanoma-%%-hsa05226-&&-Gastric cancer-%%-hsa04151-&&-PI3K-Akt signaling pathway-%%-hsa04010-&&-MAPK signaling pathway-%%-hsa04015-&&-Rap1 signaling pathway-%%-hsa05224-&&-Breast cancer-%%-hsa04014-&&-Ras signaling pathway-%%-hsa05200-&&-Pathways in cancer	FGF8	Homo sapiens (Human)-&&-9606	Gene Symbol-&-1&-FGF8	0.301237	0.166667	4	5	FALSE	FGF8	11.75	0	4	0	0.613392	FALSE	0	FGF8	76	0.45
814568	taxon:9606	2.82698	0.00017423	180391	1902	granzyme B	gene	biological_process-&-1&-GO:0006915-&&-apoptotic process-%%-GO:0016485-&&-protein processing-%%-GO:0042267-&&-natural killer cell mediated cytotoxicity-%%-GO:0019835-&&-cytolysis-%%-GO:1900740-&&-positive regulation of protein insertion into mitochondrial membrane involved in apoptotic signaling pathway|cellular_component-&-1&-GO:0001772-&&-immunological synapse-%%-GO:0016020-&&-membrane-%%-GO:000…	G:9606:GZMB	GZMB	TRUE	KEGG-&-1&-hsa05332-&&-Graft-versus-host disease-%%-hsa05202-&&-Transcriptional misregulation in cancer-%%-hsa04210-&&-Apoptosis-%%-hsa04650-&&-Natural killer cell mediated cytotoxicity-%%-hsa04940-&&-Type I diabetes mellitus-%%-hsa05320-&&-Autoimmune thyroid disease-%%-hsa05330-&&-Allograft rejection	GZMB	Homo sapiens (Human)-&&-9606	Gene Symbol-&-1&-GZMB	0.353734	0.6	6	5	FALSE	GZMB	31.6667	0	6	0	0.695503	FALSE	0	GZMB	230	0.287879
814569	taxon:9606	0	0	159910	1902	metastasis associated lung adenocarcinoma transcript 1 (non-protein coding)	gene		G:9606:MALAT1	MALAT1	TRUE		MALAT1	Homo sapiens (Human)-&&-9606	Gene Symbol-&-1&-MALAT1	0	0	0	0	TRUE	MALAT1	0	0	0	0	9.22337e+10	FALSE	0	MALAT1	0	0
814570	taxon:9606	2.94721	0.00020358	181409	1902	DNA methyltransferase 3 alpha	gene	biological_process-&-1&-GO:0000122-&&-negative regulation of transcription from RNA polymerase II promoter-%%-GO:0000278-&&-mitotic cell cycle-%%-GO:0006306-&&-DNA methylation-%%-GO:0006346-&&-methylation-dependent chromatin silencing-%%-GO:0006349-&&-regulation of gene expression by genetic imprinting-%%-GO:0007283-&&-spermatogenesis-%%-GO:0007568-&&-aging-%%-GO:0042493-&&-response to drug-%%-GO…	G:9606:DNMT3A	DNMT3A	TRUE	KEGG-&-1&-hsa01100-&&-Metabolic pathways-%%-hsa05206-&&-MicroRNAs in cancer-%%-hsa00270-&&-Cysteine and methionine metabolism	DNMT3A	Homo sapiens (Human)-&&-9606	Gene Symbol-&-1&-DNMT3A	0.339303	0.47619	7	5	FALSE	DNMT3A	22.7143	0	7	0	0.675464	FALSE	0	DNMT3A	352	0.270408
814571	taxon:9606	3.15249	5.273e-05	181408	1902	DNA methyltransferase 3 beta	gene	biological_process-&-1&-GO:0000122-&&-negative regulation of transcription from RNA polymerase II promoter-%%-GO:0001666-&&-response to hypoxia-%%-GO:0006306-&&-DNA methylation-%%-GO:0042493-&&-response to drug-%%-GO:0009636-&&-response to toxic substance-%%-GO:0010212-&&-response to ionizing radiation-%%-GO:0010628-&&-positive regulation of gene expression-%%-GO:0014823-&&-response to activity-%…	G:9606:DNMT3B	DNMT3B	TRUE	KEGG-&-1&-hsa01100-&&-Metabolic pathways-%%-hsa05206-&&-MicroRNAs in cancer-%%-hsa00270-&&-Cysteine and methionine metabolism	DNMT3B	Homo sapiens (Human)-&&-9606	Gene Symbol-&-1&-DNMT3B	0.317209	0.6	5	5	FALSE	DNMT3B	18.4	0	5	0	0.641251	FALSE	0	DNMT3B	48	0.334545
814572	taxon:9606	2.5044	0.00230309	181411	1902	DNA methyltransferase 1	gene	biological_process-&-1&-GO:0000122-&&-negative regulation of transcription from RNA polymerase II promoter-%%-GO:0006306-&&-DNA methylation-%%-GO:0006351-&&-transcription, DNA-templated-%%-GO:0007265-&&-Ras protein signal transduction-%%-GO:0010216-&&-maintenance of DNA methylation-%%-GO:0010628-&&-positive regulation of gene expression-%%-GO:0016458-&&-gene silencing-%%-GO:0016569-&&-covalent ch…	G:9606:DNMT1	DNMT1	TRUE	KEGG-&-1&-hsa01100-&&-Metabolic pathways-%%-hsa05206-&&-MicroRNAs in cancer-%%-hsa00270-&&-Cysteine and methionine metabolism	DNMT1	Homo sapiens (Human)-&&-9606	Gene Symbol-&-1&-DNMT1	0.399297	0.346405	18	5	FALSE	DNMT1	32.2778	0	18	0	0.749267	FALSE	0	DNMT1	3444	0.183396
814573	taxon:9606	2.85337	1.281e-05	176281	1902	TNF receptor superfamily member 11a	gene	biological_process-&-1&-GO:0001503-&&-ossification-%%-GO:0002250-&&-adaptive immune response-%%-GO:0002548-&&-monocyte chemotaxis-%%-GO:0007267-&&-cell-cell signaling-%%-GO:0007165-&&-signal transduction-%%-GO:0006954-&&-inflammatory response-%%-GO:0048535-&&-lymph node development-%%-GO:0008284-&&-positive regulation of cell proliferation-%%-GO:0009314-&&-response to radiation-%%-GO:0042981-&&-r…	G:9606:TNFRSF11A	TNFRSF11A	TRUE	KEGG-&-1&-hsa04064-&&-NF-kappa B signaling pathway-%%-hsa05323-&&-Rheumatoid arthritis-%%-hsa04917-&&-Prolactin signaling pathway-%%-hsa04060-&&-Cytokine-cytokine receptor interaction-%%-hsa04380-&&-Osteoclast differentiation	TNFRSF11A	Homo sapiens (Human)-&&-9606	Gene Symbol-&-1&-TNFRSF11A	0.350462	0.666667	3	5	FALSE	TNFRSF11A	39.6667	0	3	0	0.691105	FALSE	0	TNFRSF11A	26	0.413194
814574	taxon:9606	3.02346	0.0123032	181397	1902	dipeptidyl peptidase 4	gene	biological_process-&-1&-GO:0001662-&&-behavioral fear response-%%-GO:0001666-&&-response to hypoxia-%%-GO:0007155-&&-cell adhesion-%%-GO:0006508-&&-proteolysis-%%-GO:0050796-&&-regulation of insulin secretion-%%-GO:0008284-&&-positive regulation of cell proliferation-%%-GO:0010716-&&-negative regulation of extracellular matrix disassembly-%%-GO:0046718-&&-viral entry into host cell-%%-GO:0031295-…	G:9606:DPP4	DPP4	TRUE	KEGG-&-1&-hsa04974-&&-Protein digestion and absorption	DPP4	Homo sapiens (Human)-&&-9606	Gene Symbol-&-1&-DPP4	0.330747	0.178571	8	5	FALSE	DPP4	10.25	0	8	0	0.662757	FALSE	0	DPP4	9574	0.168103
814575	taxon:9606	3.06452	0.00024901	176276	1902	TNF receptor superfamily member 10a	gene	biological_process-&-1&-GO:0006915-&&-apoptotic process-%%-GO:0007165-&&-signal transduction-%%-GO:0006919-&&-activation of cysteine-type endopeptidase activity involved in apoptotic process-%%-GO:0006954-&&-inflammatory response-%%-GO:0006955-&&-immune response-%%-GO:0007166-&&-cell surface receptor signaling pathway-%%-GO:0007250-&&-activation of NF-kappaB-inducing kinase activity-%%-GO:0007275…	G:9606:TNFRSF10A	TNFRSF10A	TRUE	KEGG-&-1&-hsa05162-&&-Measles-%%-hsa05164-&&-Influenza A-%%-hsa04217-&&-Necroptosis-%%-hsa04210-&&-Apoptosis-%%-hsa04060-&&-Cytokine-cytokine receptor interaction-%%-hsa04650-&&-Natural killer cell mediated cytotoxicity	TNFRSF10A	Homo sapiens (Human)-&&-9606	Gene Symbol-&-1&-TNFRSF10A	0.326316	0.5	4	5	FALSE	TNFRSF10A	20	0	4	0	0.655914	FALSE	0	TNFRSF10A	238	0.340517
814576	taxon:9606	3.98827	0	176279	1902	TNF receptor superfamily member 10c	gene	biological_process-&-1&-GO:0007165-&&-signal transduction-%%-GO:0006954-&&-inflammatory response-%%-GO:0006955-&&-immune response-%%-GO:0007275-&&-multicellular organism development-%%-GO:0042981-&&-regulation of apoptotic process-%%-GO:0032496-&&-response to lipopolysaccharide-%%-GO:0033209-&&-tumor necrosis factor-mediated signaling pathway-%%-GO:0042127-&&-regulation of cell proliferation-%%-G…	G:9606:TNFRSF10C	TNFRSF10C	TRUE	KEGG-&-1&-hsa04060-&&-Cytokine-cytokine receptor interaction	TNFRSF10C	Homo sapiens (Human)-&&-9606	Gene Symbol-&-1&-TNFRSF10C	0.250735	0	1	6	FALSE	TNFRSF10C	8	0	1	0	0.501955	FALSE	0	TNFRSF10C	0	0
814577	taxon:9606	0	0	171149	1902	endogenous retrovirus group W member 1	gene	biological_process-&-1&-GO:0006949-&&-syncytium formation-%%-GO:0009653-&&-anatomical structure morphogenesis|cellular_component-&-1&-GO:0005886-&&-plasma membrane-%%-GO:0016021-&&-integral component of membrane-%%-GO:0019031-&&-viral envelope	G:9606:ERVW-1	ERVW-1	TRUE		ERVW-1	Homo sapiens (Human)-&&-9606	Gene Symbol-&-1&-ERVW-1	0	0	0	0	TRUE	ERVW-1	0	0	0	0	9.22337e+10	FALSE	0	ERVW-1	0	0
814578	taxon:9606	0	0	177292	1902	telomerase RNA component	gene		G:9606:TERC	TERC	TRUE	KEGG-&-1&-hsa05226-&&-Gastric cancer-%%-hsa05225-&&-Hepatocellular carcinoma-%%-hsa05200-&&-Pathways in cancer	TERC	Homo sapiens (Human)-&&-9606	Gene Symbol-&-1&-TERC	0	0	0	0	TRUE	TERC	0	0	0	0	9.22337e+10	FALSE	0	TERC	0	0
814579	taxon:9606	2.80352	0.00561488	179337	1902	membrane metalloendopeptidase	gene	biological_process-&-1&-GO:0001822-&&-kidney development-%%-GO:0002003-&&-angiotensin maturation-%%-GO:0006508-&&-proteolysis-%%-GO:0006518-&&-peptide metabolic process-%%-GO:0019233-&&-sensory perception of pain-%%-GO:0043312-&&-neutrophil degranulation-%%-GO:0046449-&&-creatinine metabolic process-%%-GO:0050435-&&-beta-amyloid metabolic process-%%-GO:0071345-&&-cellular response to cytokine sti…	G:9606:MME	MME	TRUE	KEGG-&-1&-hsa04614-&&-Renin-angiotensin system-%%-hsa05010-&&-Alzheimer disease-%%-hsa04640-&&-Hematopoietic cell lineage-%%-hsa04974-&&-Protein digestion and absorption	MME	Homo sapiens (Human)-&&-9606	Gene Symbol-&-1&-MME	0.356695	0.1	5	5	FALSE	MME	22	0	5	0	0.699413	FALSE	0	MME	3388	0.22766
814580	taxon:9606	2.5132	0.00054964	177289	1902	telomerase reverse transcriptase	gene	biological_process-&-1&-GO:0000723-&&-telomere maintenance-%%-GO:0001172-&&-transcription, RNA-templated-%%-GO:0006278-&&-RNA-dependent DNA biosynthetic process-%%-GO:0007004-&&-telomere maintenance via telomerase-%%-GO:0007005-&&-mitochondrion organization-%%-GO:0010629-&&-negative regulation of gene expression-%%-GO:0046326-&&-positive regulation of glucose import-%%-GO:0046686-&&-response to c…	G:9606:TERT	TERT	TRUE	KEGG-&-1&-hsa05166-&&-Human T-cell leukemia virus 1 infection-%%-hsa05226-&&-Gastric cancer-%%-hsa05225-&&-Hepatocellular carcinoma-%%-hsa05165-&&-Human papillomavirus infection-%%-hsa05200-&&-Pathways in cancer	TERT	Homo sapiens (Human)-&&-9606	Gene Symbol-&-1&-TERT	0.3979	0.348485	12	4	FALSE	TERT	38	0	12	0	0.747801	FALSE	0	TERT	930	0.214689
814581	taxon:9606	3.04692	0.00211326	179336	1902	matrix metallopeptidase 1	gene	biological_process-&-1&-GO:0006508-&&-proteolysis-%%-GO:0016032-&&-viral process-%%-GO:0022617-&&-extracellular matrix disassembly-%%-GO:0030574-&&-collagen catabolic process-%%-GO:0032461-&&-positive regulation of protein oligomerization-%%-GO:0044267-&&-cellular protein metabolic process-%%-GO:0050900-&&-leukocyte migration|cellular_component-&-1&-GO:0005576-&&-extracellular region-%%-GO:000557…	G:9606:MMP1	MMP1	TRUE	KEGG-&-1&-hsa03320-&&-PPAR signaling pathway-%%-hsa05219-&&-Bladder cancer-%%-hsa05323-&&-Rheumatoid arthritis-%%-hsa04926-&&-Relaxin signaling pathway-%%-hsa04657-&&-IL-17 signaling pathway-%%-hsa05200-&&-Pathways in cancer	MMP1	Homo sapiens (Human)-&&-9606	Gene Symbol-&-1&-MMP1	0.3282	0.107143	8	5	FALSE	MMP1	9.125	0	8	0	0.658847	FALSE	0	MMP1	1244	0.169118
814582	taxon:9606	3.03519	0.00089321	179333	1902	matrix metallopeptidase 7	gene	biological_process-&-1&-GO:0006508-&&-proteolysis-%%-GO:0007568-&&-aging-%%-GO:0022617-&&-extracellular matrix disassembly-%%-GO:0071260-&&-cellular response to mechanical stimulus-%%-GO:0030574-&&-collagen catabolic process-%%-GO:0031667-&&-response to nutrient levels-%%-GO:0044849-&&-estrous cycle-%%-GO:0060135-&&-maternal process involved in female pregnancy|cellular_component-&-1&-GO:0005576-…	G:9606:MMP7	MMP7	TRUE	KEGG-&-1&-hsa05166-&&-Human T-cell leukemia virus 1 infection-%%-hsa04310-&&-Wnt signaling pathway	MMP7	Homo sapiens (Human)-&&-9606	Gene Symbol-&-1&-MMP7	0.329469	0.178571	8	5	FALSE	MMP7	9.625	0	8	0	0.660802	FALSE	0	MMP7	636	0.180288
814583	taxon:9606	2.50147	0.00261294	177285	1902	transcription factor AP-2 alpha	gene	biological_process-&-1&-GO:0000122-&&-negative regulation of transcription from RNA polymerase II promoter-%%-GO:0001822-&&-kidney development-%%-GO:0003404-&&-optic vesicle morphogenesis-%%-GO:0003409-&&-optic cup structural organization-%%-GO:0006366-&&-transcription from RNA polymerase II promoter-%%-GO:0006357-&&-regulation of transcription from RNA polymerase II promoter-%%-GO:0007605-&&-sen…	G:9606:TFAP2A	TFAP2A	TRUE		TFAP2A	Homo sapiens (Human)-&&-9606	Gene Symbol-&-1&-TFAP2A	0.399766	0.315789	19	5	FALSE	TFAP2A	33.2105	0	19	0	0.749756	FALSE	0	TFAP2A	3184	0.187333
814584	taxon:9606	2.67742	0.0097419	179335	1902	matrix metallopeptidase 2	gene	biological_process-&-1&-GO:0001525-&&-angiogenesis-%%-GO:0001666-&&-response to hypoxia-%%-GO:0001955-&&-blood vessel maturation-%%-GO:0001957-&&-intramembranous ossification-%%-GO:0006508-&&-proteolysis-%%-GO:0007566-&&-embryo implantation-%%-GO:0022617-&&-extracellular matrix disassembly-%%-GO:0071230-&&-cellular response to amino acid stimulus-%%-GO:0030574-&&-collagen catabolic process-%%-GO:…	G:9606:MMP2	MMP2	TRUE	KEGG-&-1&-hsa04912-&&-GnRH signaling pathway-%%-hsa05219-&&-Bladder cancer-%%-hsa04933-&&-AGE-RAGE signaling pathway in diabetic complications-%%-hsa04926-&&-Relaxin signaling pathway-%%-hsa04915-&&-Estrogen signaling pathway-%%-hsa05205-&&-Proteoglycans in cancer-%%-hsa04670-&&-Leukocyte transendothelial migration-%%-hsa01522-&&-Endocrine resistance-%%-hsa05418-&&-Fluid shear stress and atherosc…	MMP2	Homo sapiens (Human)-&&-9606	Gene Symbol-&-1&-MMP2	0.373494	0.0909091	12	5	FALSE	MMP2	14.5	0	12	0	0.72043	FALSE	0	MMP2	8056	0.118056
814585	taxon:9606	3.06745	0.00155576	179334	1902	matrix metallopeptidase 3	gene	biological_process-&-1&-GO:0006508-&&-proteolysis-%%-GO:0010727-&&-negative regulation of hydrogen peroxide metabolic process-%%-GO:0022617-&&-extracellular matrix disassembly-%%-GO:0030574-&&-collagen catabolic process-%%-GO:0032461-&&-positive regulation of protein oligomerization-%%-GO:0071732-&&-cellular response to nitric oxide-%%-GO:1903209-&&-positive regulation of oxidative stress-induced…	G:9606:MMP3	MMP3	TRUE	KEGG-&-1&-hsa05202-&&-Transcriptional misregulation in cancer-%%-hsa05323-&&-Rheumatoid arthritis-%%-hsa04657-&&-IL-17 signaling pathway-%%-hsa05215-&&-Prostate cancer-%%-hsa04668-&&-TNF signaling pathway	MMP3	Homo sapiens (Human)-&&-9606	Gene Symbol-&-1&-MMP3	0.326004	0	6	5	FALSE	MMP3	10.1667	0	6	0	0.655425	FALSE	0	MMP3	1230	0.199275
814586	taxon:9606	2.49267	0.00164768	182401	1902	activating transcription factor 3	gene	biological_process-&-1&-GO:0000122-&&-negative regulation of transcription from RNA polymerase II promoter-%%-GO:0006366-&&-transcription from RNA polymerase II promoter-%%-GO:0006094-&&-gluconeogenesis-%%-GO:0008284-&&-positive regulation of cell proliferation-%%-GO:0034198-&&-cellular response to amino acid starvation-%%-GO:0035914-&&-skeletal muscle cell differentiation-%%-GO:0036499-&&-PERK-m…	G:9606:ATF3	ATF3	TRUE		ATF3	Homo sapiens (Human)-&&-9606	Gene Symbol-&-1&-ATF3	0.401176	0.383333	16	4	FALSE	ATF3	35.9375	0	16	0	0.751222	FALSE	0	ATF3	2938	0.201896
814587	taxon:9606	2.73607	3.976e-05	175233	1902	histone deacetylase 9	gene	biological_process-&-1&-GO:0000122-&&-negative regulation of transcription from RNA polymerase II promoter-%%-GO:0001975-&&-response to amphetamine-%%-GO:0006351-&&-transcription, DNA-templated-%%-GO:0006954-&&-inflammatory response-%%-GO:0007507-&&-heart development-%%-GO:0045892-&&-negative regulation of transcription, DNA-templated-%%-GO:0016575-&&-histone deacetylation-%%-GO:0030182-&&-neuron…	G:9606:HDAC9	HDAC9	TRUE	KEGG-&-1&-hsa05034-&&-Alcoholism-%%-hsa05203-&&-Viral carcinogenesis	HDAC9	Homo sapiens (Human)-&&-9606	Gene Symbol-&-1&-HDAC9	0.365488	0.619048	7	5	FALSE	HDAC9	42.7143	0	7	0	0.710655	FALSE	0	HDAC9	94	0.32116
814588	taxon:9606	2.84164	0.00013022	182400	1902	activating transcription factor 4	gene	biological_process-&-1&-GO:0006366-&&-transcription from RNA polymerase II promoter-%%-GO:0043267-&&-negative regulation of potassium ion transport-%%-GO:0006094-&&-gluconeogenesis-%%-GO:0006355-&&-regulation of transcription, DNA-templated-%%-GO:0006520-&&-cellular amino acid metabolic process-%%-GO:0007214-&&-gamma-aminobutyric acid signaling pathway-%%-GO:0010575-&&-positive regulation of vasc…	G:9606:ATF4	ATF4	TRUE	KEGG-&-1&-hsa04912-&&-GnRH signaling pathway-%%-hsa04211-&&-Longevity regulating pathway-%%-hsa04932-&&-Non-alcoholic fatty liver disease (NAFLD)-%%-hsa04915-&&-Estrogen signaling pathway-%%-hsa05166-&&-Human T-cell leukemia virus 1 infection-%%-hsa04261-&&-Adrenergic signaling in cardiomyocytes-%%-hsa04918-&&-Thyroid hormone synthesis-%%-hsa04210-&&-Apoptosis-%%-hsa04722-&&-Neurotrophin signalin…	ATF4	Homo sapiens (Human)-&&-9606	Gene Symbol-&-1&-ATF4	0.351909	0.607143	8	5	FALSE	ATF4	32.25	0	8	0	0.69306	FALSE	0	ATF4	290	0.295872
814589	taxon:9606	2.9824	0.00106271	179331	1902	matrix metallopeptidase 9	gene	biological_process-&-1&-GO:0001501-&&-skeletal system development-%%-GO:0001503-&&-ossification-%%-GO:0001934-&&-positive regulation of protein phosphorylation-%%-GO:0006508-&&-proteolysis-%%-GO:0007566-&&-embryo implantation-%%-GO:0043066-&&-negative regulation of apoptotic process-%%-GO:0022617-&&-extracellular matrix disassembly-%%-GO:0030225-&&-macrophage differentiation-%%-GO:0030335-&&-posi…	G:9606:MMP9	MMP9	TRUE	KEGG-&-1&-hsa04915-&&-Estrogen signaling pathway-%%-hsa05205-&&-Proteoglycans in cancer-%%-hsa01522-&&-Endocrine resistance-%%-hsa05161-&&-Hepatitis B-%%-hsa05202-&&-Transcriptional misregulation in cancer-%%-hsa05219-&&-Bladder cancer-%%-hsa05206-&&-MicroRNAs in cancer-%%-hsa04926-&&-Relaxin signaling pathway-%%-hsa04657-&&-IL-17 signaling pathway-%%-hsa04670-&&-Leukocyte transendothelial migrat…	MMP9	Homo sapiens (Human)-&&-9606	Gene Symbol-&-1&-MMP9	0.3353	0.266667	6	5	FALSE	MMP9	16.1667	0	6	0	0.669599	FALSE	0	MMP9	772	0.231884
814590	taxon:9606	2.77126	0.00012207	181373	1902	epidermal growth factor	gene	biological_process-&-1&-GO:0006260-&&-DNA replication-%%-GO:0000165-&&-MAPK cascade-%%-GO:0000186-&&-activation of MAPKK activity-%%-GO:0000187-&&-activation of MAPK activity-%%-GO:0001525-&&-angiogenesis-%%-GO:0002092-&&-positive regulation of receptor internalization-%%-GO:0002576-&&-platelet degranulation-%%-GO:0007165-&&-signal transduction-%%-GO:0045741-&&-positive regulation of epidermal gr…	G:9606:EGF	EGF	TRUE	KEGG-&-1&-hsa01521-&&-EGFR tyrosine kinase inhibitor resistance-%%-hsa05218-&&-Melanoma-%%-hsa05223-&&-Non-small cell lung cancer-%%-hsa04015-&&-Rap1 signaling pathway-%%-hsa04014-&&-Ras signaling pathway-%%-hsa05219-&&-Bladder cancer-%%-hsa05226-&&-Gastric cancer-%%-hsa05165-&&-Human papillomavirus infection-%%-hsa05214-&&-Glioma-%%-hsa05215-&&-Prostate cancer-%%-hsa04510-&&-Focal adhesion-%%-hs…	EGF	Homo sapiens (Human)-&&-9606	Gene Symbol-&-1&-EGF	0.360847	0.5	4	4	FALSE	EGF	42.25	0	4	0	0.70479	FALSE	0	EGF	230	0.385321
814591	taxon:9606	0	0	161916	1902	H19, imprinted maternally expressed transcript (non-protein coding)	gene		G:9606:H19	H19	TRUE		H19	Homo sapiens (Human)-&&-9606	Gene Symbol-&-1&-H19	0	0	0	0	TRUE	H19	0	0	0	0	9.22337e+10	FALSE	0	H19	0	0
814592	taxon:9606	2.62463	0.00273773	182396	1902	ATM serine/threonine kinase	gene	biological_process-&-1&-GO:0006260-&&-DNA replication-%%-GO:0000724-&&-double-strand break repair via homologous recombination-%%-GO:0000729-&&-DNA double-strand break processing-%%-GO:0000731-&&-DNA synthesis involved in DNA repair-%%-GO:0000732-&&-strand displacement-%%-GO:0001541-&&-ovarian follicle development-%%-GO:0001666-&&-response to hypoxia-%%-GO:0001756-&&-somitogenesis-%%-GO:0002331-&…	G:9606:ATM	ATM	TRUE	KEGG-&-1&-hsa04115-&&-p53 signaling pathway-%%-hsa04064-&&-NF-kappa B signaling pathway-%%-hsa04110-&&-Cell cycle-%%-hsa05166-&&-Human T-cell leukemia virus 1 infection-%%-hsa04210-&&-Apoptosis-%%-hsa05170-&&-Human immunodeficiency virus 1 infection-%%-hsa05202-&&-Transcriptional misregulation in cancer-%%-hsa04068-&&-FoxO signaling pathway-%%-hsa05206-&&-MicroRNAs in cancer-%%-hsa05165-&&-Human …	ATM	Homo sapiens (Human)-&&-9606	Gene Symbol-&-1&-ATM	0.381006	0.257353	17	5	FALSE	ATM	25.5882	0	17	0	0.729228	FALSE	0	ATM	2774	0.170944
814593	taxon:9606	4.26393	0	179327	1902	matrix metallopeptidase 13	gene	biological_process-&-1&-GO:0001958-&&-endochondral ossification-%%-GO:0003417-&&-growth plate cartilage development-%%-GO:0006508-&&-proteolysis-%%-GO:0022617-&&-extracellular matrix disassembly-%%-GO:0030282-&&-bone mineralization-%%-GO:0030574-&&-collagen catabolic process-%%-GO:0044267-&&-cellular protein metabolic process-%%-GO:0060349-&&-bone morphogenesis|cellular_component-&-1&-GO:0005576-…	G:9606:MMP13	MMP13	TRUE	KEGG-&-1&-hsa04926-&&-Relaxin signaling pathway-%%-hsa04657-&&-IL-17 signaling pathway-%%-hsa04928-&&-Parathyroid hormone synthesis, secretion and action	MMP13	Homo sapiens (Human)-&&-9606	Gene Symbol-&-1&-MMP13	0.234525	0	1	6	FALSE	MMP13	7	0	1	0	0.456012	FALSE	0	MMP13	0	0
814594	taxon:9606	3.26686	0.0069137	179326	1902	matrix metallopeptidase 14	gene	biological_process-&-1&-GO:0001525-&&-angiogenesis-%%-GO:0001541-&&-ovarian follicle development-%%-GO:0001666-&&-response to hypoxia-%%-GO:0001935-&&-endothelial cell proliferation-%%-GO:0001958-&&-endochondral ossification-%%-GO:0006508-&&-proteolysis-%%-GO:0016485-&&-protein processing-%%-GO:0009612-&&-response to mechanical stimulus-%%-GO:0006979-&&-response to oxidative stress-%%-GO:0008584-…	G:9606:MMP14	MMP14	TRUE	KEGG-&-1&-hsa04912-&&-GnRH signaling pathway-%%-hsa04928-&&-Parathyroid hormone synthesis, secretion and action-%%-hsa04668-&&-TNF signaling pathway	MMP14	Homo sapiens (Human)-&&-9606	Gene Symbol-&-1&-MMP14	0.306104	0.0476191	7	5	FALSE	MMP14	6.71429	0	7	0	0.62219	FALSE	0	MMP14	6556	0.193548
814595	taxon:9606	0	0	161913	1902	nuclear paraspeckle assembly transcript 1 (non-protein coding)	gene		G:9606:NEAT1	NEAT1	TRUE		NEAT1	Homo sapiens (Human)-&&-9606	Gene Symbol-&-1&-NEAT1	0	0	0	0	TRUE	NEAT1	0	0	0	0	9.22337e+10	FALSE	0	NEAT1	0	0
814596	taxon:9606	2.02933	0.0553582	181367	1902	epidermal growth factor receptor	gene	biological_process-&-1&-GO:0000165-&&-MAPK cascade-%%-GO:0000186-&&-activation of MAPKK activity-%%-GO:0001503-&&-ossification-%%-GO:0001892-&&-embryonic placenta development-%%-GO:0001934-&&-positive regulation of protein phosphorylation-%%-GO:0001942-&&-hair follicle development-%%-GO:0007165-&&-signal transduction-%%-GO:0006357-&&-regulation of transcription from RNA polymerase II promoter-%%-…	G:9606:EGFR	EGFR	TRUE	KEGG-&-1&-hsa04912-&&-GnRH signaling pathway-%%-hsa04921-&&-Oxytocin signaling pathway-%%-hsa01521-&&-EGFR tyrosine kinase inhibitor resistance-%%-hsa04915-&&-Estrogen signaling pathway-%%-hsa05218-&&-Melanoma-%%-hsa05205-&&-Proteoglycans in cancer-%%-hsa05223-&&-Non-small cell lung cancer-%%-hsa01522-&&-Endocrine resistance-%%-hsa04015-&&-Rap1 signaling pathway-%%-hsa04014-&&-Ras signaling pathw…	EGFR	Homo sapiens (Human)-&&-9606	Gene Symbol-&-1&-EGFR	0.492775	0.163942	65	4	FALSE	EGFR	25.1231	0	65	0	0.828446	FALSE	0	EGFR	59340	0.0933371
814597	taxon:9606	2.90029	0.00225446	176246	1902	neuropilin 1	gene	biological_process-&-1&-GO:0001525-&&-angiogenesis-%%-GO:0001569-&&-branching involved in blood vessel morphogenesis-%%-GO:0001764-&&-neuron migration-%%-GO:0001938-&&-positive regulation of endothelial cell proliferation-%%-GO:0002040-&&-sprouting angiogenesis-%%-GO:0002042-&&-cell migration involved in sprouting angiogenesis-%%-GO:0007267-&&-cell-cell signaling-%%-GO:0007165-&&-signal transduct…	G:9606:NRP1	NRP1	TRUE	KEGG-&-1&-hsa05166-&&-Human T-cell leukemia virus 1 infection-%%-hsa04360-&&-Axon guidance	NRP1	Homo sapiens (Human)-&&-9606	Gene Symbol-&-1&-NRP1	0.344793	0.155556	10	5	FALSE	NRP1	13.1	0	10	0	0.683284	FALSE	0	NRP1	1882	0.153571
814598	taxon:9606	2.55718	0.00216058	176238	1902	CASP8 and FADD like apoptosis regulator	gene	biological_process-&-1&-GO:0006915-&&-apoptotic process-%%-GO:0006508-&&-proteolysis-%%-GO:0007519-&&-skeletal muscle tissue development-%%-GO:0043066-&&-negative regulation of apoptotic process-%%-GO:0016032-&&-viral process-%%-GO:0010667-&&-negative regulation of cardiac muscle cell apoptotic process-%%-GO:0010976-&&-positive regulation of neuron projection development-%%-GO:0014732-&&-skeletal…	G:9606:CFLAR	CFLAR	TRUE	KEGG-&-1&-hsa04064-&&-NF-kappa B signaling pathway-%%-hsa04217-&&-Necroptosis-%%-hsa05142-&&-Chagas disease (American trypanosomiasis)-%%-hsa05160-&&-Hepatitis C-%%-hsa04210-&&-Apoptosis-%%-hsa04668-&&-TNF signaling pathway-%%-hsa04140-&&-Autophagy - animal	CFLAR	Homo sapiens (Human)-&&-9606	Gene Symbol-&-1&-CFLAR	0.391055	0.228571	15	5	FALSE	CFLAR	27.8667	0	15	0	0.740469	FALSE	0	CFLAR	2832	0.168889
814599	taxon:9606	0	0	176233	1902	prominin 1	gene	biological_process-&-1&-GO:0010842-&&-retina layer formation-%%-GO:0045494-&&-photoreceptor cell maintenance-%%-GO:0060042-&&-retina morphogenesis in camera-type eye-%%-GO:0060219-&&-camera-type eye photoreceptor cell differentiation-%%-GO:0072112-&&-glomerular visceral epithelial cell differentiation-%%-GO:0072139-&&-glomerular parietal epithelial cell differentiation-%%-GO:2000768-&&-positive r…	G:9606:PROM1	PROM1	TRUE	KEGG-&-1&-hsa05202-&&-Transcriptional misregulation in cancer	PROM1	Homo sapiens (Human)-&&-9606	Gene Symbol-&-1&-PROM1	0	0	0	0	TRUE	PROM1	0	0	0	0	9.22337e+10	FALSE	0	PROM1	0	0
814600	taxon:9606	3.01173	8.169e-05	181352	1902	eukaryotic translation initiation factor 4E	gene	biological_process-&-1&-GO:0000082-&&-G1/S transition of mitotic cell cycle-%%-GO:0000289-&&-nuclear-transcribed mRNA poly(A) tail shortening-%%-GO:0001662-&&-behavioral fear response-%%-GO:0006405-&&-RNA export from nucleus-%%-GO:0006406-&&-mRNA export from nucleus-%%-GO:0006413-&&-translational initiation-%%-GO:0006417-&&-regulation of translation-%%-GO:0016032-&&-viral process-%%-GO:0010507-&&…	G:9606:EIF4E	EIF4E	TRUE	KEGG-&-1&-hsa04211-&&-Longevity regulating pathway-%%-hsa01521-&&-EGFR tyrosine kinase inhibitor resistance-%%-hsa04150-&&-mTOR signaling pathway-%%-hsa04151-&&-PI3K-Akt signaling pathway-%%-hsa03013-&&-RNA transport-%%-hsa04910-&&-Insulin signaling pathway-%%-hsa04066-&&-HIF-1 signaling pathway	EIF4E	Homo sapiens (Human)-&&-9606	Gene Symbol-&-1&-EIF4E	0.332035	0.5	4	5	FALSE	EIF4E	23.25	0	4	0	0.664712	FALSE	0	EIF4E	134	0.338235
814601	taxon:9606	2.80059	0.0005989	181351	1902	eukaryotic translation initiation factor 4E binding protein 1	gene	biological_process-&-1&-GO:0000082-&&-G1/S transition of mitotic cell cycle-%%-GO:0002192-&&-IRES-dependent translational initiation-%%-GO:0002931-&&-response to ischemia-%%-GO:0008286-&&-insulin receptor signaling pathway-%%-GO:0030324-&&-lung development-%%-GO:0031333-&&-negative regulation of protein complex assembly-%%-GO:0031929-&&-TOR signaling-%%-GO:0045471-&&-response to ethanol-%%-GO:004…	G:9606:EIF4EBP1	EIF4EBP1	TRUE	KEGG-&-1&-hsa04152-&&-AMPK signaling pathway-%%-hsa05231-&&-Choline metabolism in cancer-%%-hsa04211-&&-Longevity regulating pathway-%%-hsa01521-&&-EGFR tyrosine kinase inhibitor resistance-%%-hsa05221-&&-Acute myeloid leukemia-%%-hsa04150-&&-mTOR signaling pathway-%%-hsa04151-&&-PI3K-Akt signaling pathway-%%-hsa05163-&&-Human cytomegalovirus infection-%%-hsa03013-&&-RNA transport-%%-hsa05165-&&-…	EIF4EBP1	Homo sapiens (Human)-&&-9606	Gene Symbol-&-1&-EIF4EBP1	0.357068	0.388889	9	5	FALSE	EIF4EBP1	26.5556	0	9	0	0.699902	FALSE	0	EIF4EBP1	746	0.235005
814602	taxon:9606	0	0	173158	1902	alpha-methylacyl-CoA racemase	gene	biological_process-&-1&-GO:0006699-&&-bile acid biosynthetic process-%%-GO:0008206-&&-bile acid metabolic process-%%-GO:0033540-&&-fatty acid beta-oxidation using acyl-CoA oxidase|cellular_component-&-1&-GO:0005886-&&-plasma membrane-%%-GO:0005739-&&-mitochondrion-%%-GO:0005777-&&-peroxisome-%%-GO:0005737-&&-cytoplasm-%%-GO:0005782-&&-peroxisomal matrix-%%-GO:0043231-&&-intracellular membrane-bou…	G:9606:AMACR	AMACR	TRUE	KEGG-&-1&-hsa01100-&&-Metabolic pathways-%%-hsa00120-&&-Primary bile acid biosynthesis-%%-hsa04146-&&-Peroxisome	AMACR	Homo sapiens (Human)-&&-9606	Gene Symbol-&-1&-AMACR	0	0	0	0	TRUE	AMACR	0	0	0	0	9.22337e+10	FALSE	0	AMACR	0	0
814603	taxon:9606	3.50733	0	171110	1902	synaptonemal complex protein 3	gene	biological_process-&-1&-GO:0007141-&&-male meiosis I-%%-GO:0035093-&&-spermatogenesis, exchange of chromosomal proteins-%%-GO:0051301-&&-cell division|cellular_component-&-1&-GO:0000775-&&-chromosome, centromeric region-%%-GO:0000795-&&-synaptonemal complex-%%-GO:0000800-&&-lateral element-%%-GO:0005634-&&-nucleus|molecular_function-&-1&-GO:0003677-&&-DNA binding	G:9606:SYCP3	SYCP3	TRUE	KEGG-&-1&-hsa03440-&&-Homologous recombination	SYCP3	Homo sapiens (Human)-&&-9606	Gene Symbol-&-1&-SYCP3	0.285117	0	1	5	FALSE	SYCP3	13	0	1	0	0.582111	FALSE	0	SYCP3	0	0
814604	taxon:9606	2.68328	0.0118429	177249	1902	transforming growth factor beta 1	gene	biological_process-&-1&-GO:0000060-&&-protein import into nucleus, translocation-%%-GO:0000122-&&-negative regulation of transcription from RNA polymerase II promoter-%%-GO:0000165-&&-MAPK cascade-%%-GO:0016049-&&-cell growth-%%-GO:0001570-&&-vasculogenesis-%%-GO:0001657-&&-ureteric bud development-%%-GO:0001666-&&-response to hypoxia-%%-GO:0001837-&&-epithelial to mesenchymal transition-%%-GO:00…	G:9606:TGFB1	TGFB1	TRUE	KEGG-&-1&-hsa04932-&&-Non-alcoholic fatty liver disease (NAFLD)-%%-hsa04110-&&-Cell cycle-%%-hsa05205-&&-Proteoglycans in cancer-%%-hsa05166-&&-Human T-cell leukemia virus 1 infection-%%-hsa05321-&&-Inflammatory bowel disease (IBD)-%%-hsa04659-&&-Th17 cell differentiation-%%-hsa05146-&&-Amoebiasis-%%-hsa04060-&&-Cytokine-cytokine receptor interaction-%%-hsa05220-&&-Chronic myeloid leukemia-%%-hsa…	TGFB1	Homo sapiens (Human)-&&-9606	Gene Symbol-&-1&-TGFB1	0.372678	0.128205	13	5	FALSE	TGFB1	16.0769	0	13	0	0.719453	FALSE	0	TGFB1	9938	0.125379
814605	taxon:9606	2.83871	0.00037691	180322	1902	hepatocyte growth factor	gene	biological_process-&-1&-GO:0000165-&&-MAPK cascade-%%-GO:0000187-&&-activation of MAPK activity-%%-GO:0000902-&&-cell morphogenesis-%%-GO:0001837-&&-epithelial to mesenchymal transition-%%-GO:0001889-&&-liver development-%%-GO:0002576-&&-platelet degranulation-%%-GO:0006508-&&-proteolysis-%%-GO:0007067-&&-mitotic nuclear division-%%-GO:0008284-&&-positive regulation of cell proliferation-%%-GO:00…	G:9606:HGF	HGF	TRUE	KEGG-&-1&-hsa01521-&&-EGFR tyrosine kinase inhibitor resistance-%%-hsa05205-&&-Proteoglycans in cancer-%%-hsa05218-&&-Melanoma-%%-hsa04151-&&-PI3K-Akt signaling pathway-%%-hsa05211-&&-Renal cell carcinoma-%%-hsa04015-&&-Rap1 signaling pathway-%%-hsa04014-&&-Ras signaling pathway-%%-hsa05144-&&-Malaria-%%-hsa05226-&&-Gastric cancer-%%-hsa04010-&&-MAPK signaling pathway-%%-hsa05225-&&-Hepatocellula…	HGF	Homo sapiens (Human)-&&-9606	Gene Symbol-&-1&-HGF	0.352273	0	4	5	FALSE	HGF	30.75	0	4	0	0.693548	FALSE	0	HGF	474	0.306701
814606	taxon:9606	2.28446	0.00320698	180317	1902	hypoxia inducible factor 1 alpha subunit	gene	biological_process-&-1&-GO:0001525-&&-angiogenesis-%%-GO:0001666-&&-response to hypoxia-%%-GO:0001755-&&-neural crest cell migration-%%-GO:0001837-&&-epithelial to mesenchymal transition-%%-GO:0001892-&&-embryonic placenta development-%%-GO:0001922-&&-B-1 B cell homeostasis-%%-GO:0001938-&&-positive regulation of endothelial cell proliferation-%%-GO:0001947-&&-heart looping-%%-GO:0002052-&&-posit…	G:9606:HIF1A	HIF1A	TRUE	KEGG-&-1&-hsa05231-&&-Choline metabolism in cancer-%%-hsa05205-&&-Proteoglycans in cancer-%%-hsa04919-&&-Thyroid hormone signaling pathway-%%-hsa04137-&&-Mitophagy - animal-%%-hsa04659-&&-Th17 cell differentiation-%%-hsa05230-&&-Central carbon metabolism in cancer-%%-hsa05211-&&-Renal cell carcinoma-%%-hsa05167-&&-Kaposi sarcoma-associated herpesvirus infection-%%-hsa04140-&&-Autophagy - animal-%…	HIF1A	Homo sapiens (Human)-&&-9606	Gene Symbol-&-1&-HIF1A	0.437741	0.492063	28	4	FALSE	HIF1A	42.5	0	28	0	0.785924	FALSE	0	HIF1A	5754	0.183983
814607	taxon:9606	3.26686	0.00023519	177247	1902	transforming growth factor beta 2	gene	biological_process-&-1&-GO:0000902-&&-cell morphogenesis-%%-GO:0001501-&&-skeletal system development-%%-GO:0001502-&&-cartilage condensation-%%-GO:0001525-&&-angiogenesis-%%-GO:0016049-&&-cell growth-%%-GO:0001654-&&-eye development-%%-GO:0001666-&&-response to hypoxia-%%-GO:0001822-&&-kidney development-%%-GO:0001837-&&-epithelial to mesenchymal transition-%%-GO:0001843-&&-neural tube closure-%…	G:9606:TGFB2	TGFB2	TRUE	KEGG-&-1&-hsa04110-&&-Cell cycle-%%-hsa05166-&&-Human T-cell leukemia virus 1 infection-%%-hsa05205-&&-Proteoglycans in cancer-%%-hsa05321-&&-Inflammatory bowel disease (IBD)-%%-hsa05146-&&-Amoebiasis-%%-hsa04060-&&-Cytokine-cytokine receptor interaction-%%-hsa04390-&&-Hippo signaling pathway-%%-hsa05220-&&-Chronic myeloid leukemia-%%-hsa05161-&&-Hepatitis B-%%-hsa05226-&&-Gastric cancer-%%-hsa05…	TGFB2	Homo sapiens (Human)-&&-9606	Gene Symbol-&-1&-TGFB2	0.306104	0.833333	4	5	FALSE	TGFB2	10.75	0	4	0	0.62219	FALSE	0	TGFB2	392	0.335938
814608	taxon:9606	2.42229	0.0128673	177241	1902	transforming growth factor beta receptor 2	gene	biological_process-&-1&-GO:0001568-&&-blood vessel development-%%-GO:0001569-&&-branching involved in blood vessel morphogenesis-%%-GO:0001570-&&-vasculogenesis-%%-GO:0001666-&&-response to hypoxia-%%-GO:0001701-&&-in utero embryonic development-%%-GO:0001947-&&-heart looping-%%-GO:0002053-&&-positive regulation of mesenchymal cell proliferation-%%-GO:0002088-&&-lens development in camera-type ey…	G:9606:TGFBR2	TGFBR2	TRUE	KEGG-&-1&-hsa05210-&&-Colorectal cancer-%%-hsa04933-&&-AGE-RAGE signaling pathway in diabetic complications-%%-hsa05166-&&-Human T-cell leukemia virus 1 infection-%%-hsa04659-&&-Th17 cell differentiation-%%-hsa04060-&&-Cytokine-cytokine receptor interaction-%%-hsa04350-&&-TGF-beta signaling pathway-%%-hsa04380-&&-Osteoclast differentiation-%%-hsa05220-&&-Chronic myeloid leukemia-%%-hsa04520-&&-Ad…	TGFBR2	Homo sapiens (Human)-&&-9606	Gene Symbol-&-1&-TGFBR2	0.412833	0.169935	18	4	FALSE	TGFBR2	24.8333	0	18	0	0.762952	FALSE	0	TGFBR2	12422	0.130017
814609	taxon:9606	2.67742	4.45e-05	177239	1902	TGFB induced factor homeobox 1	gene	biological_process-&-1&-GO:0000122-&&-negative regulation of transcription from RNA polymerase II promoter-%%-GO:0006351-&&-transcription, DNA-templated-%%-GO:0007275-&&-multicellular organism development-%%-GO:0042493-&&-response to drug-%%-GO:0071363-&&-cellular response to growth factor stimulus|cellular_component-&-1&-GO:0005654-&&-nucleoplasm|molecular_function-&-1&-GO:0005515-&&-protein bin…	G:9606:TGIF1	TGIF1	TRUE	KEGG-&-1&-hsa04350-&&-TGF-beta signaling pathway	TGIF1	Homo sapiens (Human)-&&-9606	Gene Symbol-&-1&-TGIF1	0.373494	0.714286	7	5	FALSE	TGIF1	47.7143	0	7	0	0.72043	FALSE	0	TGIF1	152	0.343268
814610	taxon:9606	2.8563	0.00401752	177232	1902	thrombospondin 1	gene	biological_process-&-1&-GO:0000187-&&-activation of MAPK activity-%%-GO:0001666-&&-response to hypoxia-%%-GO:0001937-&&-negative regulation of endothelial cell proliferation-%%-GO:0001953-&&-negative regulation of cell-matrix adhesion-%%-GO:0002040-&&-sprouting angiogenesis-%%-GO:0002544-&&-chronic inflammatory response-%%-GO:0002576-&&-platelet degranulation-%%-GO:0002581-&&-negative regulation …	G:9606:THBS1	THBS1	TRUE	KEGG-&-1&-hsa04145-&&-Phagosome-%%-hsa05219-&&-Bladder cancer-%%-hsa04115-&&-p53 signaling pathway-%%-hsa05144-&&-Malaria-%%-hsa05206-&&-MicroRNAs in cancer-%%-hsa05205-&&-Proteoglycans in cancer-%%-hsa04512-&&-ECM-receptor interaction-%%-hsa04151-&&-PI3K-Akt signaling pathway-%%-hsa05165-&&-Human papillomavirus infection-%%-hsa04350-&&-TGF-beta signaling pathway-%%-hsa04510-&&-Focal adhesion-%%-…	THBS1	Homo sapiens (Human)-&&-9606	Gene Symbol-&-1&-THBS1	0.350103	0.145455	11	5	FALSE	THBS1	12.6364	0	11	0	0.690616	FALSE	0	THBS1	2490	0.128397
814611	taxon:9606	3.31378	9.898e-05	180307	1902	major histocompatibility complex, class I, A	gene	biological_process-&-1&-GO:0002474-&&-antigen processing and presentation of peptide antigen via MHC class I-%%-GO:0002479-&&-antigen processing and presentation of exogenous peptide antigen via MHC class I, TAP-dependent-%%-GO:0002480-&&-antigen processing and presentation of exogenous peptide antigen via MHC class I, TAP-independent-%%-GO:0016032-&&-viral process-%%-GO:0050776-&&-regulation of …	G:9606:HLA-A	HLA-A	TRUE	KEGG-&-1&-hsa04145-&&-Phagosome-%%-hsa05166-&&-Human T-cell leukemia virus 1 infection-%%-hsa05169-&&-Epstein-Barr virus infection-%%-hsa05163-&&-Human cytomegalovirus infection-%%-hsa05170-&&-Human immunodeficiency virus 1 infection-%%-hsa04514-&&-Cell adhesion molecules (CAMs)-%%-hsa04650-&&-Natural killer cell mediated cytotoxicity-%%-hsa05167-&&-Kaposi sarcoma-associated herpesvirus infection…	HLA-A	Homo sapiens (Human)-&&-9606	Gene Symbol-&-1&-HLA-A	0.30177	0	2	5	FALSE	HLA-A	16.5	0	2	0	0.61437	FALSE	0	HLA-A	90	0.553571
814612	taxon:9606	3.02346	0	177235	1902	tyrosine hydroxylase	gene	biological_process-&-1&-GO:0042136-&&-neurotransmitter biosynthetic process-%%-GO:0001666-&&-response to hypoxia-%%-GO:0001963-&&-synaptic transmission, dopaminergic-%%-GO:0001975-&&-response to amphetamine-%%-GO:0003007-&&-heart morphogenesis-%%-GO:0055114-&&-oxidation-reduction process-%%-GO:0006585-&&-dopamine biosynthetic process from tyrosine-%%-GO:0006631-&&-fatty acid metabolic process-%%-…	G:9606:TH	TH	TRUE	KEGG-&-1&-hsa01100-&&-Metabolic pathways-%%-hsa05031-&&-Amphetamine addiction-%%-hsa04728-&&-Dopaminergic synapse-%%-hsa05034-&&-Alcoholism-%%-hsa00350-&&-Tyrosine metabolism-%%-hsa04917-&&-Prolactin signaling pathway-%%-hsa00790-&&-Folate biosynthesis-%%-hsa05030-&&-Cocaine addiction-%%-hsa05012-&&-Parkinson disease	TH	Homo sapiens (Human)-&&-9606	Gene Symbol-&-1&-TH	0.330747	1	2	5	FALSE	TH	50	0	2	0	0.662757	FALSE	0	TH	0	0.757576
814613	taxon:9606	2.5044	0.0214725	180306	1902	major histocompatibility complex, class I, B	gene	biological_process-&-1&-GO:0002474-&&-antigen processing and presentation of peptide antigen via MHC class I-%%-GO:0002479-&&-antigen processing and presentation of exogenous peptide antigen via MHC class I, TAP-dependent-%%-GO:0002480-&&-antigen processing and presentation of exogenous peptide antigen via MHC class I, TAP-independent-%%-GO:0016032-&&-viral process-%%-GO:0050776-&&-regulation of …	G:9606:HLA-B	HLA-B	TRUE	KEGG-&-1&-hsa04145-&&-Phagosome-%%-hsa05166-&&-Human T-cell leukemia virus 1 infection-%%-hsa05169-&&-Epstein-Barr virus infection-%%-hsa04514-&&-Cell adhesion molecules (CAMs)-%%-hsa05163-&&-Human cytomegalovirus infection-%%-hsa05170-&&-Human immunodeficiency virus 1 infection-%%-hsa04650-&&-Natural killer cell mediated cytotoxicity-%%-hsa05167-&&-Kaposi sarcoma-associated herpesvirus infection…	HLA-B	Homo sapiens (Human)-&&-9606	Gene Symbol-&-1&-HLA-B	0.399297	0.0849673	18	4	FALSE	HLA-B	20.5556	0	18	0	0.749267	FALSE	0	HLA-B	18812	0.124829
814614	taxon:9606	0	0	177229	1902	thrombospondin 4	gene	biological_process-&-1&-GO:0001938-&&-positive regulation of endothelial cell proliferation-%%-GO:0006986-&&-response to unfolded protein-%%-GO:0016525-&&-negative regulation of angiogenesis-%%-GO:0034103-&&-regulation of tissue remodeling-%%-GO:0034976-&&-response to endoplasmic reticulum stress-%%-GO:0048266-&&-behavioral response to pain-%%-GO:0048771-&&-tissue remodeling-%%-GO:0050731-&&-posi…	G:9606:THBS4	THBS4	TRUE	KEGG-&-1&-hsa04145-&&-Phagosome-%%-hsa05144-&&-Malaria-%%-hsa04512-&&-ECM-receptor interaction-%%-hsa04151-&&-PI3K-Akt signaling pathway-%%-hsa05165-&&-Human papillomavirus infection-%%-hsa04510-&&-Focal adhesion	THBS4	Homo sapiens (Human)-&&-9606	Gene Symbol-&-1&-THBS4	0	0	0	0	TRUE	THBS4	0	0	0	0	9.22337e+10	FALSE	0	THBS4	0	0
814615	taxon:9606	3.37537	0.00016171	177220	1902	TIMP metallopeptidase inhibitor 2	gene	biological_process-&-1&-GO:0007417-&&-central nervous system development-%%-GO:0007568-&&-aging-%%-GO:0008285-&&-negative regulation of cell proliferation-%%-GO:0042493-&&-response to drug-%%-GO:0009725-&&-response to hormone-%%-GO:0010951-&&-negative regulation of endopeptidase activity-%%-GO:0022617-&&-extracellular matrix disassembly-%%-GO:0032487-&&-regulation of Rap protein signal transducti…	G:9606:TIMP2	TIMP2	TRUE		TIMP2	Homo sapiens (Human)-&&-9606	Gene Symbol-&-1&-TIMP2	0.296264	0.666667	3	6	FALSE	TIMP2	12	0	3	0	0.604106	FALSE	0	TIMP2	228	0.413793
814616	taxon:9606	3.1085	0.00241822	181312	1902	endoglin	gene	biological_process-&-1&-GO:0001300-&&-chronological cell aging-%%-GO:0001569-&&-branching involved in blood vessel morphogenesis-%%-GO:0001570-&&-vasculogenesis-%%-GO:0001934-&&-positive regulation of protein phosphorylation-%%-GO:0001947-&&-heart looping-%%-GO:0002040-&&-sprouting angiogenesis-%%-GO:0003148-&&-outflow tract septum morphogenesis-%%-GO:0003198-&&-epithelial to mesenchymal transiti…	G:9606:ENG	ENG	TRUE		ENG	Homo sapiens (Human)-&&-9606	Gene Symbol-&-1&-ENG	0.321698	0.238095	7	5	FALSE	ENG	9.71429	0	7	0	0.648583	FALSE	0	ENG	2168	0.201863
814617	taxon:9606	2.63636	0.00146257	182333	1902	CD59 molecule	gene	biological_process-&-1&-GO:0001775-&&-cell activation-%%-GO:0001971-&&-negative regulation of activation of membrane attack complex-%%-GO:0007596-&&-blood coagulation-%%-GO:0006888-&&-ER to Golgi vesicle-mediated transport-%%-GO:0007166-&&-cell surface receptor signaling pathway-%%-GO:0043066-&&-negative regulation of apoptotic process-%%-GO:0030449-&&-regulation of complement activation-%%-GO:00…	G:9606:CD59	CD59	TRUE	KEGG-&-1&-hsa04610-&&-Complement and coagulation cascades-%%-hsa04640-&&-Hematopoietic cell lineage	CD59	Homo sapiens (Human)-&&-9606	Gene Symbol-&-1&-CD59	0.37931	0.238095	7	4	FALSE	CD59	36.5714	0	7	0	0.727273	FALSE	0	CD59	1672	0.256332
814618	taxon:9606	0	0	182330	1902	CD69 molecule	gene	biological_process-&-1&-GO:0007165-&&-signal transduction-%%-GO:0035690-&&-cellular response to drug|cellular_component-&-1&-GO:0005887-&&-integral component of plasma membrane-%%-GO:0009897-&&-external side of plasma membrane|molecular_function-&-1&-GO:0005515-&&-protein binding-%%-GO:0005509-&&-calcium ion binding-%%-GO:0004888-&&-transmembrane signaling receptor activity-%%-GO:0030246-&&-carbo…	G:9606:CD69	CD69	TRUE		CD69	Homo sapiens (Human)-&&-9606	Gene Symbol-&-1&-CD69	0	0	0	0	TRUE	CD69	0	0	0	0	9.22337e+10	FALSE	0	CD69	0	0
814619	taxon:9606	3.04399	6.431e-05	182326	1902	CD79a molecule	gene	biological_process-&-1&-GO:0002250-&&-adaptive immune response-%%-GO:0030183-&&-B cell differentiation-%%-GO:0042100-&&-B cell proliferation-%%-GO:0042113-&&-B cell activation-%%-GO:0050853-&&-B cell receptor signaling pathway|cellular_component-&-1&-GO:0005886-&&-plasma membrane-%%-GO:0005887-&&-integral component of plasma membrane-%%-GO:0005737-&&-cytoplasm-%%-GO:0005771-&&-multivesicular body…	G:9606:CD79A	CD79A	TRUE	KEGG-&-1&-hsa04662-&&-B cell receptor signaling pathway-%%-hsa05340-&&-Primary immunodeficiency	CD79A	Homo sapiens (Human)-&&-9606	Gene Symbol-&-1&-CD79A	0.328516	0	2	5	FALSE	CD79A	33.5	0	2	0	0.659335	FALSE	0	CD79A	116	0.532787
814620	taxon:9606	2.07918	0.041642	181302	1902	E1A binding protein p300	gene	biological_process-&-1&-GO:0000122-&&-negative regulation of transcription from RNA polymerase II promoter-%%-GO:0001666-&&-response to hypoxia-%%-GO:0001756-&&-somitogenesis-%%-GO:0002223-&&-stimulatory C-type lectin receptor signaling pathway-%%-GO:0006366-&&-transcription from RNA polymerase II promoter-%%-GO:0051726-&&-regulation of cell cycle-%%-GO:0006915-&&-apoptotic process-%%-GO:0006283-…	G:9606:EP300	EP300	TRUE	KEGG-&-1&-hsa04916-&&-Melanogenesis-%%-hsa04110-&&-Cell cycle-%%-hsa05166-&&-Human T-cell leukemia virus 1 infection-%%-hsa05167-&&-Kaposi sarcoma-associated herpesvirus infection-%%-hsa05161-&&-Hepatitis B-%%-hsa05164-&&-Influenza A-%%-hsa04720-&&-Long-term potentiation-%%-hsa05165-&&-Human papillomavirus infection-%%-hsa05016-&&-Huntington disease-%%-hsa05215-&&-Prostate cancer-%%-hsa04066-&&-H…	EP300	Homo sapiens (Human)-&&-9606	Gene Symbol-&-1&-EP300	0.480959	0.216783	66	4	FALSE	EP300	28	0	66	0	0.820137	FALSE	0	EP300	47262	0.109257
814621	taxon:9606	3.05279	0.00016691	179245	1902	TNF receptor superfamily member 11b	gene	biological_process-&-1&-GO:0001501-&&-skeletal system development-%%-GO:0007165-&&-signal transduction-%%-GO:0006954-&&-inflammatory response-%%-GO:0006955-&&-immune response-%%-GO:0007584-&&-response to nutrient-%%-GO:0042493-&&-response to drug-%%-GO:0042981-&&-regulation of apoptotic process-%%-GO:0046685-&&-response to arsenic-containing substance-%%-GO:0030198-&&-extracellular matrix organiz…	G:9606:TNFRSF11B	TNFRSF11B	TRUE	KEGG-&-1&-hsa04060-&&-Cytokine-cytokine receptor interaction-%%-hsa04380-&&-Osteoclast differentiation	TNFRSF11B	Homo sapiens (Human)-&&-9606	Gene Symbol-&-1&-TNFRSF11B	0.32757	0.333333	3	5	FALSE	TNFRSF11B	22	0	3	0	0.657869	FALSE	0	TNFRSF11B	134	0.355191
814622	taxon:9606	2.73314	0.00027444	182312	1902	cell division cycle 20	gene	biological_process-&-1&-GO:0042787-&&-protein ubiquitination involved in ubiquitin-dependent protein catabolic process-%%-GO:0007049-&&-cell cycle-%%-GO:0007062-&&-sister chromatid cohesion-%%-GO:0007064-&&-mitotic sister chromatid cohesion-%%-GO:0008284-&&-positive regulation of cell proliferation-%%-GO:0016579-&&-protein deubiquitination-%%-GO:0031145-&&-anaphase-promoting complex-dependent cat…	G:9606:CDC20	CDC20	TRUE	KEGG-&-1&-hsa04120-&&-Ubiquitin mediated proteolysis-%%-hsa04110-&&-Cell cycle-%%-hsa04114-&&-Oocyte meiosis-%%-hsa05166-&&-Human T-cell leukemia virus 1 infection-%%-hsa05203-&&-Viral carcinogenesis	CDC20	Homo sapiens (Human)-&&-9606	Gene Symbol-&-1&-CDC20	0.36588	0.533333	6	5	FALSE	CDC20	34.8333	0	6	0	0.711144	FALSE	0	CDC20	328	0.300287
814623	taxon:9606	3.49853	0	179243	1902	opioid receptor delta 1	gene	biological_process-&-1&-GO:0000060-&&-protein import into nucleus, translocation-%%-GO:0006955-&&-immune response-%%-GO:0007186-&&-G-protein coupled receptor signaling pathway-%%-GO:0007187-&&-G-protein coupled receptor signaling pathway, coupled to cyclic nucleotide second messenger-%%-GO:0007193-&&-adenylate cyclase-inhibiting G-protein coupled receptor signaling pathway-%%-GO:0007200-&&-phosph…	G:9606:OPRD1	OPRD1	TRUE	KEGG-&-1&-hsa04080-&&-Neuroactive ligand-receptor interaction-%%-hsa04022-&&-cGMP-PKG signaling pathway-%%-hsa04071-&&-Sphingolipid signaling pathway	OPRD1	Homo sapiens (Human)-&&-9606	Gene Symbol-&-1&-OPRD1	0.285834	0	1	5	FALSE	OPRD1	13	0	1	0	0.583578	FALSE	0	OPRD1	0	0
814624	taxon:9606	2.50147	0.00028293	182309	1902	cell division cycle 25C	gene	biological_process-&-1&-GO:0006260-&&-DNA replication-%%-GO:0000079-&&-regulation of cyclin-dependent protein serine/threonine kinase activity-%%-GO:0000086-&&-G2/M transition of mitotic cell cycle-%%-GO:0051726-&&-regulation of cell cycle-%%-GO:0006977-&&-DNA damage response, signal transduction by p53 class mediator resulting in cell cycle arrest-%%-GO:0007067-&&-mitotic nuclear division-%%-GO:…	G:9606:CDC25C	CDC25C	TRUE	KEGG-&-1&-hsa04914-&&-Progesterone-mediated oocyte maturation-%%-hsa05206-&&-MicroRNAs in cancer-%%-hsa04114-&&-Oocyte meiosis-%%-hsa04110-&&-Cell cycle-%%-hsa05170-&&-Human immunodeficiency virus 1 infection	CDC25C	Homo sapiens (Human)-&&-9606	Gene Symbol-&-1&-CDC25C	0.399766	0.577778	10	5	FALSE	CDC25C	45.9	0	10	0	0.749756	FALSE	0	CDC25C	666	0.255
814625	taxon:9606	2.31378	0.00976724	182305	1902	cadherin 1	gene	biological_process-&-1&-GO:0007156-&&-homophilic cell adhesion via plasma membrane adhesion molecules-%%-GO:0007416-&&-synapse assembly-%%-GO:0042493-&&-response to drug-%%-GO:0009636-&&-response to toxic substance-%%-GO:0016337-&&-single organismal cell-cell adhesion-%%-GO:0045893-&&-positive regulation of transcription, DNA-templated-%%-GO:0021983-&&-pituitary gland development-%%-GO:0022408-&&…	G:9606:CDH1	CDH1	TRUE	KEGG-&-1&-hsa05218-&&-Melanoma-%%-hsa05100-&&-Bacterial invasion of epithelial cells-%%-hsa04514-&&-Cell adhesion molecules (CAMs)-%%-hsa04390-&&-Hippo signaling pathway-%%-hsa04520-&&-Adherens junction-%%-hsa04015-&&-Rap1 signaling pathway-%%-hsa05219-&&-Bladder cancer-%%-hsa05213-&&-Endometrial cancer-%%-hsa04371-&&-Apelin signaling pathway-%%-hsa05226-&&-Gastric cancer-%%-hsa05130-&&-Pathogeni…	CDH1	Homo sapiens (Human)-&&-9606	Gene Symbol-&-1&-CDH1	0.432193	0.199507	29	4	FALSE	CDH1	28.1379	0	29	0	0.781036	FALSE	0	CDH1	11510	0.12935
814626	taxon:9606	2.6393	0.00163475	182304	1902	cadherin 2	gene	biological_process-&-1&-GO:0007157-&&-heterophilic cell-cell adhesion via plasma membrane cell adhesion molecules-%%-GO:0007155-&&-cell adhesion-%%-GO:0007156-&&-homophilic cell adhesion via plasma membrane adhesion molecules-%%-GO:0016339-&&-calcium-dependent cell-cell adhesion via plasma membrane cell adhesion molecules-%%-GO:0010001-&&-glial cell differentiation-%%-GO:0016477-&&-cell migration…	G:9606:CDH2	CDH2	TRUE	KEGG-&-1&-hsa05412-&&-Arrhythmogenic right ventricular cardiomyopathy (ARVC)-%%-hsa04514-&&-Cell adhesion molecules (CAMs)	CDH2	Homo sapiens (Human)-&&-9606	Gene Symbol-&-1&-CDH2	0.378889	0.333333	9	5	FALSE	CDH2	30.3333	0	9	0	0.726784	FALSE	0	CDH2	1714	0.204204
814627	taxon:9606	2.66276	7.176e-05	182301	1902	cadherin 5	gene	biological_process-&-1&-GO:0001955-&&-blood vessel maturation-%%-GO:0007043-&&-cell-cell junction assembly-%%-GO:0007156-&&-homophilic cell adhesion via plasma membrane adhesion molecules-%%-GO:0007179-&&-transforming growth factor beta receptor signaling pathway-%%-GO:0008285-&&-negative regulation of cell proliferation-%%-GO:0016337-&&-single organismal cell-cell adhesion-%%-GO:0034332-&&-adher…	G:9606:CDH5	CDH5	TRUE	KEGG-&-1&-hsa04670-&&-Leukocyte transendothelial migration-%%-hsa04514-&&-Cell adhesion molecules (CAMs)-%%-hsa05418-&&-Fluid shear stress and atherosclerosis	CDH5	Homo sapiens (Human)-&&-9606	Gene Symbol-&-1&-CDH5	0.375551	0.8	6	5	FALSE	CDH5	40.3333	0	6	0	0.722874	FALSE	0	CDH5	104	0.294404
814628	taxon:9606	2.90909	4.145e-05	182303	1902	cadherin 3	gene	biological_process-&-1&-GO:0001895-&&-retina homeostasis-%%-GO:0007155-&&-cell adhesion-%%-GO:0007156-&&-homophilic cell adhesion via plasma membrane adhesion molecules-%%-GO:0007601-&&-visual perception-%%-GO:0042493-&&-response to drug-%%-GO:0010628-&&-positive regulation of gene expression-%%-GO:0010838-&&-positive regulation of keratinocyte proliferation-%%-GO:0016337-&&-single organismal cel…	G:9606:CDH3	CDH3	TRUE	KEGG-&-1&-hsa04514-&&-Cell adhesion molecules (CAMs)	CDH3	Homo sapiens (Human)-&&-9606	Gene Symbol-&-1&-CDH3	0.34375	0.7	5	5	FALSE	CDH3	29.4	0	5	0	0.681818	FALSE	0	CDH3	56	0.337931
814629	taxon:9606	2.35777	0.0255509	178207	1902	protein tyrosine phosphatase, receptor type C	gene	biological_process-&-1&-GO:0001915-&&-negative regulation of T cell mediated cytotoxicity-%%-GO:0001960-&&-negative regulation of cytokine-mediated signaling pathway-%%-GO:0002244-&&-hematopoietic progenitor cell differentiation-%%-GO:0002378-&&-immunoglobulin biosynthetic process-%%-GO:0051726-&&-regulation of cell cycle-%%-GO:0006469-&&-negative regulation of protein kinase activity-%%-GO:00064…	G:9606:PTPRC	PTPRC	TRUE	KEGG-&-1&-hsa04514-&&-Cell adhesion molecules (CAMs)-%%-hsa05340-&&-Primary immunodeficiency-%%-hsa04660-&&-T cell receptor signaling pathway-%%-hsa04666-&&-Fc gamma R-mediated phagocytosis	PTPRC	Homo sapiens (Human)-&&-9606	Gene Symbol-&-1&-PTPRC	0.424129	0.173333	25	4	FALSE	PTPRC	21.76	0	25	0	0.773705	FALSE	0	PTPRC	21582	0.106733
814630	taxon:9606	3.07625	0	181279	1902	erythropoietin	gene	biological_process-&-1&-GO:0000122-&&-negative regulation of transcription from RNA polymerase II promoter-%%-GO:0006953-&&-acute-phase response-%%-GO:0006915-&&-apoptotic process-%%-GO:0007165-&&-signal transduction-%%-GO:0007566-&&-embryo implantation-%%-GO:0007568-&&-aging-%%-GO:0008015-&&-blood circulation-%%-GO:0008284-&&-positive regulation of cell proliferation-%%-GO:0009651-&&-response to…	G:9606:EPO	EPO	TRUE	KEGG-&-1&-hsa04640-&&-Hematopoietic cell lineage-%%-hsa04630-&&-JAK-STAT signaling pathway-%%-hsa04151-&&-PI3K-Akt signaling pathway-%%-hsa04060-&&-Cytokine-cytokine receptor interaction-%%-hsa04066-&&-HIF-1 signaling pathway-%%-hsa05200-&&-Pathways in cancer	EPO	Homo sapiens (Human)-&&-9606	Gene Symbol-&-1&-EPO	0.325072	0	1	5	FALSE	EPO	66	0	1	0	0.653959	FALSE	0	EPO	0	0
814631	taxon:9606	2.28152	0.0117718	181273	1902	erb-b2 receptor tyrosine kinase 2	gene	biological_process-&-1&-GO:0000165-&&-MAPK cascade-%%-GO:0001934-&&-positive regulation of protein phosphorylation-%%-GO:0007165-&&-signal transduction-%%-GO:0007169-&&-transmembrane receptor protein tyrosine kinase signaling pathway-%%-GO:0006351-&&-transcription, DNA-templated-%%-GO:0006357-&&-regulation of transcription from RNA polymerase II promoter-%%-GO:0006468-&&-protein phosphorylation-%…	G:9606:ERBB2	ERBB2	TRUE	KEGG-&-1&-hsa01521-&&-EGFR tyrosine kinase inhibitor resistance-%%-hsa04020-&&-Calcium signaling pathway-%%-hsa05205-&&-Proteoglycans in cancer-%%-hsa04530-&&-Tight junction-%%-hsa04151-&&-PI3K-Akt signaling pathway-%%-hsa05230-&&-Central carbon metabolism in cancer-%%-hsa01522-&&-Endocrine resistance-%%-hsa05223-&&-Non-small cell lung cancer-%%-hsa04520-&&-Adherens junction-%%-hsa05219-&&-Bladde…	ERBB2	Homo sapiens (Human)-&&-9606	Gene Symbol-&-1&-ERBB2	0.438303	0.273399	29	4	FALSE	ERBB2	29.7241	0	29	0	0.786413	FALSE	0	ERBB2	13362	0.132983
814632	taxon:9606	3.05572	0	182295	1902	cadherin 11	gene	biological_process-&-1&-GO:0001501-&&-skeletal system development-%%-GO:0001503-&&-ossification-%%-GO:0007155-&&-cell adhesion-%%-GO:0007156-&&-homophilic cell adhesion via plasma membrane adhesion molecules-%%-GO:0021957-&&-corticospinal tract morphogenesis-%%-GO:0034332-&&-adherens junction organization|cellular_component-&-1&-GO:0005886-&&-plasma membrane-%%-GO:0016021-&&-integral component of…	G:9606:CDH11	CDH11	TRUE		CDH11	Homo sapiens (Human)-&&-9606	Gene Symbol-&-1&-CDH11	0.327255	1	2	5	FALSE	CDH11	35	0	2	0	0.65738	FALSE	0	CDH11	0	0.564516
814633	taxon:9606	2.93255	0.00716717	177174	1902	tumor necrosis factor	gene	biological_process-&-1&-GO:0000060-&&-protein import into nucleus, translocation-%%-GO:0000122-&&-negative regulation of transcription from RNA polymerase II promoter-%%-GO:0000165-&&-MAPK cascade-%%-GO:0000185-&&-activation of MAPKKK activity-%%-GO:0000187-&&-activation of MAPK activity-%%-GO:0001819-&&-positive regulation of cytokine production-%%-GO:0001934-&&-positive regulation of protein ph…	G:9606:TNF	TNF	TRUE	KEGG-&-1&-hsa04920-&&-Adipocytokine signaling pathway-%%-hsa05321-&&-Inflammatory bowel disease (IBD)-%%-hsa05146-&&-Amoebiasis-%%-hsa04060-&&-Cytokine-cytokine receptor interaction-%%-hsa05332-&&-Graft-versus-host disease-%%-hsa05164-&&-Influenza A-%%-hsa05165-&&-Human papillomavirus infection-%%-hsa04668-&&-TNF signaling pathway-%%-hsa05168-&&-Herpes simplex infection-%%-hsa04930-&&-Type II dia…	TNF	Homo sapiens (Human)-&&-9606	Gene Symbol-&-1&-TNF	0.341	0.163636	11	5	FALSE	TNF	13.6364	0	11	0	0.677908	FALSE	0	TNF	8230	0.162739
814634	taxon:9606	3.02639	0	181270	1902	ERCC excision repair 1, endonuclease non-catalytic subunit	gene	biological_process-&-1&-GO:0000710-&&-meiotic mismatch repair-%%-GO:0000720-&&-pyrimidine dimer repair by nucleotide-excision repair-%%-GO:0001302-&&-replicative cell aging-%%-GO:0006281-&&-DNA repair-%%-GO:0006283-&&-transcription-coupled nucleotide-excision repair-%%-GO:0006289-&&-nucleotide-excision repair-%%-GO:0006293-&&-nucleotide-excision repair, preincision complex stabilization-%%-GO:000…	G:9606:ERCC1	ERCC1	TRUE	KEGG-&-1&-hsa03460-&&-Fanconi anemia pathway-%%-hsa03420-&&-Nucleotide excision repair-%%-hsa01524-&&-Platinum drug resistance	ERCC1	Homo sapiens (Human)-&&-9606	Gene Symbol-&-1&-ERCC1	0.330426	0	1	5	FALSE	ERCC1	65	0	1	0	0.662268	FALSE	0	ERCC1	0	0
814635	taxon:9606	2.35777	0.00593323	177168	1902	TNF receptor superfamily member 1A	gene	biological_process-&-1&-GO:0042742-&&-defense response to bacterium-%%-GO:0006693-&&-prostaglandin metabolic process-%%-GO:0006954-&&-inflammatory response-%%-GO:0006955-&&-immune response-%%-GO:0007249-&&-I-kappaB kinase/NF-kappaB signaling-%%-GO:0008625-&&-extrinsic apoptotic signaling pathway via death domain receptors-%%-GO:0008630-&&-intrinsic apoptotic signaling pathway in response to DNA d…	G:9606:TNFRSF1A	TNFRSF1A	TRUE	KEGG-&-1&-hsa04932-&&-Non-alcoholic fatty liver disease (NAFLD)-%%-hsa05166-&&-Human T-cell leukemia virus 1 infection-%%-hsa04920-&&-Adipocytokine signaling pathway-%%-hsa04210-&&-Apoptosis-%%-hsa04060-&&-Cytokine-cytokine receptor interaction-%%-hsa05167-&&-Kaposi sarcoma-associated herpesvirus infection-%%-hsa05164-&&-Influenza A-%%-hsa05014-&&-Amyotrophic lateral sclerosis (ALS)-%%-hsa05165-&…	TNFRSF1A	Homo sapiens (Human)-&&-9606	Gene Symbol-&-1&-TNFRSF1A	0.424129	0.306667	25	4	FALSE	TNFRSF1A	29.76	0	25	0	0.773705	FALSE	0	TNFRSF1A	8442	0.145882
814636	taxon:9606	2.54839	0.00333967	182285	1902	cyclin dependent kinase 4	gene	biological_process-&-1&-GO:0000082-&&-G1/S transition of mitotic cell cycle-%%-GO:0002088-&&-lens development in camera-type eye-%%-GO:0007165-&&-signal transduction-%%-GO:0006468-&&-protein phosphorylation-%%-GO:0007275-&&-multicellular organism development-%%-GO:0007623-&&-circadian rhythm-%%-GO:0008284-&&-positive regulation of cell proliferation-%%-GO:0042493-&&-response to drug-%%-GO:0009636…	G:9606:CDK4	CDK4	TRUE	KEGG-&-1&-hsa04115-&&-p53 signaling pathway-%%-hsa04110-&&-Cell cycle-%%-hsa05218-&&-Melanoma-%%-hsa05166-&&-Human T-cell leukemia virus 1 infection-%%-hsa04530-&&-Tight junction-%%-hsa05169-&&-Epstein-Barr virus infection-%%-hsa01522-&&-Endocrine resistance-%%-hsa05223-&&-Non-small cell lung cancer-%%-hsa05220-&&-Chronic myeloid leukemia-%%-hsa05167-&&-Kaposi sarcoma-associated herpesvirus infec…	CDK4	Homo sapiens (Human)-&&-9606	Gene Symbol-&-1&-CDK4	0.392405	0.417582	14	5	FALSE	CDK4	34.6429	0	14	0	0.741935	FALSE	0	CDK4	5186	0.209957
814637	taxon:9606	2.81818	0.00046645	177167	1902	TNF receptor superfamily member 1B	gene	biological_process-&-1&-GO:0006954-&&-inflammatory response-%%-GO:0006955-&&-immune response-%%-GO:0007275-&&-multicellular organism development-%%-GO:0007568-&&-aging-%%-GO:0008630-&&-intrinsic apoptotic signaling pathway in response to DNA damage-%%-GO:0042981-&&-regulation of apoptotic process-%%-GO:0033209-&&-tumor necrosis factor-mediated signaling pathway-%%-GO:0042127-&&-regulation of cell…	G:9606:TNFRSF1B	TNFRSF1B	TRUE	KEGG-&-1&-hsa04920-&&-Adipocytokine signaling pathway-%%-hsa05014-&&-Amyotrophic lateral sclerosis (ALS)-%%-hsa04060-&&-Cytokine-cytokine receptor interaction-%%-hsa05170-&&-Human immunodeficiency virus 1 infection-%%-hsa04668-&&-TNF signaling pathway	TNFRSF1B	Homo sapiens (Human)-&&-9606	Gene Symbol-&-1&-TNFRSF1B	0.354839	0.142857	7	5	FALSE	TNFRSF1B	22.5714	0	7	0	0.69697	FALSE	0	TNFRSF1B	756	0.240683
814638	taxon:9606	3.16716	0	145422	1902	occludin	gene	biological_process-&-1&-GO:0006461-&&-protein complex assembly-%%-GO:0045216-&&-cell-cell junction organization-%%-GO:0070673-&&-response to interleukin-18-%%-GO:0070830-&&-bicellular tight junction assembly-%%-GO:0071356-&&-cellular response to tumor necrosis factor|cellular_component-&-1&-GO:0005886-&&-plasma membrane-%%-GO:0016021-&&-integral component of membrane-%%-GO:0030139-&&-endocytic ve…	G:9606:OCLN	OCLN	TRUE	KEGG-&-1&-hsa05160-&&-Hepatitis C-%%-hsa04670-&&-Leukocyte transendothelial migration-%%-hsa04530-&&-Tight junction-%%-hsa04514-&&-Cell adhesion molecules (CAMs)-%%-hsa05130-&&-Pathogenic Escherichia coli infection	OCLN	Homo sapiens (Human)-&&-9606	Gene Symbol-&-1&-OCLN	0.315741	1	2	5	FALSE	OCLN	21	0	2	0	0.638807	FALSE	0	OCLN	0	0.552632
814639	taxon:9606	2.53079	0.00376583	182283	1902	cyclin dependent kinase 6	gene	biological_process-&-1&-GO:0000082-&&-G1/S transition of mitotic cell cycle-%%-GO:0001954-&&-positive regulation of cell-matrix adhesion-%%-GO:0003323-&&-type B pancreatic cell development-%%-GO:0009615-&&-response to virus-%%-GO:0007165-&&-signal transduction-%%-GO:0006468-&&-protein phosphorylation-%%-GO:0007050-&&-cell cycle arrest-%%-GO:0008285-&&-negative regulation of cell proliferation-%%-…	G:9606:CDK6	CDK6	TRUE	KEGG-&-1&-hsa04115-&&-p53 signaling pathway-%%-hsa04110-&&-Cell cycle-%%-hsa05218-&&-Melanoma-%%-hsa05169-&&-Epstein-Barr virus infection-%%-hsa04151-&&-PI3K-Akt signaling pathway-%%-hsa05163-&&-Human cytomegalovirus infection-%%-hsa05223-&&-Non-small cell lung cancer-%%-hsa05220-&&-Chronic myeloid leukemia-%%-hsa05167-&&-Kaposi sarcoma-associated herpesvirus infection-%%-hsa05162-&&-Measles-%%-h…	CDK6	Homo sapiens (Human)-&&-9606	Gene Symbol-&-1&-CDK6	0.395133	0.342857	15	5	FALSE	CDK6	32.4667	0	15	0	0.744868	FALSE	0	CDK6	5718	0.191716
814640	taxon:9606	0	0	144389	1902	SPRY4 intronic transcript 1	gene		G:9606:SPRY4-IT1	SPRY4-IT1	TRUE		SPRY4-IT1	Homo sapiens (Human)-&&-9606	Gene Symbol-&-1&-SPRY4-IT1	0	0	0	0	TRUE	SPRY4-IT1	0	0	0	0	9.22337e+10	FALSE	0	SPRY4-IT1	0	0
814641	taxon:9606	2.32845	0.0125756	182278	1902	cyclin dependent kinase inhibitor 1A	gene	biological_process-&-1&-GO:0000079-&&-regulation of cyclin-dependent protein serine/threonine kinase activity-%%-GO:0000082-&&-G1/S transition of mitotic cell cycle-%%-GO:0000086-&&-G2/M transition of mitotic cell cycle-%%-GO:0006357-&&-regulation of transcription from RNA polymerase II promoter-%%-GO:0006974-&&-cellular response to DNA damage stimulus-%%-GO:0006977-&&-DNA damage response, signal…	G:9606:CDKN1A	CDKN1A	TRUE	KEGG-&-1&-hsa04921-&&-Oxytocin signaling pathway-%%-hsa04115-&&-p53 signaling pathway-%%-hsa04110-&&-Cell cycle-%%-hsa05166-&&-Human T-cell leukemia virus 1 infection-%%-hsa05218-&&-Melanoma-%%-hsa05205-&&-Proteoglycans in cancer-%%-hsa05169-&&-Epstein-Barr virus infection-%%-hsa05223-&&-Non-small cell lung cancer-%%-hsa01522-&&-Endocrine resistance-%%-hsa05220-&&-Chronic myeloid leukemia-%%-hsa0…	CDKN1A	Homo sapiens (Human)-&&-9606	Gene Symbol-&-1&-CDKN1A	0.429471	0.31746	28	5	FALSE	CDKN1A	34.0357	0	28	0	0.778592	FALSE	0	CDKN1A	13980	0.162509
814642	taxon:9606	2.48387	0.00164338	177153	1902	topoisomerase (DNA) I	gene	biological_process-&-1&-GO:0006260-&&-DNA replication-%%-GO:0007059-&&-chromosome segregation-%%-GO:0006265-&&-DNA topological change-%%-GO:0006338-&&-chromatin remodeling-%%-GO:0012501-&&-programmed cell death-%%-GO:0007623-&&-circadian rhythm-%%-GO:0042493-&&-response to drug-%%-GO:0016032-&&-viral process-%%-GO:0016310-&&-phosphorylation-%%-GO:0016925-&&-protein sumoylation-%%-GO:0032922-&&-ci…	G:9606:TOP1	TOP1	TRUE		TOP1	Homo sapiens (Human)-&&-9606	Gene Symbol-&-1&-TOP1	0.402597	0.320261	18	5	FALSE	TOP1	32.7222	0	18	0	0.752688	FALSE	0	TOP1	2550	0.184557
814643	taxon:9606	3.28152	5.062e-05	180227	1902	integrin subunit alpha L	gene	biological_process-&-1&-GO:0007157-&&-heterophilic cell-cell adhesion via plasma membrane cell adhesion molecules-%%-GO:0002291-&&-T cell activation via T cell receptor contact with antigen bound to MHC molecule on antigen presenting cell-%%-GO:0007155-&&-cell adhesion-%%-GO:0007165-&&-signal transduction-%%-GO:0006909-&&-phagocytosis-%%-GO:0006928-&&-movement of cell or subcellular component-%%-…	G:9606:ITGAL	ITGAL	TRUE	KEGG-&-1&-hsa05144-&&-Malaria-%%-hsa04810-&&-Regulation of actin cytoskeleton-%%-hsa05323-&&-Rheumatoid arthritis-%%-hsa05166-&&-Human T-cell leukemia virus 1 infection-%%-hsa04670-&&-Leukocyte transendothelial migration-%%-hsa05169-&&-Epstein-Barr virus infection-%%-hsa05150-&&-Staphylococcus aureus infection-%%-hsa04514-&&-Cell adhesion molecules (CAMs)-%%-hsa04650-&&-Natural killer cell mediat…	ITGAL	Homo sapiens (Human)-&&-9606	Gene Symbol-&-1&-ITGAL	0.304736	0	2	5	FALSE	ITGAL	17.5	0	2	0	0.619746	FALSE	0	ITGAL	56	0.532258
814644	taxon:9606	2.3871	0.00622535	182275	1902	cyclin dependent kinase inhibitor 2A	gene	biological_process-&-1&-GO:0000082-&&-G1/S transition of mitotic cell cycle-%%-GO:0001953-&&-negative regulation of cell-matrix adhesion-%%-GO:0007050-&&-cell cycle arrest-%%-GO:0007265-&&-Ras protein signal transduction-%%-GO:0008285-&&-negative regulation of cell proliferation-%%-GO:0045892-&&-negative regulation of transcription, DNA-templated-%%-GO:0030308-&&-negative regulation of cell growt…	G:9606:CDKN2A	CDKN2A	TRUE	KEGG-&-1&-hsa04115-&&-p53 signaling pathway-%%-hsa04110-&&-Cell cycle-%%-hsa05218-&&-Melanoma-%%-hsa05166-&&-Human T-cell leukemia virus 1 infection-%%-hsa05163-&&-Human cytomegalovirus infection-%%-hsa05223-&&-Non-small cell lung cancer-%%-hsa01522-&&-Endocrine resistance-%%-hsa05220-&&-Chronic myeloid leukemia-%%-hsa05219-&&-Bladder cancer-%%-hsa04934-&&-Cushing syndrome-%%-hsa05206-&&-MicroRNA…	CDKN2A	Homo sapiens (Human)-&&-9606	Gene Symbol-&-1&-CDKN2A	0.418919	0.29249	23	5	FALSE	CDKN2A	30.913	0	23	0	0.768817	FALSE	0	CDKN2A	7368	0.15282
814645	taxon:9606	2.09384	0.0177123	181251	1902	estrogen receptor 1	gene	biological_process-&-1&-GO:0000122-&&-negative regulation of transcription from RNA polymerase II promoter-%%-GO:0001547-&&-antral ovarian follicle growth-%%-GO:0002064-&&-epithelial cell development-%%-GO:0006366-&&-transcription from RNA polymerase II promoter-%%-GO:0007165-&&-signal transduction-%%-GO:0006338-&&-chromatin remodeling-%%-GO:0006351-&&-transcription, DNA-templated-%%-GO:0006355-&…	G:9606:ESR1	ESR1	TRUE	KEGG-&-1&-hsa04915-&&-Estrogen signaling pathway-%%-hsa05205-&&-Proteoglycans in cancer-%%-hsa04919-&&-Thyroid hormone signaling pathway-%%-hsa04917-&&-Prolactin signaling pathway-%%-hsa01522-&&-Endocrine resistance-%%-hsa04961-&&-Endocrine and other factor-regulated calcium reabsorption-%%-hsa05200-&&-Pathways in cancer-%%-hsa05224-&&-Breast cancer	ESR1	Homo sapiens (Human)-&&-9606	Gene Symbol-&-1&-ESR1	0.477591	0.276942	57	4	FALSE	ESR1	32.6316	0	57	0	0.817693	FALSE	0	ESR1	26094	0.125506
814646	taxon:9606	0	0	169987	1902	maternally expressed 3 (non-protein coding)	gene		G:9606:MEG3	MEG3	TRUE		MEG3	Homo sapiens (Human)-&&-9606	Gene Symbol-&-1&-MEG3	0	0	0	0	TRUE	MEG3	0	0	0	0	9.22337e+10	FALSE	0	MEG3	0	0
814647	taxon:9606	3.47214	0	182274	1902	cyclin dependent kinase inhibitor 2B	gene	biological_process-&-1&-GO:0000079-&&-regulation of cyclin-dependent protein serine/threonine kinase activity-%%-GO:0000086-&&-G2/M transition of mitotic cell cycle-%%-GO:0007050-&&-cell cycle arrest-%%-GO:0007093-&&-mitotic cell cycle checkpoint-%%-GO:0008285-&&-negative regulation of cell proliferation-%%-GO:0030219-&&-megakaryocyte differentiation-%%-GO:0030511-&&-positive regulation of transf…	G:9606:CDKN2B	CDKN2B	TRUE	KEGG-&-1&-hsa04934-&&-Cushing syndrome-%%-hsa04068-&&-FoxO signaling pathway-%%-hsa04110-&&-Cell cycle-%%-hsa05166-&&-Human T-cell leukemia virus 1 infection-%%-hsa05226-&&-Gastric cancer-%%-hsa05222-&&-Small cell lung cancer-%%-hsa04350-&&-TGF-beta signaling pathway-%%-hsa04218-&&-Cellular senescence-%%-hsa05200-&&-Pathways in cancer-%%-hsa05203-&&-Viral carcinogenesis	CDKN2B	Homo sapiens (Human)-&&-9606	Gene Symbol-&-1&-CDKN2B	0.288007	1	2	6	FALSE	CDKN2B	14.5	0	2	0	0.587977	FALSE	0	CDKN2B	0	0.725
814648	taxon:9606	3.52786	0.00057973	180226	1902	integrin subunit alpha M	gene	biological_process-&-1&-GO:0007155-&&-cell adhesion-%%-GO:0007229-&&-integrin-mediated signaling pathway-%%-GO:0010668-&&-ectodermal cell differentiation-%%-GO:0030198-&&-extracellular matrix organization-%%-GO:0034142-&&-toll-like receptor 4 signaling pathway-%%-GO:0043312-&&-neutrophil degranulation-%%-GO:0050900-&&-leukocyte migration|cellular_component-&-1&-GO:0005886-&&-plasma membrane-%%-GO…	G:9606:ITGAM	ITGAM	TRUE	KEGG-&-1&-hsa04145-&&-Phagosome-%%-hsa04810-&&-Regulation of actin cytoskeleton-%%-hsa04610-&&-Complement and coagulation cascades-%%-hsa04640-&&-Hematopoietic cell lineage-%%-hsa05140-&&-Leishmaniasis-%%-hsa05221-&&-Acute myeloid leukemia-%%-hsa04514-&&-Cell adhesion molecules (CAMs)-%%-hsa05146-&&-Amoebiasis-%%-hsa05152-&&-Tuberculosis-%%-hsa04015-&&-Rap1 signaling pathway-%%-hsa05202-&&-Transc…	ITGAM	Homo sapiens (Human)-&&-9606	Gene Symbol-&-1&-ITGAM	0.283458	0	3	5	FALSE	ITGAM	6	0	3	0	0.57869	FALSE	0	ITGAM	356	0.333333
814649	taxon:9606	2.47507	0.00639582	181250	1902	estrogen receptor 2	gene	biological_process-&-1&-GO:0000122-&&-negative regulation of transcription from RNA polymerase II promoter-%%-GO:0007267-&&-cell-cell signaling-%%-GO:0007165-&&-signal transduction-%%-GO:0006355-&&-regulation of transcription, DNA-templated-%%-GO:0006367-&&-transcription initiation from RNA polymerase II promoter-%%-GO:0045893-&&-positive regulation of transcription, DNA-templated-%%-GO:0030308-&…	G:9606:ESR2	ESR2	TRUE	KEGG-&-1&-hsa04915-&&-Estrogen signaling pathway-%%-hsa04917-&&-Prolactin signaling pathway-%%-hsa01522-&&-Endocrine resistance-%%-hsa05224-&&-Breast cancer-%%-hsa05200-&&-Pathways in cancer	ESR2	Homo sapiens (Human)-&&-9606	Gene Symbol-&-1&-ESR2	0.404028	0.542857	15	4	FALSE	ESR2	42.5333	0	15	0	0.754154	FALSE	0	ESR2	6100	0.225887
