# Supplementary material for: Network Pharmacology-Based Strategy to Investigate Pharmacological Mechanisms of Qiaoshao Formula for Treatment of Premature Ejaculation
Source: Evid Based Complement Alternat Med. 2020 Nov 11;2020:1418634. doi: 10.1155/2020/1418634 (PMC7676949; doi:10.1155/2020/1418634)
Supplement: Supplementary Materials — Figure S1: PPI network of module 1 derived from the PPI network of PE-related targets. Figure S2: PPI network of module 2 derived from the PPI network of PE-related targets. Figure S3: PPI network of module 3 derived from the PPI network of PE-related targets. Figure S4: the pathway-target network of the PE-related targets. Table S1: chemical parameters of the active compounds in QS formula. Table S2: detail information of the compound-compound targets network. Table S3: PE-related targets retrieved from databases. Table S4: detailed information of the disease PPI network. Table S5: GO analysis results of the QS formula-PE targets. Table S6: GO analysis results of the module 1 derived from the QS formula-PE targets. Table S7: GO analysis results of the module 2 derived from the QS formula-PE targets. Table S8: GO analysis results of the module 3 derived from the QS formula-PE targets. Table S9: detailed topological characteristics of gene-pathways network of PE-related 567 targets. Table S10: GO enrichment analysis results of QS formula-PE targets. Table S11: KEGG enrichment analysis results of QS formula-PE targets. Table S12: details of topological characteristics of the QS formula-PE network. [file 1418634.f1.zip › Table S6.xls]

## Sheet: Sheet1
Category	Term	Count	%	P-Value	Benjamini	FDR
GOTERM_BP_DIRECT	positive regulation of transcription, DNA-templated	13	0.5	5.2e-17	3.3e-14	7.8e-14
GOTERM_MF_DIRECT	transcription factor binding	11	0.4	1.5e-15	1.6e-13	1.6e-12
GOTERM_BP_DIRECT	positive regulation of transcription from RNA polymerase II promoter	13	0.5	1.2e-13	3.8e-11	1.8e-10
GOTERM_CC_DIRECT	nucleoplasm	15	0.6	3.7e-12	3e-10	3.9e-09
GOTERM_BP_DIRECT	negative regulation of transcription from RNA polymerase II promoter	10	0.4	7.7e-10	1.6e-07	1.1e-06
GOTERM_CC_DIRECT	transcription factor complex	7	0.3	3.7e-09	1.5e-07	3.9e-06
GOTERM_MF_DIRECT	transcription factor activity, sequence-specific DNA binding	10	0.4	9.4e-09	5.3e-07	1.1e-05
GOTERM_CC_DIRECT	nucleus	15	0.6	4.1e-08	1.1e-06	4.4e-05
GOTERM_MF_DIRECT	DNA binding	11	0.4	6.2e-08	2.3e-06	7e-05
GOTERM_CC_DIRECT	nuclear chromatin	6	0.2	2.3e-07	4.9e-06	0.00025
GOTERM_CC_DIRECT	protein complex	7	0.3	3.3e-07	5.5e-06	0.00036
GOTERM_MF_DIRECT	double-stranded DNA binding	5	0.2	4.7e-07	1.4e-05	0.00054
GOTERM_BP_DIRECT	cellular response to DNA damage stimulus	6	0.2	5.1e-07	8e-05	0.00075
GOTERM_MF_DIRECT	transcription regulatory region DNA binding	6	0.2	5.6e-07	1.3e-05	0.00063
GOTERM_MF_DIRECT	R-SMAD binding	4	0.2	6e-07	1.1e-05	0.00068
GOTERM_BP_DIRECT	positive regulation of telomerase activity	4	0.2	1.7e-06	0.00021	0.0025
GOTERM_BP_DIRECT	transcription from RNA polymerase II promoter	7	0.3	1.9e-06	0.0002	0.0029
GOTERM_MF_DIRECT	sequence-specific DNA binding	7	0.3	2e-06	3.2e-05	0.0022
GOTERM_BP_DIRECT	positive regulation of epithelial to mesenchymal transition	4	0.2	2.5e-06	0.00022	0.0037
GOTERM_BP_DIRECT	viral process	6	0.2	3e-06	0.00024	0.0045
GOTERM_MF_DIRECT	RNA polymerase II activating transcription factor binding	4	0.2	3.8e-06	5.4e-05	0.0043
GOTERM_BP_DIRECT	regulation of transforming growth factor beta2 production	3	0.1	3.9e-06	0.00027	0.0057
GOTERM_BP_DIRECT	regulation of binding	3	0.1	3.9e-06	0.00027	0.0057
GOTERM_BP_DIRECT	transcription, DNA-templated	10	0.4	4.5e-06	0.00028	0.0066
GOTERM_MF_DIRECT	enzyme binding	6	0.2	5e-06	6.4e-05	0.0057
GOTERM_BP_DIRECT	beta-catenin-TCF complex assembly	4	0.2	5.6e-06	0.00032	0.0083
GOTERM_BP_DIRECT	cellular response to UV	4	0.2	6e-06	0.00031	0.0089
GOTERM_MF_DIRECT	phosphatase binding	4	0.2	6.3e-06	7.2e-05	0.0072
GOTERM_MF_DIRECT	RNA polymerase II transcription factor binding	4	0.2	7.2e-06	7.5e-05	0.0082
GOTERM_BP_DIRECT	regulation of transcription, DNA-templated	9	0.4	7.5e-06	0.00036	0.011
GOTERM_BP_DIRECT	trachea formation	3	0.1	9.7e-06	0.00043	0.014
GOTERM_BP_DIRECT	response to hypoxia	5	0.2	9.8e-06	0.00041	0.015
GOTERM_BP_DIRECT	in utero embryonic development	5	0.2	1.4e-05	0.00054	0.02
GOTERM_CC_DIRECT	SMAD protein complex	3	0.1	1.5e-05	0.00021	0.016
GOTERM_MF_DIRECT	damaged DNA binding	4	0.2	1.8e-05	0.00017	0.02
GOTERM_BP_DIRECT	SMAD protein complex assembly	3	0.1	1.8e-05	0.00066	0.027
GOTERM_BP_DIRECT	embryonic foregut morphogenesis	3	0.1	2.3e-05	0.00081	0.034
GOTERM_MF_DIRECT	protein heterodimerization activity	6	0.2	2.5e-05	0.00022	0.029
GOTERM_BP_DIRECT	regulation of cellular response to heat	4	0.2	3e-05	0.00099	0.045
GOTERM_MF_DIRECT	I-SMAD binding	3	0.1	3.5e-05	0.00028	0.04
GOTERM_MF_DIRECT	transcription coactivator activity	5	0.2	4.1e-05	0.00031	0.046
