# Supplementary material for: Network Pharmacology-Based Strategy to Investigate Pharmacological Mechanisms of Qiaoshao Formula for Treatment of Premature Ejaculation
Source: Evid Based Complement Alternat Med. 2020 Nov 11;2020:1418634. doi: 10.1155/2020/1418634 (PMC7676949; doi:10.1155/2020/1418634)
Supplement: Supplementary Materials — Figure S1: PPI network of module 1 derived from the PPI network of PE-related targets. Figure S2: PPI network of module 2 derived from the PPI network of PE-related targets. Figure S3: PPI network of module 3 derived from the PPI network of PE-related targets. Figure S4: the pathway-target network of the PE-related targets. Table S1: chemical parameters of the active compounds in QS formula. Table S2: detail information of the compound-compound targets network. Table S3: PE-related targets retrieved from databases. Table S4: detailed information of the disease PPI network. Table S5: GO analysis results of the QS formula-PE targets. Table S6: GO analysis results of the module 1 derived from the QS formula-PE targets. Table S7: GO analysis results of the module 2 derived from the QS formula-PE targets. Table S8: GO analysis results of the module 3 derived from the QS formula-PE targets. Table S9: detailed topological characteristics of gene-pathways network of PE-related 567 targets. Table S10: GO enrichment analysis results of QS formula-PE targets. Table S11: KEGG enrichment analysis results of QS formula-PE targets. Table S12: details of topological characteristics of the QS formula-PE network. [file 1418634.f1.zip › Table S7.xls]

## Sheet: Sheet1
Category	Term	Count	%	P-Value	Benjamini	FDR
GOTERM_BP_DIRECT	positive regulation of transcription from RNA polymerase II promoter	10	0.2	9.9e-07	0.00049	0.0014
GOTERM_CC_DIRECT	nucleus	16	0.3	4.5e-06	0.00036	0.0048
GOTERM_BP_DIRECT	transcription, DNA-templated	7	0.1	9.7e-06	0.0024	0.014
GOTERM_BP_DIRECT	positive regulation of sequence-specific DNA binding transcription factor activity	5	0.1	1.4e-05	0.0023	0.021
GOTERM_BP_DIRECT	extrinsic apoptotic signaling pathway via death domain receptors	4	0.1	2e-05	0.0025	0.029
GOTERM_MF_DIRECT	sequence-specific DNA binding	7	0.1	2.2e-05	0.0017	0.023
GOTERM_BP_DIRECT	cellular response to mechanical stimulus	4	0.1	4.6e-05	0.0045	0.066
GOTERM_BP_DIRECT	positive regulation of phospholipase C activity	3	0.1	8e-05	0.0065	0.12
GOTERM_CC_DIRECT	nuclear chromatin	5	0.1	0.00016	0.0064	0.17
GOTERM_MF_DIRECT	steroid binding	3	0.1	0.00044	0.018	0.47
GOTERM_MF_DIRECT	transmembrane receptor protein tyrosine kinase activity	3	0.1	0.00067	0.018	0.71
GOTERM_CC_DIRECT	receptor complex	4	0.1	0.00075	0.019	0.79
GOTERM_BP_DIRECT	positive regulation of erythrocyte differentiation	3	0.1	0.0008	0.055	1.1
GOTERM_BP_DIRECT	positive regulation of nitric oxide biosynthetic process	3	0.1	0.0008	0.055	1.1
GOTERM_BP_DIRECT	phosphatidylinositol-mediated signaling	3	0.1	0.001	0.059	1.4
GOTERM_BP_DIRECT	negative regulation of transcription from RNA polymerase II promoter	6	0.1	0.0013	0.067	1.8
GOTERM_CC_DIRECT	cytosol	8	0.2	0.0016	0.031	1.7
GOTERM_BP_DIRECT	negative regulation of I-kappaB kinase/NF-kappaB signaling	3	0.1	0.002	0.091	2.8
GOTERM_BP_DIRECT	protein autophosphorylation	4	0.1	0.0024	0.1	3.4
GOTERM_MF_DIRECT	RNA polymerase II core promoter proximal region sequence-specific DNA binding	5	0.1	0.0028	0.055	2.9
GOTERM_BP_DIRECT	glucose metabolic process	3	0.1	0.0029	0.11	4.1
GOTERM_CC_DIRECT	focal adhesion	5	0.1	0.003	0.046	3.1
GOTERM_BP_DIRECT	positive regulation of I-kappaB kinase/NF-kappaB signaling	4	0.1	0.0031	0.11	4.3
GOTERM_BP_DIRECT	establishment of protein localization to plasma membrane	3	0.1	0.0032	0.11	4.5
GOTERM_BP_DIRECT	positive regulation of fibroblast proliferation	3	0.1	0.0032	0.11	4.5
GOTERM_BP_DIRECT	positive regulation of inflammatory response	3	0.1	0.0034	0.11	4.8
GOTERM_MF_DIRECT	ATP binding	9	0.2	0.0034	0.054	3.6
GOTERM_CC_DIRECT	nucleoplasm	9	0.2	0.0035	0.045	3.6
GOTERM_BP_DIRECT	positive regulation of cell proliferation by VEGF-activated platelet derived growth factor receptor signaling pathway	2	0	0.0047	0.13	6.6
GOTERM_MF_DIRECT	RNA polymerase II core promoter sequence-specific DNA binding	3	0.1	0.0051	0.066	5.3
GOTERM_MF_DIRECT	chromatin binding	5	0.1	0.0053	0.06	5.5
GOTERM_BP_DIRECT	positive regulation of cell growth	3	0.1	0.0054	0.15	7.5
GOTERM_MF_DIRECT	steroid hormone receptor activity	3	0.1	0.0058	0.057	6
GOTERM_BP_DIRECT	cell morphogenesis	3	0.1	0.0061	0.15	8.5
GOTERM_CC_DIRECT	CD95 death-inducing signaling complex	2	0	0.0063	0.068	6.4
GOTERM_BP_DIRECT	negative regulation of inflammatory response	3	0.1	0.0069	0.16	9.4
GOTERM_BP_DIRECT	mammary gland branching involved in pregnancy	2	0	0.0071	0.16	9.7
GOTERM_BP_DIRECT	morphogenesis of an epithelial fold	2	0	0.0071	0.16	9.7
GOTERM_BP_DIRECT	antral ovarian follicle growth	2	0	0.0071	0.16	9.7
GOTERM_MF_DIRECT	nitric-oxide synthase regulator activity	2	0	0.0073	0.064	7.5
GOTERM_MF_DIRECT	transcriptional activator activity, RNA polymerase II core promoter proximal region sequence-specific binding	4	0.1	0.0078	0.061	8
GOTERM_BP_DIRECT	inflammatory response	4	0.1	0.0079	0.17	11
GOTERM_CC_DIRECT	lysosomal lumen	2	0	0.0083	0.079	8.5
GOTERM_BP_DIRECT	transmembrane receptor protein tyrosine kinase signaling pathway	3	0.1	0.0087	0.18	12
GOTERM_BP_DIRECT	response to UV-A	2	0	0.0094	0.18	13
GOTERM_BP_DIRECT	activation-induced cell death of T cells	2	0	0.0094	0.18	13
GOTERM_BP_DIRECT	luteinization	2	0	0.012	0.21	16
GOTERM_BP_DIRECT	necroptotic signaling pathway	2	0	0.012	0.21	16
GOTERM_BP_DIRECT	glucose homeostasis	3	0.1	0.014	0.24	18
GOTERM_MF_DIRECT	receptor signaling protein tyrosine kinase activity	2	0	0.015	0.1	14
GOTERM_CC_DIRECT	membrane raft	3	0.1	0.015	0.13	15
GOTERM_BP_DIRECT	positive regulation of cyclin-dependent protein serine/threonine kinase activity involved in G1/S transition of mitotic cell cycle	2	0	0.016	0.27	21
GOTERM_BP_DIRECT	striated muscle cell differentiation	2	0	0.019	0.29	24
GOTERM_BP_DIRECT	response to muscle stretch	2	0	0.021	0.31	26
GOTERM_BP_DIRECT	positive regulation of transcription from RNA polymerase III promoter	2	0	0.021	0.31	26
GOTERM_BP_DIRECT	cellular response to vascular endothelial growth factor stimulus	2	0	0.021	0.31	26
GOTERM_BP_DIRECT	Leydig cell differentiation	2	0	0.021	0.31	26
GOTERM_BP_DIRECT	execution phase of apoptosis	2	0	0.023	0.33	29
GOTERM_BP_DIRECT	positive regulation of nitric-oxide synthase activity	2	0	0.023	0.33	29
GOTERM_BP_DIRECT	regulation of apoptotic process	3	0.1	0.025	0.34	30
GOTERM_BP_DIRECT	positive regulation of protein import into nucleus	2	0	0.03	0.38	36
GOTERM_BP_DIRECT	mammary gland alveolus development	2	0	0.03	0.38	36
GOTERM_BP_DIRECT	positive regulation of ERK1 and ERK2 cascade	3	0.1	0.031	0.39	37
GOTERM_MF_DIRECT	signal transducer activity	3	0.1	0.033	0.2	30
GOTERM_BP_DIRECT	regulation of cell proliferation	3	0.1	0.034	0.4	39
GOTERM_BP_DIRECT	regulation of translation	2	0	0.035	0.4	40
GOTERM_CC_DIRECT	transcription factor complex	3	0.1	0.036	0.25	32
GOTERM_BP_DIRECT	tumor necrosis factor-mediated signaling pathway	2	0	0.037	0.41	42
GOTERM_MF_DIRECT	RNA polymerase II transcription factor activity, sequence-specific DNA binding	3	0.1	0.037	0.21	33
GOTERM_CC_DIRECT	external side of plasma membrane	3	0.1	0.038	0.24	33
GOTERM_MF_DIRECT	tumor necrosis factor-activated receptor activity	2	0	0.038	0.2	34
GOTERM_BP_DIRECT	cellular response to estradiol stimulus	2	0	0.039	0.42	44
GOTERM_CC_DIRECT	protein complex	3	0.1	0.04	0.24	35
GOTERM_BP_DIRECT	positive regulation of glucose import	2	0	0.044	0.45	48
GOTERM_BP_DIRECT	lactation	2	0	0.046	0.46	49
GOTERM_BP_DIRECT	cellular response to growth factor stimulus	2	0	0.046	0.46	49
GOTERM_BP_DIRECT	positive regulation of phosphatidylinositol 3-kinase activity	2	0	0.046	0.46	49
GOTERM_BP_DIRECT	immune response	3	0.1	0.048	0.46	51
GOTERM_MF_DIRECT	RNA polymerase II transcription factor activity, ligand-activated sequence-specific DNA binding	2	0	0.05	0.24	42
GOTERM_BP_DIRECT	positive regulation of DNA replication	2	0	0.051	0.47	53
GOTERM_CC_DIRECT	RNA polymerase II transcription factor complex	2	0	0.051	0.27	43
GOTERM_BP_DIRECT	lipopolysaccharide-mediated signaling pathway	2	0	0.055	0.49	56
GOTERM_BP_DIRECT	extrinsic apoptotic signaling pathway in absence of ligand	2	0	0.055	0.49	56
GOTERM_MF_DIRECT	zinc ion binding	6	0.1	0.056	0.25	46
GOTERM_BP_DIRECT	positive regulation of establishment of protein localization to plasma membrane	2	0	0.057	0.5	57
GOTERM_BP_DIRECT	embryonic cranial skeleton morphogenesis	2	0	0.06	0.5	59
GOTERM_BP_DIRECT	positive regulation of multicellular organism growth	2	0	0.062	0.51	60
GOTERM_BP_DIRECT	cell maturation	2	0	0.064	0.51	61
GOTERM_BP_DIRECT	chondrocyte differentiation	2	0	0.071	0.54	65
GOTERM_BP_DIRECT	positive regulation of epithelial cell proliferation	2	0	0.071	0.54	65
GOTERM_BP_DIRECT	positive regulation of MAP kinase activity	2	0	0.073	0.55	66
GOTERM_BP_DIRECT	negative regulation of apoptotic process	3	0.1	0.075	0.55	67
GOTERM_BP_DIRECT	cell chemotaxis	2	0	0.075	0.54	67
GOTERM_CC_DIRECT	microvillus	2	0	0.077	0.36	57
GOTERM_CC_DIRECT	mitochondrion	5	0.1	0.077	0.34	57
GOTERM_BP_DIRECT	odontogenesis of dentin-containing tooth	2	0	0.084	0.58	72
GOTERM_BP_DIRECT	activation of cysteine-type endopeptidase activity involved in apoptotic process	2	0	0.086	0.58	73
GOTERM_BP_DIRECT	cellular response to amino acid stimulus	2	0	0.088	0.58	73
GOTERM_BP_DIRECT	actin cytoskeleton reorganization	2	0	0.09	0.58	74
GOTERM_BP_DIRECT	negative regulation of angiogenesis	2	0	0.099	0.61	78
