# Supplementary material for: Network Pharmacology-Based Strategy to Investigate Pharmacological Mechanisms of Qiaoshao Formula for Treatment of Premature Ejaculation
Source: Evid Based Complement Alternat Med. 2020 Nov 11;2020:1418634. doi: 10.1155/2020/1418634 (PMC7676949; doi:10.1155/2020/1418634)
Supplement: Supplementary Materials — Figure S1: PPI network of module 1 derived from the PPI network of PE-related targets. Figure S2: PPI network of module 2 derived from the PPI network of PE-related targets. Figure S3: PPI network of module 3 derived from the PPI network of PE-related targets. Figure S4: the pathway-target network of the PE-related targets. Table S1: chemical parameters of the active compounds in QS formula. Table S2: detail information of the compound-compound targets network. Table S3: PE-related targets retrieved from databases. Table S4: detailed information of the disease PPI network. Table S5: GO analysis results of the QS formula-PE targets. Table S6: GO analysis results of the module 1 derived from the QS formula-PE targets. Table S7: GO analysis results of the module 2 derived from the QS formula-PE targets. Table S8: GO analysis results of the module 3 derived from the QS formula-PE targets. Table S9: detailed topological characteristics of gene-pathways network of PE-related 567 targets. Table S10: GO enrichment analysis results of QS formula-PE targets. Table S11: KEGG enrichment analysis results of QS formula-PE targets. Table S12: details of topological characteristics of the QS formula-PE network. [file 1418634.f1.zip › Table S8.xls]

## Sheet: Sheet1
Category	Term	Count	%	P-Value	Benjamini	FDR
GOTERM_MF_DIRECT	protein binding	29	0.6	1.1e-08	2.2e-06	1.4e-05
GOTERM_MF_DIRECT	kinase activity	8	0.2	1e-07	1e-05	0.00013
GOTERM_BP_DIRECT	MAPK cascade	8	0.2	1.9e-07	0.00014	0.00028
GOTERM_BP_DIRECT	growth hormone receptor signaling pathway	4	0.1	2.3e-07	8.8e-05	0.00035
GOTERM_BP_DIRECT	ERBB2 signaling pathway	5	0.1	4.4e-07	0.00011	0.00067
GOTERM_BP_DIRECT	regulation of cell proliferation	7	0.1	5.1e-07	9.6e-05	0.00077
GOTERM_BP_DIRECT	negative regulation of apoptotic process	9	0.2	5.3e-07	8e-05	0.0008
GOTERM_BP_DIRECT	protein phosphorylation	9	0.2	5.4e-07	6.8e-05	0.00082
GOTERM_MF_DIRECT	insulin receptor substrate binding	4	0.1	6.7e-07	4.5e-05	0.00084
GOTERM_BP_DIRECT	epidermal growth factor receptor signaling pathway	5	0.1	2.1e-06	0.00023	0.0033
GOTERM_BP_DIRECT	neurotrophin TRK receptor signaling pathway	4	0.1	2.3e-06	0.00022	0.0035
GOTERM_BP_DIRECT	negative regulation of sequence-specific DNA binding transcription factor activity	5	0.1	2.8e-06	0.00024	0.0043
GOTERM_CC_DIRECT	cytosol	17	0.3	4.5e-06	0.00055	0.0052
GOTERM_CC_DIRECT	nucleus	20	0.4	3.4e-05	0.0021	0.039
GOTERM_BP_DIRECT	platelet activation	5	0.1	3.8e-05	0.0028	0.057
GOTERM_BP_DIRECT	peptidyl-tyrosine autophosphorylation	4	0.1	3.9e-05	0.0027	0.06
GOTERM_BP_DIRECT	leukocyte migration	5	0.1	4.7e-05	0.003	0.072
GOTERM_BP_DIRECT	positive regulation of small GTPase mediated signal transduction	3	0.1	5.6e-05	0.0033	0.085
GOTERM_MF_DIRECT	non-membrane spanning protein tyrosine kinase activity	4	0.1	5.9e-05	0.003	0.074
GOTERM_BP_DIRECT	activation of MAPKK activity	4	0.1	6e-05	0.0032	0.092
GOTERM_BP_DIRECT	negative regulation of neuron apoptotic process	5	0.1	6.5e-05	0.0033	0.098
GOTERM_MF_DIRECT	protein tyrosine kinase activity	5	0.1	6.5e-05	0.0026	0.082
GOTERM_BP_DIRECT	negative regulation of gene expression	5	0.1	7.5e-05	0.0035	0.11
GOTERM_MF_DIRECT	transcription factor binding	6	0.1	9.3e-05	0.0031	0.12
GOTERM_CC_DIRECT	cell-cell junction	5	0.1	0.00013	0.0053	0.15
GOTERM_MF_DIRECT	protein phosphatase binding	4	0.1	0.00015	0.0044	0.19
GOTERM_CC_DIRECT	extrinsic component of cytoplasmic side of plasma membrane	4	0.1	0.00015	0.0046	0.18
GOTERM_BP_DIRECT	positive regulation of stem cell proliferation	3	0.1	0.00018	0.0078	0.27
GOTERM_CC_DIRECT	nuclear chromatin	5	0.1	0.0002	0.005	0.24
GOTERM_BP_DIRECT	Fc-epsilon receptor signaling pathway	5	0.1	0.0002	0.0086	0.31
GOTERM_BP_DIRECT	negative regulation of intrinsic apoptotic signaling pathway in response to DNA damage by p53 class mediator	3	0.1	0.00021	0.0082	0.31
GOTERM_BP_DIRECT	Ras protein signal transduction	4	0.1	0.00021	0.008	0.32
GOTERM_MF_DIRECT	kinase binding	4	0.1	0.00025	0.0064	0.32
GOTERM_BP_DIRECT	JAK-STAT cascade involved in growth hormone signaling pathway	3	0.1	0.00028	0.01	0.42
GOTERM_BP_DIRECT	positive regulation of GTPase activity	7	0.1	0.00028	0.0097	0.43
GOTERM_BP_DIRECT	T cell costimulation	4	0.1	0.00029	0.0095	0.44
GOTERM_BP_DIRECT	DNA damage response, signal transduction by p53 class mediator resulting in transcription of p21 class mediator	3	0.1	0.00032	0.01	0.48
GOTERM_CC_DIRECT	plasma membrane	16	0.3	0.00035	0.0072	0.41
GOTERM_BP_DIRECT	negative regulation of cell proliferation	6	0.1	0.00045	0.013	0.68
GOTERM_MF_DIRECT	ATP binding	10	0.2	0.00048	0.011	0.6
GOTERM_MF_DIRECT	small GTPase binding	3	0.1	0.00049	0.0099	0.62
GOTERM_BP_DIRECT	phosphatidylinositol-mediated signaling	4	0.1	0.00071	0.021	1.1
GOTERM_BP_DIRECT	negative regulation of G1/S transition of mitotic cell cycle	3	0.1	0.00079	0.022	1.2
GOTERM_CC_DIRECT	late endosome	4	0.1	0.00085	0.015	0.97
GOTERM_BP_DIRECT	regulation of multicellular organism growth	3	0.1	0.00085	0.023	1.3
GOTERM_MF_DIRECT	Ras guanyl-nucleotide exchange factor activity	4	0.1	0.00089	0.016	1.1
GOTERM_BP_DIRECT	regulation of cell cycle	4	0.1	0.0011	0.029	1.7
GOTERM_BP_DIRECT	Fc-gamma receptor signaling pathway involved in phagocytosis	4	0.1	0.0012	0.03	1.8
GOTERM_BP_DIRECT	cellular response to ionizing radiation	3	0.1	0.0012	0.029	1.8
GOTERM_BP_DIRECT	intrinsic apoptotic signaling pathway in response to DNA damage by p53 class mediator	3	0.1	0.0012	0.029	1.8
GOTERM_CC_DIRECT	cell surface	6	0.1	0.0013	0.019	1.5
GOTERM_BP_DIRECT	JAK-STAT cascade	3	0.1	0.0013	0.03	1.9
GOTERM_BP_DIRECT	viral process	5	0.1	0.0014	0.033	2.2
GOTERM_BP_DIRECT	positive regulation of apoptotic process	5	0.1	0.0015	0.032	2.2
GOTERM_BP_DIRECT	positive regulation of protein serine/threonine kinase activity	3	0.1	0.0015	0.033	2.3
GOTERM_BP_DIRECT	positive regulation of tyrosine phosphorylation of Stat3 protein	3	0.1	0.0018	0.038	2.7
GOTERM_BP_DIRECT	regulation of mitotic cell cycle	3	0.1	0.002	0.04	3
GOTERM_BP_DIRECT	negative regulation of neuron death	3	0.1	0.002	0.04	3
GOTERM_BP_DIRECT	peptidyl-tyrosine phosphorylation	4	0.1	0.0021	0.04	3.1
GOTERM_MF_DIRECT	enzyme binding	5	0.1	0.0021	0.035	2.6
GOTERM_MF_DIRECT	1-phosphatidylinositol-3-kinase activity	3	0.1	0.0023	0.035	2.8
GOTERM_MF_DIRECT	protein kinase activity	5	0.1	0.0028	0.039	3.4
GOTERM_BP_DIRECT	protein autophosphorylation	4	0.1	0.0029	0.054	4.3
GOTERM_BP_DIRECT	phosphatidylinositol-3-phosphate biosynthetic process	3	0.1	0.003	0.055	4.5
GOTERM_BP_DIRECT	positive regulation of ERK1 and ERK2 cascade	4	0.1	0.003	0.054	4.5
GOTERM_CC_DIRECT	phosphatidylinositol 3-kinase complex, class IA	2	0	0.0031	0.041	3.5
GOTERM_MF_DIRECT	protein kinase binding	5	0.1	0.0032	0.043	4
GOTERM_MF_DIRECT	protein serine/threonine kinase activity	5	0.1	0.0032	0.043	4
GOTERM_MF_DIRECT	protein C-terminus binding	4	0.1	0.0033	0.041	4.1
GOTERM_BP_DIRECT	positive regulation of growth factor dependent skeletal muscle satellite cell proliferation	2	0	0.0033	0.058	5
GOTERM_BP_DIRECT	intracellular signal transduction	5	0.1	0.0042	0.072	6.3
GOTERM_MF_DIRECT	phosphatidylinositol-4,5-bisphosphate 3-kinase activity	3	0.1	0.0047	0.054	5.8
GOTERM_CC_DIRECT	cytoplasm	16	0.3	0.0048	0.057	5.4
GOTERM_CC_DIRECT	endosome	4	0.1	0.0048	0.052	5.4
GOTERM_BP_DIRECT	activation of JAK2 kinase activity	2	0	0.005	0.083	7.3
GOTERM_CC_DIRECT	early endosome	4	0.1	0.0051	0.051	5.7
GOTERM_BP_DIRECT	somatic stem cell population maintenance	3	0.1	0.0052	0.084	7.7
GOTERM_MF_DIRECT	p53 binding	3	0.1	0.0055	0.06	6.7
GOTERM_BP_DIRECT	positive regulation of peptidyl-serine phosphorylation	3	0.1	0.006	0.095	8.8
GOTERM_CC_DIRECT	nucleoplasm	11	0.2	0.0064	0.058	7.1
GOTERM_BP_DIRECT	vascular endothelial growth factor receptor signaling pathway	3	0.1	0.0064	0.098	9.3
GOTERM_BP_DIRECT	regulation of protein import into nucleus, translocation	2	0	0.0067	0.1	9.7
GOTERM_BP_DIRECT	stress-induced premature senescence	2	0	0.0067	0.1	9.7
GOTERM_BP_DIRECT	entry into host cell	2	0	0.0067	0.1	9.7
GOTERM_MF_DIRECT	protein heterodimerization activity	5	0.1	0.0069	0.071	8.3
GOTERM_MF_DIRECT	identical protein binding	6	0.1	0.0071	0.069	8.6
GOTERM_BP_DIRECT	cellular response to insulin stimulus	3	0.1	0.0073	0.11	11
GOTERM_BP_DIRECT	regulation of phosphatidylinositol 3-kinase signaling	3	0.1	0.0074	0.11	11
GOTERM_BP_DIRECT	insulin receptor signaling pathway	3	0.1	0.0074	0.11	11
GOTERM_BP_DIRECT	regulation of Rho protein signal transduction	3	0.1	0.008	0.11	12
GOTERM_BP_DIRECT	positive regulation of peptidyl-tyrosine phosphorylation	3	0.1	0.0082	0.11	12
GOTERM_MF_DIRECT	growth hormone receptor binding	2	0	0.0083	0.076	9.9
GOTERM_BP_DIRECT	osteoclast development	2	0	0.0083	0.11	12
GOTERM_BP_DIRECT	negative regulation of transcription, DNA-templated	5	0.1	0.009	0.12	13
GOTERM_CC_DIRECT	PML body	3	0.1	0.0099	0.083	11
GOTERM_MF_DIRECT	neurotrophin TRKA receptor binding	2	0	0.0099	0.087	12
GOTERM_BP_DIRECT	establishment of protein localization to telomere	2	0	0.01	0.13	14
GOTERM_BP_DIRECT	leptin-mediated signaling pathway	2	0	0.01	0.13	14
GOTERM_BP_DIRECT	positive regulation of transcription, DNA-templated	5	0.1	0.01	0.13	14
GOTERM_BP_DIRECT	response to estradiol	3	0.1	0.01	0.13	14
GOTERM_BP_DIRECT	phosphatidylinositol phosphorylation	3	0.1	0.011	0.13	15
GOTERM_BP_DIRECT	signal transduction	7	0.1	0.011	0.13	15
GOTERM_BP_DIRECT	cellular response to hypoxia	3	0.1	0.011	0.13	16
GOTERM_BP_DIRECT	transmembrane receptor protein tyrosine kinase signaling pathway	3	0.1	0.011	0.13	16
GOTERM_BP_DIRECT	response to leptin	2	0	0.012	0.14	16
GOTERM_MF_DIRECT	ubiquitin protein ligase binding	4	0.1	0.012	0.097	14
GOTERM_CC_DIRECT	neuronal cell body	4	0.1	0.012	0.095	13
GOTERM_MF_DIRECT	CCR5 chemokine receptor binding	2	0	0.013	0.11	15
GOTERM_BP_DIRECT	regulation of early endosome to late endosome transport	2	0	0.013	0.15	18
GOTERM_BP_DIRECT	positive regulation of programmed cell death	2	0	0.013	0.15	18
GOTERM_BP_DIRECT	fusion of virus membrane with host plasma membrane	2	0	0.013	0.15	18
GOTERM_BP_DIRECT	activation of MAPK activity	3	0.1	0.014	0.15	19
GOTERM_BP_DIRECT	response to drug	4	0.1	0.014	0.15	19
GOTERM_CC_DIRECT	perinuclear region of cytoplasm	5	0.1	0.014	0.1	15
GOTERM_BP_DIRECT	cellular response to lipopolysaccharide	3	0.1	0.015	0.16	21
GOTERM_BP_DIRECT	positive regulation of angiogenesis	3	0.1	0.016	0.17	21
GOTERM_CC_DIRECT	nuclear chromosome, telomeric region	3	0.1	0.017	0.12	18
GOTERM_BP_DIRECT	negative regulation of cellular senescence	2	0	0.018	0.19	24
GOTERM_BP_DIRECT	neuron maturation	2	0	0.018	0.19	24
GOTERM_BP_DIRECT	positive regulation of protein phosphorylation	3	0.1	0.019	0.19	25
GOTERM_BP_DIRECT	replicative senescence	2	0	0.02	0.2	26
GOTERM_BP_DIRECT	cytokine-mediated signaling pathway	3	0.1	0.02	0.2	26
GOTERM_MF_DIRECT	receptor binding	4	0.1	0.02	0.15	23
GOTERM_BP_DIRECT	positive regulation of cytosolic calcium ion concentration	3	0.1	0.021	0.2	27
GOTERM_CC_DIRECT	phosphatidylinositol 3-kinase complex	2	0	0.021	0.14	22
GOTERM_BP_DIRECT	protein stabilization	3	0.1	0.021	0.2	28
GOTERM_BP_DIRECT	positive regulation of insulin receptor signaling pathway	2	0	0.021	0.2	28
GOTERM_BP_DIRECT	regulation of interferon-gamma-mediated signaling pathway	2	0	0.021	0.2	28
GOTERM_BP_DIRECT	negative regulation of DNA damage response, signal transduction by p53 class mediator	2	0	0.021	0.2	28
GOTERM_BP_DIRECT	positive regulation of transcription from RNA polymerase II promoter	6	0.1	0.022	0.2	28
GOTERM_CC_DIRECT	focal adhesion	4	0.1	0.022	0.13	22
GOTERM_BP_DIRECT	cell proliferation	4	0.1	0.022	0.21	29
GOTERM_BP_DIRECT	cellular glucose homeostasis	2	0	0.023	0.21	30
GOTERM_BP_DIRECT	insulin-like growth factor receptor signaling pathway	2	0	0.023	0.21	30
GOTERM_CC_DIRECT	ESC/E(Z) complex	2	0	0.024	0.14	25
GOTERM_CC_DIRECT	protein complex	4	0.1	0.025	0.14	25
GOTERM_BP_DIRECT	positive regulation of vascular smooth muscle cell proliferation	2	0	0.025	0.22	32
GOTERM_BP_DIRECT	positive regulation of transcription factor import into nucleus	2	0	0.025	0.22	32
GOTERM_BP_DIRECT	energy homeostasis	2	0	0.025	0.22	32
GOTERM_BP_DIRECT	T cell receptor signaling pathway	3	0.1	0.025	0.22	32
GOTERM_MF_DIRECT	mitogen-activated protein kinase kinase binding	2	0	0.026	0.19	28
GOTERM_BP_DIRECT	negative regulation of anoikis	2	0	0.028	0.24	35
GOTERM_BP_DIRECT	positive regulation of tyrosine phosphorylation of Stat5 protein	2	0	0.028	0.24	35
GOTERM_BP_DIRECT	dendritic cell chemotaxis	2	0	0.028	0.24	35
GOTERM_BP_DIRECT	mRNA transcription from RNA polymerase II promoter	2	0	0.028	0.24	35
GOTERM_BP_DIRECT	axon guidance	3	0.1	0.029	0.24	36
GOTERM_BP_DIRECT	face development	2	0	0.03	0.25	37
GOTERM_BP_DIRECT	negative regulation of transcription from RNA polymerase II promoter	5	0.1	0.03	0.25	37
GOTERM_BP_DIRECT	aging	3	0.1	0.031	0.25	38
GOTERM_MF_DIRECT	phosphatidylinositol 3-kinase binding	2	0	0.031	0.21	33
GOTERM_BP_DIRECT	positive regulation of pri-miRNA transcription from RNA polymerase II promoter	2	0	0.033	0.26	40
GOTERM_BP_DIRECT	negative regulation of phosphorylation	2	0	0.033	0.26	40
GOTERM_BP_DIRECT	response to hypoxia	3	0.1	0.033	0.26	40
GOTERM_BP_DIRECT	innate immune response	4	0.1	0.034	0.26	41
GOTERM_BP_DIRECT	cellular response to gamma radiation	2	0	0.034	0.26	41
GOTERM_MF_DIRECT	MAP kinase kinase kinase activity	2	0	0.036	0.23	37
GOTERM_BP_DIRECT	response to X-ray	2	0	0.036	0.27	43
GOTERM_MF_DIRECT	telomeric DNA binding	2	0	0.039	0.24	39
GOTERM_BP_DIRECT	response to electrical stimulus	2	0	0.039	0.29	46
GOTERM_CC_DIRECT	membrane raft	3	0.1	0.04	0.2	37
GOTERM_CC_DIRECT	nucleolus	5	0.1	0.041	0.2	38
GOTERM_BP_DIRECT	cell differentiation	4	0.1	0.041	0.3	47
GOTERM_BP_DIRECT	thyroid gland development	2	0	0.041	0.29	47
GOTERM_BP_DIRECT	cell aging	2	0	0.041	0.29	47
GOTERM_MF_DIRECT	ephrin receptor binding	2	0	0.042	0.25	42
GOTERM_MF_DIRECT	signal transducer activity	3	0.1	0.045	0.26	44
GOTERM_BP_DIRECT	negative regulation of DNA binding	2	0	0.046	0.32	51
GOTERM_BP_DIRECT	negative regulation of endothelial cell apoptotic process	2	0	0.046	0.32	51
GOTERM_MF_DIRECT	SH2 domain binding	2	0	0.047	0.26	45
GOTERM_BP_DIRECT	platelet-derived growth factor receptor signaling pathway	2	0	0.047	0.33	52
GOTERM_MF_DIRECT	metal ion binding	8	0.2	0.048	0.26	46
GOTERM_MF_DIRECT	coreceptor activity	2	0	0.049	0.26	46
GOTERM_BP_DIRECT	positive regulation of glucose import	2	0	0.049	0.33	53
GOTERM_BP_DIRECT	positive regulation of reactive oxygen species metabolic process	2	0	0.049	0.33	53
GOTERM_CC_DIRECT	mitochondrion	6	0.1	0.05	0.23	44
GOTERM_CC_DIRECT	intracellular	6	0.1	0.05	0.22	44
GOTERM_MF_DIRECT	insulin receptor binding	2	0	0.05	0.26	48
GOTERM_BP_DIRECT	response to gamma radiation	2	0	0.05	0.34	55
GOTERM_BP_DIRECT	response to nutrient levels	2	0	0.05	0.34	55
GOTERM_BP_DIRECT	mesoderm development	2	0	0.052	0.34	56
GOTERM_BP_DIRECT	response to antibiotic	2	0	0.052	0.34	56
GOTERM_BP_DIRECT	positive regulation of substrate adhesion-dependent cell spreading	2	0	0.052	0.34	56
GOTERM_BP_DIRECT	angiogenesis	3	0.1	0.053	0.35	56
GOTERM_BP_DIRECT	response to interleukin-1	2	0	0.054	0.35	57
GOTERM_MF_DIRECT	phosphoprotein binding	2	0	0.055	0.27	51
GOTERM_BP_DIRECT	protein destabilization	2	0	0.057	0.36	59
GOTERM_BP_DIRECT	DNA synthesis involved in DNA repair	2	0	0.057	0.36	59
GOTERM_BP_DIRECT	positive regulation of cell differentiation	2	0	0.06	0.37	61
GOTERM_MF_DIRECT	histone deacetylase activity	2	0	0.063	0.3	56
GOTERM_BP_DIRECT	positive regulation of B cell proliferation	2	0	0.063	0.39	63
GOTERM_MF_DIRECT	receptor signaling protein activity	2	0	0.064	0.3	57
GOTERM_MF_DIRECT	androgen receptor binding	2	0	0.064	0.3	57
GOTERM_BP_DIRECT	apoptotic process	4	0.1	0.067	0.4	65
GOTERM_BP_DIRECT	thymus development	2	0	0.069	0.41	67
GOTERM_BP_DIRECT	chromatin organization	2	0	0.069	0.41	67
GOTERM_BP_DIRECT	receptor internalization	2	0	0.069	0.41	67
GOTERM_BP_DIRECT	positive regulation of gene expression	3	0.1	0.07	0.41	67
GOTERM_BP_DIRECT	cellular response to UV	2	0	0.071	0.41	67
GOTERM_BP_DIRECT	cellular response to hormone stimulus	2	0	0.072	0.42	68
GOTERM_BP_DIRECT	histone deacetylation	2	0	0.074	0.42	69
GOTERM_BP_DIRECT	positive regulation of protein kinase activity	2	0	0.076	0.42	70
GOTERM_BP_DIRECT	positive regulation of tumor necrosis factor production	2	0	0.076	0.42	70
GOTERM_BP_DIRECT	intrinsic apoptotic signaling pathway in response to DNA damage	2	0	0.076	0.42	70
GOTERM_MF_DIRECT	scaffold protein binding	2	0	0.077	0.34	63
GOTERM_BP_DIRECT	regulation of circadian rhythm	2	0	0.079	0.43	71
GOTERM_BP_DIRECT	calcium-mediated signaling	2	0	0.082	0.44	73
GOTERM_BP_DIRECT	response to hydrogen peroxide	2	0	0.082	0.44	73
GOTERM_MF_DIRECT	cadherin binding involved in cell-cell adhesion	3	0.1	0.083	0.35	66
GOTERM_BP_DIRECT	positive regulation of fibroblast proliferation	2	0	0.086	0.46	75
GOTERM_BP_DIRECT	rhythmic process	2	0	0.086	0.46	75
GOTERM_CC_DIRECT	cell-cell adherens junction	3	0.1	0.088	0.35	65
GOTERM_MF_DIRECT	SH3/SH2 adaptor activity	2	0	0.089	0.37	69
GOTERM_BP_DIRECT	cellular response to hydrogen peroxide	2	0	0.091	0.48	77
GOTERM_BP_DIRECT	negative regulation of protein binding	2	0	0.091	0.48	77
GOTERM_MF_DIRECT	chromatin DNA binding	2	0	0.092	0.37	70
GOTERM_BP_DIRECT	phosphatidylinositol biosynthetic process	2	0	0.092	0.48	77
GOTERM_BP_DIRECT	positive regulation of MAP kinase activity	2	0	0.094	0.48	78
GOTERM_CC_DIRECT	actin filament	2	0	0.095	0.36	68
GOTERM_CC_DIRECT	caveola	2	0	0.095	0.36	68
GOTERM_BP_DIRECT	DNA damage response, signal transduction by p53 class mediator resulting in cell cycle arrest	2	0	0.098	0.5	79
