# Supplementary material for: Network Pharmacology-Based Strategy to Investigate Pharmacological Mechanisms of Qiaoshao Formula for Treatment of Premature Ejaculation
Source: Evid Based Complement Alternat Med. 2020 Nov 11;2020:1418634. doi: 10.1155/2020/1418634 (PMC7676949; doi:10.1155/2020/1418634)
Supplement: Supplementary Materials — Figure S1: PPI network of module 1 derived from the PPI network of PE-related targets. Figure S2: PPI network of module 2 derived from the PPI network of PE-related targets. Figure S3: PPI network of module 3 derived from the PPI network of PE-related targets. Figure S4: the pathway-target network of the PE-related targets. Table S1: chemical parameters of the active compounds in QS formula. Table S2: detail information of the compound-compound targets network. Table S3: PE-related targets retrieved from databases. Table S4: detailed information of the disease PPI network. Table S5: GO analysis results of the QS formula-PE targets. Table S6: GO analysis results of the module 1 derived from the QS formula-PE targets. Table S7: GO analysis results of the module 2 derived from the QS formula-PE targets. Table S8: GO analysis results of the module 3 derived from the QS formula-PE targets. Table S9: detailed topological characteristics of gene-pathways network of PE-related 567 targets. Table S10: GO enrichment analysis results of QS formula-PE targets. Table S11: KEGG enrichment analysis results of QS formula-PE targets. Table S12: details of topological characteristics of the QS formula-PE network. [file 1418634.f1.zip › Table S9.xls]

## Sheet: Table S9
SUID	AverageShortestPathLength	BetweennessCentrality	ClosenessCentrality	ClusteringCoefficient	Degree	Eccentricity	GENE	IsSingleNode	name	NeighborhoodConnectivity	NumberOfDirectedEdges	NumberOfUndirectedEdges	PartnerOfMultiEdgedNodePairs	Radiality	selected	SelfLoops	shared name	Stress	TopologicalCoefficient
6235	2.24138	0.169639	0.446154	0	89	3	VEGFC	FALSE	PI3K-Akt signaling pathway	9.13483	89	0	0	0.793103	FALSE	0	PI3K-Akt signaling pathway	1009542	0.193686
6236	2.81034	0.00277489	0.355828	0	11	4		FALSE	PDPK1	35.7273	11	0	0	0.698276	FALSE	0	PDPK1	30144	0.248052
6237	2.19655	0.0308174	0.455259	0	29	4		FALSE	AKT1	33.4828	29	0	0	0.800575	FALSE	0	AKT1	288918	0.153947
6238	2.19655	0.0308174	0.455259	0	29	4		FALSE	AKT2	33.4828	29	0	0	0.800575	FALSE	0	AKT2	288918	0.153947
6239	2.94138	0.00213261	0.339977	0	5	4		FALSE	BCL2L1	42.6	5	0	0	0.676437	FALSE	0	BCL2L1	18732	0.327559
6240	3.07931	0.00017462	0.324748	0	2	4		FALSE	BCL2L11	70.5	2	0	0	0.653448	FALSE	0	BCL2L11	2206	0.631818
6241	3.23793	0	0.308839	0	1	4		FALSE	BRCA1	89	1	0	0	0.627011	FALSE	0	BRCA1	0	0
6242	2.7069	0.00351442	0.369427	0	8	4		FALSE	FASLG	45.375	8	0	0	0.715517	FALSE	0	FASLG	40218	0.280854
6243	2.38276	0.0146642	0.419682	0	23	4		FALSE	HRAS	35.2609	23	0	0	0.76954	FALSE	0	HRAS	167358	0.18032
6244	2.96897	0.00065589	0.336818	0	4	4		FALSE	JAK1	47.75	4	0	0	0.671839	FALSE	0	JAK1	6350	0.377016
6245	2.86552	0.00187057	0.348977	0	6	4		FALSE	JAK2	41	6	0	0	0.68908	FALSE	0	JAK2	16026	0.291971
6246	3.13448	0.00014544	0.319032	0	3	4		FALSE	KITLG	62	3	0	0	0.644253	FALSE	0	KITLG	2356	0.60396
6247	3.13448	0.00014544	0.319032	0	3	4		FALSE	KIT	62	3	0	0	0.644253	FALSE	0	KIT	2356	0.60396
6248	2.40345	0.0133851	0.416069	0	22	4		FALSE	KRAS	34.6364	22	0	0	0.766092	FALSE	0	KRAS	152124	0.178917
6249	2.92759	0.00355532	0.341578	0	5	4		FALSE	MDM2	42	5	0	0	0.678736	FALSE	0	MDM2	47032	0.317829
6250	3.02414	0.0008654	0.330673	0	5	4		FALSE	MET	51.4	5	0	0	0.662644	FALSE	0	MET	8864	0.438261
6251	2.32069	0.0178186	0.430906	0	24	4		FALSE	RAF1	34.9583	24	0	0	0.779885	FALSE	0	RAF1	189456	0.171507
6252	2.5	0.0102876	0.4	0	19	4		FALSE	SOS1	36.1579	19	0	0	0.75	FALSE	0	SOS1	119536	0.198632
6253	2.5	0.0102876	0.4	0	19	4		FALSE	SOS2	36.1579	19	0	0	0.75	FALSE	0	SOS2	119536	0.198632
6254	2.91379	0.00153834	0.343195	0	6	4		FALSE	ATF4	41.8333	6	0	0	0.681034	FALSE	0	ATF4	18236	0.314103
6255	2.81034	0.00235399	0.355828	0	6	4		FALSE	CREB1	38.6667	6	0	0	0.698276	FALSE	0	CREB1	20054	0.25977
6256	3.03793	0.00093598	0.329171	0	4	4		FALSE	F2R	52	4	0	0	0.660345	FALSE	0	F2R	9630	0.447368
6257	2.97586	0.0036742	0.336037	0	4	4		FALSE	CDK4	41	4	0	0	0.67069	FALSE	0	CDK4	35376	0.325203
6258	3.06552	0.00192235	0.326209	0	3	4		FALSE	CDK6	43.6667	3	0	0	0.655747	FALSE	0	CDK6	20660	0.384384
6259	2.9069	0.00471752	0.344009	0	6	4		FALSE	CDKN1A	41.3333	6	0	0	0.682184	FALSE	0	CDKN1A	60774	0.307888
6260	2.7	0.00642075	0.37037	0	13	4		FALSE	EGFR	40.5385	13	0	0	0.716667	FALSE	0	EGFR	76822	0.256743
6261	2.79655	0.00304911	0.357583	0	10	4		FALSE	EGF	45.6	10	0	0	0.700575	FALSE	0	EGF	43086	0.311888
6262	2.92759	0.00097242	0.341578	0	4	4		FALSE	EPO	51.25	4	0	0	0.678736	FALSE	0	EPO	10466	0.386538
6263	3.05172	0.00065862	0.327684	0	6	4		FALSE	EIF4EBP1	36.6667	6	0	0	0.658046	FALSE	0	EIF4EBP1	7160	0.324242
6264	3.12759	0.0002509	0.319735	0	4	4		FALSE	EIF4E	42	4	0	0	0.645402	FALSE	0	EIF4E	2470	0.405941
6265	2.9069	0.00285176	0.344009	0	6	4		FALSE	FGF1	49.1667	6	0	0	0.682184	FALSE	0	FGF1	32170	0.367684
6266	2.92069	0.00109924	0.342385	0	6	4		FALSE	FGF2	51.8333	6	0	0	0.679885	FALSE	0	FGF2	15838	0.394057
6267	3.00345	0.00055526	0.332951	0	5	4		FALSE	FGF7	54.6	5	0	0	0.666092	FALSE	0	FGF7	9610	0.454237
6268	3.00345	0.00055526	0.332951	0	5	4		FALSE	FGF8	54.6	5	0	0	0.666092	FALSE	0	FGF8	9610	0.454237
6269	2.87241	0.00192015	0.348139	0	7	4		FALSE	FGFR1	47.5714	7	0	0	0.687931	FALSE	0	FGFR1	22734	0.344974
6270	2.92069	0.00109924	0.342385	0	6	4		FALSE	FGFR2	51.8333	6	0	0	0.679885	FALSE	0	FGFR2	15838	0.394057
6271	2.92069	0.00109924	0.342385	0	6	4		FALSE	FGFR3	51.8333	6	0	0	0.679885	FALSE	0	FGFR3	15838	0.394057
6272	2.92069	0.00109924	0.342385	0	6	4		FALSE	FGFR4	51.8333	6	0	0	0.679885	FALSE	0	FGFR4	15838	0.394057
6273	3.11379	0.00018611	0.321152	0	3	4		FALSE	FN1	59.6667	3	0	0	0.647701	FALSE	0	FN1	3010	0.564103
6274	3.03793	0.00056073	0.329171	0	5	4		FALSE	FLT1	53.8	5	0	0	0.660345	FALSE	0	FLT1	7588	0.467257
6275	3.0931	0.00025143	0.3233	0	4	4		FALSE	FLT4	58.75	4	0	0	0.651149	FALSE	0	FLT4	3898	0.544811
6276	2.85862	0.00141109	0.349819	0	6	4		FALSE	FOXO3	43.6667	6	0	0	0.69023	FALSE	0	FOXO3	14178	0.309179
6277	2.59655	0.0146783	0.385126	0	13	4		FALSE	GSK3B	35.4615	13	0	0	0.733908	FALSE	0	GSK3B	158480	0.203914
6278	2.45172	0.0118263	0.407876	0	20	4		FALSE	GRB2	35.65	20	0	0	0.758046	FALSE	0	GRB2	126504	0.189344
6279	2.96207	0.00054738	0.337602	0	3	4		FALSE	GHR	57	3	0	0	0.672989	FALSE	0	GHR	6768	0.444444
6280	3.1	0.00049342	0.322581	0	3	4		FALSE	HSP90AA1	44	3	0	0	0.65	FALSE	0	HSP90AA1	3754	0.40566
6281	3.0931	0.00025143	0.3233	0	4	4		FALSE	HGF	58.75	4	0	0	0.651149	FALSE	0	HGF	3898	0.544811
6282	2.78966	0.0039541	0.358467	0	9	4		FALSE	IGF1R	44.6667	9	0	0	0.701724	FALSE	0	IGF1R	38878	0.301149
6283	2.74138	0.0080001	0.36478	0	10	4		FALSE	IGF1	41.6	10	0	0	0.70977	FALSE	0	IGF1	75308	0.268874
6284	2.96207	0.00150426	0.337602	0	7	4		FALSE	IRS1	35.8571	7	0	0	0.672989	FALSE	0	IRS1	15192	0.285714
6285	2.80345	0.00317773	0.356704	0	10	4		FALSE	INS	41.3	10	0	0	0.699425	FALSE	0	INS	38708	0.283803
6286	3.16207	4.856e-05	0.316249	0	2	4		FALSE	IBSP	69	2	0	0	0.639655	FALSE	0	IBSP	712	0.693878
6287	3.11379	0.00018611	0.321152	0	3	4		FALSE	ITGA2	59.6667	3	0	0	0.647701	FALSE	0	ITGA2	3010	0.564103
6288	2.96897	0.0109177	0.336818	0	4	4		FALSE	ITGA6	50.75	4	0	0	0.671839	FALSE	0	ITGA6	112588	0.40121
6289	2.94138	0.0132102	0.339977	0	5	4		FALSE	ITGB1	50.6	5	0	0	0.676437	FALSE	0	ITGB1	146904	0.390551
6290	3.11379	0.00018611	0.321152	0	3	4		FALSE	ITGB4	59.6667	3	0	0	0.647701	FALSE	0	ITGB4	3010	0.564103
6291	2.96207	0.00054738	0.337602	0	3	4		FALSE	IL2RA	57	3	0	0	0.672989	FALSE	0	IL2RA	6768	0.444444
6292	2.96207	0.00054738	0.337602	0	3	4		FALSE	IL2RB	57	3	0	0	0.672989	FALSE	0	IL2RB	6768	0.444444
6293	2.88621	0.00216304	0.346476	0	5	4		FALSE	IL2	43.2	5	0	0	0.685632	FALSE	0	IL2	23280	0.312593
6294	2.96207	0.00054738	0.337602	0	3	4		FALSE	IL4R	57	3	0	0	0.672989	FALSE	0	IL4R	6768	0.444444
6295	2.87241	0.00248643	0.348139	0	6	4		FALSE	IL4	39.6667	6	0	0	0.687931	FALSE	0	IL4	29178	0.284314
6296	2.92759	0.00097242	0.341578	0	4	4		FALSE	IL6R	51.25	4	0	0	0.678736	FALSE	0	IL6R	10466	0.386538
6297	2.65172	0.00751031	0.377113	0	9	4		FALSE	IL6	38.6667	9	0	0	0.724713	FALSE	0	IL6	65294	0.228283
6298	2.85172	0.00112857	0.350665	0	4	4		FALSE	IL7R	55.75	4	0	0	0.691379	FALSE	0	IL7R	12972	0.388298
6299	2.96207	0.00054738	0.337602	0	3	4		FALSE	IL7	57	3	0	0	0.672989	FALSE	0	IL7	6768	0.444444
6300	3.07931	0.00039041	0.324748	0	5	4		FALSE	KDR	50.8	5	0	0	0.653448	FALSE	0	KDR	5302	0.465421
6301	2.98276	0.0017013	0.33526	0	8	4		FALSE	MTOR	32.625	8	0	0	0.66954	FALSE	0	MTOR	16574	0.268008
6302	2.0931	0.0443332	0.477759	0	32	4		FALSE	MAPK1	32.7188	32	0	0	0.817816	FALSE	0	MAPK1	360178	0.142237
6303	2.0931	0.0443332	0.477759	0	32	4		FALSE	MAPK3	32.7188	32	0	0	0.817816	FALSE	0	MAPK3	360178	0.142237
6304	2.18276	0.0277265	0.458136	0	28	4		FALSE	MAP2K1	34.5	28	0	0	0.802874	FALSE	0	MAP2K1	276198	0.156542
6305	2.34138	0.0180766	0.427099	0	24	4		FALSE	MAP2K2	33.9583	24	0	0	0.776437	FALSE	0	MAP2K2	189130	0.169017
6306	3.04483	0.00061424	0.328426	0	5	4		FALSE	NOS3	39	5	0	0	0.659195	FALSE	0	NOS3	6266	0.339286
6307	2.45862	0.0173662	0.406732	0	18	4		FALSE	NFKB1	32.6111	18	0	0	0.756897	FALSE	0	NFKB1	144002	0.1718
6308	2.91379	0.00275009	0.343195	0	6	4		FALSE	PTEN	41.8333	6	0	0	0.681034	FALSE	0	PTEN	31884	0.314103
6309	2.18966	0.0300111	0.456693	0	29	4		FALSE	PIK3CA	33.7931	29	0	0	0.801724	FALSE	0	PIK3CA	290516	0.154684
6310	2.18966	0.0300111	0.456693	0	29	4		FALSE	PIK3CG	33.7931	29	0	0	0.801724	FALSE	0	PIK3CG	290516	0.154684
6311	2.18966	0.0300111	0.456693	0	29	4		FALSE	PIK3R1	33.7931	29	0	0	0.801724	FALSE	0	PIK3R1	290516	0.154684
6312	2.95517	0.00123277	0.33839	0	7	4		FALSE	PDGFRA	48.4286	7	0	0	0.674138	FALSE	0	PDGFRA	18118	0.385598
6313	2.95517	0.00123277	0.33839	0	7	4		FALSE	PDGFRB	48.4286	7	0	0	0.674138	FALSE	0	PDGFRB	18118	0.385598
6314	2.9069	0.0009338	0.344009	0	4	4		FALSE	PRLR	51.25	4	0	0	0.682184	FALSE	0	PRLR	11246	0.37782
6315	2.9069	0.0009338	0.344009	0	4	4		FALSE	PRL	51.25	4	0	0	0.682184	FALSE	0	PRL	11246	0.37782
6316	2.54828	0.0101322	0.392422	0	17	4		FALSE	RAC1	35.8235	17	0	0	0.741954	FALSE	0	RAC1	91354	0.202462
6317	2.92759	0.00222304	0.341578	0	7	4		FALSE	RPS6KB1	35.1429	7	0	0	0.678736	FALSE	0	RPS6KB1	13080	0.268841
6318	3.07241	0.00036757	0.325477	0	3	4		FALSE	SPP1	55	3	0	0	0.654598	FALSE	0	SPP1	3386	0.490909
6319	2.8931	0.0041836	0.34565	0	5	4		FALSE	THBS1	46.4	5	0	0	0.684483	FALSE	0	THBS1	30022	0.338806
6320	3.16207	4.856e-05	0.316249	0	2	4		FALSE	THBS4	69	2	0	0	0.639655	FALSE	0	THBS4	712	0.693878
6321	2.83793	0.00664299	0.352369	0	8	4		FALSE	TP53	35.375	8	0	0	0.693678	FALSE	0	TP53	83074	0.247302
6322	2.72759	0.00812639	0.366625	0	9	4		FALSE	MYC	37.5556	9	0	0	0.712069	FALSE	0	MYC	88830	0.237374
6323	3.02414	0.0007267	0.330673	0	6	4		FALSE	VEGFA	48	6	0	0	0.662644	FALSE	0	VEGFA	9238	0.412281
6324	3.0931	0.00025143	0.3233	0	4	4		FALSE	VEGFC	58.75	4	0	0	0.651149	FALSE	0	VEGFC	3898	0.544811
6325	2.56552	0.0800932	0.389785	0	52	5	USP7	FALSE	FoxO signaling pathway	12.3077	52	0	0	0.73908	FALSE	0	FoxO signaling pathway	649812	0.275797
6326	3.15517	0.00055382	0.31694	0	5	4		FALSE	ARAF	35.8	5	0	0	0.640805	FALSE	0	ARAF	8042	0.3625
6327	3.18966	0.00449714	0.313514	0	5	4		FALSE	ATM	27.2	5	0	0	0.635057	FALSE	0	ATM	30524	0.287912
6328	2.76897	0.00428455	0.361146	0	12	4		FALSE	BRAF	36.3333	12	0	0	0.705172	FALSE	0	BRAF	46858	0.243678
6329	2.9069	0.00603671	0.344009	0	8	4		FALSE	CREBBP	31	8	0	0	0.682184	FALSE	0	CREBBP	50794	0.232558
6330	2.9069	0.00603671	0.344009	0	8	4		FALSE	EP300	31	8	0	0	0.682184	FALSE	0	EP300	50794	0.232558
6331	3.56207	0	0.280736	0	1	6		FALSE	FBXO32	52	1	0	0	0.572989	FALSE	0	FBXO32	0	0
6332	3.12069	0.0029464	0.320442	0	6	4		FALSE	SMAD2	30.6667	6	0	0	0.646552	FALSE	0	SMAD2	35012	0.296667
6333	3.12069	0.0029464	0.320442	0	6	4		FALSE	SMAD3	30.6667	6	0	0	0.646552	FALSE	0	SMAD3	35012	0.296667
6334	3.12069	0.0029464	0.320442	0	6	4		FALSE	SMAD4	30.6667	6	0	0	0.646552	FALSE	0	SMAD4	35012	0.296667
6335	3.37586	0.00072091	0.296221	0	3	6		FALSE	CDKN2B	34	3	0	0	0.604023	FALSE	0	CDKN2B	10186	0.434211
6336	3.27931	0.00169603	0.304942	0	4	6		FALSE	GADD45A	35	4	0	0	0.620115	FALSE	0	GADD45A	29292	0.382022
6337	3.07241	0.00178301	0.325477	0	5	4		FALSE	IL10	35.8	5	0	0	0.654598	FALSE	0	IL10	20958	0.322222
6338	2.63793	0.00769451	0.379085	0	15	4		FALSE	MAPK14	31.8667	15	0	0	0.727011	FALSE	0	MAPK14	72712	0.191718
6339	2.57586	0.0102993	0.38822	0	17	4		FALSE	MAPK8	31.4118	17	0	0	0.737356	FALSE	0	MAPK8	89048	0.181022
6340	3.47931	0.00029472	0.287413	0	2	6		FALSE	PLK1	38	2	0	0	0.586782	FALSE	0	PLK1	7560	0.596774
6341	3.01724	0.00214352	0.331429	0	7	6		FALSE	STAT3	34.7143	7	0	0	0.663793	FALSE	0	STAT3	16382	0.271889
6342	3.4931	0.00010665	0.286278	0	2	6		FALSE	SIRT1	36.5	2	0	0	0.584483	FALSE	0	SIRT1	1138	0.591667
6343	3.56207	0	0.280736	0	1	6		FALSE	SOD2	52	1	0	0	0.572989	FALSE	0	SOD2	0	0
6344	2.79655	0.00998029	0.357583	0	8	4		FALSE	TGFB1	32.25	8	0	0	0.700575	FALSE	0	TGFB1	76204	0.215517
6345	2.82414	0.0064724	0.35409	0	7	4		FALSE	TGFB2	35.1429	7	0	0	0.695977	FALSE	0	TGFB2	57718	0.240443
6346	2.85172	0.00437466	0.350665	0	7	4		FALSE	TGFBR2	34.8571	7	0	0	0.691379	FALSE	0	TGFBR2	36264	0.245342
6347	3.56207	0	0.280736	0	1	6		FALSE	USP7	52	1	0	0	0.572989	FALSE	0	USP7	0	0
6348	2.72414	0.0343753	0.367089	0	34	5	TH	FALSE	Prolactin signaling pathway	15.4412	34	0	0	0.712644	FALSE	0	Prolactin signaling pathway	288118	0.370287
6349	2.87241	0.00449936	0.348139	0	12	4		FALSE	SRC	31.25	12	0	0	0.687931	FALSE	0	SRC	44652	0.232692
6350	3.19655	0.00091278	0.312837	0	4	4		FALSE	TNFRSF11A	32	4	0	0	0.633908	FALSE	0	TNFRSF11A	9492	0.340659
6351	3.72069	0	0.268767	0	1	6		FALSE	CYP17A1	34	1	0	0	0.546552	FALSE	0	CYP17A1	0	0
6352	3.54138	0.00011685	0.282376	0	3	6		FALSE	ESR1	29.6667	3	0	0	0.576437	FALSE	0	ESR1	1258	0.530864
6353	3.64483	3.643e-05	0.274361	0	2	6		FALSE	ESR2	31	2	0	0	0.559195	FALSE	0	ESR2	346	0.697674
6354	3.16897	0.0008686	0.31556	0	6	4		FALSE	STAT1	31.3333	6	0	0	0.638506	FALSE	0	STAT1	7042	0.326165
6355	3.35517	0.00024241	0.298047	0	4	6		FALSE	STAT5B	34	4	0	0	0.607471	FALSE	0	STAT5B	2380	0.423077
6356	3.19655	0.00091278	0.312837	0	4	4		FALSE	TNFSF11	32	4	0	0	0.633908	FALSE	0	TNFSF11	9492	0.340659
6357	3.72069	0	0.268767	0	1	6		FALSE	TH	34	1	0	0	0.546552	FALSE	0	TH	0	0
6358	2.64828	0.0643892	0.377604	0	37	5	VCAM1	FALSE	TNF signaling pathway	11.2973	37	0	0	0.725287	FALSE	0	TNF signaling pathway	432746	0.257432
6359	3.19655	0.00074778	0.312837	0	4	4		FALSE	CCL2	33.75	4	0	0	0.633908	FALSE	0	CCL2	6208	0.35989
6360	3.15517	0.00110167	0.31694	0	5	4		FALSE	CCL5	32.4	5	0	0	0.640805	FALSE	0	CCL5	8788	0.327083
6361	3.4931	0.00025377	0.286278	0	3	6		FALSE	CFLAR	26.3333	3	0	0	0.584483	FALSE	0	CFLAR	3016	0.496732
6362	3.47241	0.00021585	0.287984	0	3	6		FALSE	FADD	29.3333	3	0	0	0.587931	FALSE	0	FADD	1680	0.524691
6363	2.98966	0.00443317	0.334487	0	6	4		FALSE	FAS	33.3333	6	0	0	0.668391	FALSE	0	FAS	31434	0.271709
6364	2.76897	0.00474399	0.361146	0	12	4		FALSE	JUN	31.6667	12	0	0	0.705172	FALSE	0	JUN	46460	0.211494
6365	2.96207	0.00354151	0.337602	0	8	4		FALSE	TNFRSF1A	30	8	0	0	0.672989	FALSE	0	TNFRSF1A	33132	0.239669
6366	3.28621	0.00063966	0.304302	0	3	4		FALSE	TNFRSF1B	32.6667	3	0	0	0.618966	FALSE	0	TNFRSF1B	4098	0.400844
6367	3.19655	0.00132919	0.312837	0	5	4		FALSE	BIRC2	28.6	5	0	0	0.633908	FALSE	0	BIRC2	11624	0.306667
6368	3.20345	0.00211743	0.312164	0	5	4		FALSE	CASP3	30.6	5	0	0	0.632759	FALSE	0	CASP3	21206	0.332584
6369	3.54138	6.843e-05	0.282376	0	2	6		FALSE	CASP7	30.5	2	0	0	0.576437	FALSE	0	CASP7	756	0.655556
6370	3.36207	0.0024543	0.297436	0	5	6		FALSE	CASP8	24.2	5	0	0	0.606322	FALSE	0	CASP8	13748	0.341176
6371	3.1	0.00129301	0.322581	0	6	4		FALSE	CSF2	33.6667	6	0	0	0.65	FALSE	0	CSF2	13050	0.317152
6372	3.26552	0.00541748	0.30623	0	4	4		FALSE	ICAM1	26.75	4	0	0	0.622414	FALSE	0	ICAM1	56644	0.317901
6373	3.01724	0.00254091	0.331429	0	7	4		FALSE	IL1B	31.2857	7	0	0	0.663793	FALSE	0	IL1B	23794	0.265664
6374	3.21724	0.00111247	0.310825	0	4	4		FALSE	IL15	32.75	4	0	0	0.63046	FALSE	0	IL15	10322	0.360795
6375	3.54828	0.00016169	0.281827	0	2	6		FALSE	MMP14	29	2	0	0	0.575287	FALSE	0	MMP14	1484	0.571429
6376	3.64483	0	0.274361	0	1	6		FALSE	MMP3	37	1	0	0	0.559195	FALSE	0	MMP3	0	0
6377	3.52759	0.00010989	0.28348	0	2	6		FALSE	MMP9	32.5	2	0	0	0.578736	FALSE	0	MMP9	1240	0.605769
6378	3.47241	0.00029598	0.287984	0	3	6		FALSE	PTGS2	24.6667	3	0	0	0.587931	FALSE	0	PTGS2	3780	0.438272
6379	3.47931	0.00219805	0.287413	0	2	6		FALSE	SELE	30.5	2	0	0	0.586782	FALSE	0	SELE	23548	0.517544
6380	2.68621	0.0127663	0.372272	0	15	4		FALSE	TNF	27.2667	15	0	0	0.718966	FALSE	0	TNF	90332	0.170563
6381	3.38276	0.00339295	0.295617	0	3	4		FALSE	VCAM1	26.3333	3	0	0	0.602874	FALSE	0	VCAM1	29468	0.389744
6382	2.57241	0.0542203	0.38874	0	50	5	VEGFC	FALSE	Rap1 signaling pathway	11.66	50	0	0	0.737931	FALSE	0	Rap1 signaling pathway	490754	0.280526
6383	3.19655	0.00906514	0.312837	0	4	4		FALSE	CDH1	29.5	4	0	0	0.633908	FALSE	0	CDH1	59444	0.313187
6384	3.11379	0.00200037	0.321152	0	6	4		FALSE	CTNNB1	34.6667	6	0	0	0.647701	FALSE	0	CTNNB1	23426	0.333333
6385	3.45172	8.869e-05	0.28971	0	2	6		FALSE	CTNND1	36	2	0	0	0.591379	FALSE	0	CTNND1	932	0.59322
6386	3.24483	0.00585652	0.308183	0	4	6		FALSE	ITGAL	35.75	4	0	0	0.625862	FALSE	0	ITGAL	86472	0.390449
6387	3.32759	0.0039289	0.300518	0	3	6		FALSE	ITGAM	38.3333	3	0	0	0.612069	FALSE	0	ITGAM	60270	0.478632
6388	3.56897	0	0.280193	0	1	6		FALSE	PRKD1	50	1	0	0	0.571839	FALSE	0	PRKD1	0	0
6389	2.77586	0.00673521	0.360248	0	11	4		FALSE	RHOA	35.1818	11	0	0	0.704023	FALSE	0	RHOA	47850	0.235737
6390	2.53103	0.0486628	0.395095	0	49	4	VEGFC	FALSE	Focal adhesion	12.0816	49	0	0	0.744828	FALSE	0	Focal adhesion	386470	0.277041
6391	3.31379	0.00060405	0.301769	0	3	4		FALSE	XIAP	30.3333	3	0	0	0.614368	FALSE	0	XIAP	5814	0.391111
6392	3.25862	0.00043112	0.306878	0	4	4		FALSE	ERBB2	34	4	0	0	0.623563	FALSE	0	ERBB2	3976	0.402439
6393	3.32069	5.128e-05	0.301142	0	2	4		FALSE	FLNA	47.5	2	0	0	0.613218	FALSE	0	FLNA	854	0.62
6394	2.70345	0.0335964	0.369898	0	34	5	VEGFA	FALSE	HIF-1 signaling pathway	12.7353	34	0	0	0.716092	FALSE	0	HIF-1 signaling pathway	242322	0.293382
6395	3.7	0	0.27027	0	1	6		FALSE	GAPDH	34	1	0	0	0.55	FALSE	0	GAPDH	0	0
6396	3.58276	4.083e-05	0.279115	0	2	6		FALSE	HIF1A	30.5	2	0	0	0.56954	FALSE	0	HIF1A	370	0.62766
6397	2.97586	0.00280595	0.336037	0	7	4		FALSE	IFNG	33.1429	7	0	0	0.67069	FALSE	0	IFNG	19656	0.267857
6398	3.7	0	0.27027	0	1	6		FALSE	NOS2	34	1	0	0	0.55	FALSE	0	NOS2	0	0
6399	2.62759	0.0452739	0.380577	0	33	3	TNF	FALSE	T cell receptor signaling pathway	16.0606	33	0	0	0.728736	FALSE	0	T cell receptor signaling pathway	398940	0.358586
6400	3.44483	0.00206854	0.29029	0	3	4		FALSE	CD28	23	3	0	0	0.592529	FALSE	0	CD28	36642	0.392857
6401	3.48621	0.00147738	0.286845	0	2	4		FALSE	CD4	28.5	2	0	0	0.585632	FALSE	0	CD4	30972	0.539216
6402	3.14138	0.00904278	0.318331	0	5	4		FALSE	CD40LG	26.8	5	0	0	0.643103	FALSE	0	CD40LG	57538	0.263265
6403	3.48621	0.00147738	0.286845	0	2	4		FALSE	CD8A	28.5	2	0	0	0.585632	FALSE	0	CD8A	30972	0.539216
6404	3.48621	0.00147738	0.286845	0	2	4		FALSE	PTPRC	28.5	2	0	0	0.585632	FALSE	0	PTPRC	30972	0.539216
6405	2.74483	0.014726	0.364322	0	31	5	MYC	FALSE	ErbB signaling pathway	17.0645	31	0	0	0.709195	FALSE	0	ErbB signaling pathway	187250	0.42275
6406	3.63793	7.633e-05	0.274882	0	3	6		FALSE	HBEGF	26.6667	3	0	0	0.560345	FALSE	0	HBEGF	1084	0.596899
6407	2.68966	0.0524164	0.371795	0	38	5	MYC	FALSE	Signaling pathways regulating pluripotency of stem cells	13.1053	38	0	0	0.718391	FALSE	0	Signaling pathways regulating pluripotency of stem cells	374584	0.310391
6408	3.34828	0.00062935	0.298661	0	3	6		FALSE	APC	33.6667	3	0	0	0.608621	FALSE	0	APC	7826	0.453704
6409	3.68621	0	0.271282	0	1	6		FALSE	NANOG	38	1	0	0	0.552299	FALSE	0	NANOG	0	0
6410	3.68621	0	0.271282	0	1	6		FALSE	POU5F1	38	1	0	0	0.552299	FALSE	0	POU5F1	0	0
6411	3.52069	0.0001476	0.284035	0	2	6		FALSE	SOX2	30	2	0	0	0.579885	FALSE	0	SOX2	2876	0.604167
6412	3.14138	0.00171361	0.318331	0	4	4		FALSE	BMP2	33.25	4	0	0	0.643103	FALSE	0	BMP2	11624	0.325758
6413	3.34828	0.00078113	0.298661	0	4	4		FALSE	BMP4	28.25	4	0	0	0.608621	FALSE	0	BMP4	8546	0.394928
6414	3.14138	0.00171361	0.318331	0	4	4		FALSE	BMPR2	33.25	4	0	0	0.643103	FALSE	0	BMPR2	11624	0.325758
6415	3.68621	0	0.271282	0	1	6		FALSE	PAX6	38	1	0	0	0.552299	FALSE	0	PAX6	0	0
6416	2.64828	0.0371617	0.377604	0	47	5	VEGFC	FALSE	Ras signaling pathway	13.1489	47	0	0	0.725287	FALSE	0	Ras signaling pathway	316890	0.311511
6417	3.64483	0	0.274361	0	1	6		FALSE	ETS1	47	1	0	0	0.559195	FALSE	0	ETS1	0	0
6418	3.64483	0	0.274361	0	1	6		FALSE	ETS2	47	1	0	0	0.559195	FALSE	0	ETS2	0	0
6419	2.74483	0.0583337	0.364322	0	47	5	TNF	FALSE	Cytokine-cytokine receptor interaction	4.59574	47	0	0	0.709195	FALSE	0	Cytokine-cytokine receptor interaction	195074	0.119858
6420	3.27241	0.00030261	0.305585	0	3	4		FALSE	CCL3	36.6667	3	0	0	0.621264	FALSE	0	CCL3	3604	0.440329
6421	3.34828	5.718e-05	0.298661	0	2	4		FALSE	CCR2	41.5	2	0	0	0.608621	FALSE	0	CCR2	1494	0.570423
6422	3.34828	5.718e-05	0.298661	0	2	4		FALSE	CCR3	41.5	2	0	0	0.608621	FALSE	0	CCR3	1494	0.570423
6423	3.34828	5.718e-05	0.298661	0	2	4		FALSE	CCR5	41.5	2	0	0	0.608621	FALSE	0	CCR5	1494	0.570423
6424	3.34828	5.718e-05	0.298661	0	2	4		FALSE	CCR6	41.5	2	0	0	0.608621	FALSE	0	CCR6	1494	0.570423
6425	3.34828	5.718e-05	0.298661	0	2	4		FALSE	CCR7	41.5	2	0	0	0.608621	FALSE	0	CCR7	1494	0.570423
6426	3.25172	0.00105041	0.307529	0	4	4		FALSE	CXCL12	28.25	4	0	0	0.624713	FALSE	0	CXCL12	10120	0.328313
6427	3.18276	0.0012225	0.314193	0	5	4		FALSE	CXCL8	28.6	5	0	0	0.636207	FALSE	0	CXCL8	10582	0.3
6428	3.32069	0.00046822	0.301142	0	3	4		FALSE	CXCR4	31.6667	3	0	0	0.613218	FALSE	0	CXCR4	6078	0.414414
6429	3.27241	0.000416	0.305585	0	3	4		FALSE	TNFRSF10A	33	3	0	0	0.621264	FALSE	0	TNFRSF10A	3938	0.395062
6430	3.27241	0.000416	0.305585	0	3	4		FALSE	TNFRSF10C	33	3	0	0	0.621264	FALSE	0	TNFRSF10C	3938	0.395062
6431	3.38966	8.731e-05	0.295015	0	2	4		FALSE	TNFRSF11B	38	2	0	0	0.601724	FALSE	0	TNFRSF11B	1214	0.569231
6432	3.32069	0.00107227	0.301142	0	3	4		FALSE	BMP7	31.6667	3	0	0	0.613218	FALSE	0	BMP7	5314	0.414414
6433	3.26552	0.00087874	0.30623	0	4	4		FALSE	LEP	29.25	4	0	0	0.622414	FALSE	0	LEP	5322	0.348765
6434	2.85517	0.0234252	0.350242	0	24	5	TP53	FALSE	Apoptosis	10.625	24	0	0	0.690805	FALSE	0	Apoptosis	180670	0.267361
6435	3.76207	0.00017742	0.265811	0	2	6		FALSE	CYCS	21	2	0	0	0.539655	FALSE	0	CYCS	1460	0.571429
6436	3.45862	0.00012692	0.289133	0	3	6		FALSE	NTRK1	33.3333	3	0	0	0.59023	FALSE	0	NTRK1	2052	0.505208
6437	2.70345	0.0257079	0.369898	0	35	5	MYC	FALSE	Jak-STAT signaling pathway	9.74286	35	0	0	0.716092	FALSE	0	Jak-STAT signaling pathway	187580	0.218571
6438	2.6069	0.0449806	0.383598	0	46	5	MYC	FALSE	MAPK signaling pathway	12.6087	46	0	0	0.732184	FALSE	0	MAPK signaling pathway	416034	0.283139
6439	3.60345	0	0.277512	0	1	6		FALSE	DDIT3	46	1	0	0	0.566092	FALSE	0	DDIT3	0	0
6440	2.68276	0.0419783	0.372751	0	41	5	RAC1	FALSE	Regulation of actin cytoskeleton	12.0732	41	0	0	0.71954	FALSE	0	Regulation of actin cytoskeleton	419264	0.307588
6441	3.67931	0	0.27179	0	1	6		FALSE	LIMK1	41	1	0	0	0.553448	FALSE	0	LIMK1	0	0
6442	3.67931	0	0.27179	0	1	6		FALSE	EZR	41	1	0	0	0.553448	FALSE	0	EZR	0	0
6443	2.74483	0.040525	0.364322	0	26	5	MYC	FALSE	TGF-beta signaling pathway	7.65385	26	0	0	0.709195	FALSE	0	TGF-beta signaling pathway	149492	0.162289
6444	3.56207	0.00024722	0.280736	0	2	6		FALSE	SP1	27	2	0	0	0.572989	FALSE	0	SP1	1234	0.52
6445	3.74138	0	0.267281	0	1	6		FALSE	TGIF1	26	1	0	0	0.543103	FALSE	0	TGIF1	0	0
6446	3.59655	0.00010673	0.278044	0	2	4		FALSE	BMP6	24	2	0	0	0.567241	FALSE	0	BMP6	1186	0.657143
6447	3.74138	0	0.267281	0	1	6		FALSE	FST	26	1	0	0	0.543103	FALSE	0	FST	0	0
6448	3.74138	0	0.267281	0	1	6		FALSE	NOG	26	1	0	0	0.543103	FALSE	0	NOG	0	0
6449	2.84828	0.0234156	0.35109	0	28	5	PIK3R1	FALSE	Estrogen signaling pathway	16.3929	28	0	0	0.691954	FALSE	0	Estrogen signaling pathway	239780	0.439796
6450	3.80345	2.615e-05	0.262919	0	2	6		FALSE	MMP2	24.5	2	0	0	0.532759	FALSE	0	MMP2	194	0.734375
6451	2.73103	0.00941481	0.366162	0	30	5	TP53	FALSE	Neurotrophin signaling pathway	18.4	30	0	0	0.711494	FALSE	0	Neurotrophin signaling pathway	132848	0.435
6452	2.69655	0.0450095	0.370844	0	36	5	STAT5B	FALSE	Chemokine signaling pathway	14.1667	36	0	0	0.717241	FALSE	0	Chemokine signaling pathway	295116	0.329167
6453	2.71724	0.0336972	0.36802	0	27	5	TNF	FALSE	Toll-like receptor signaling pathway	15.037	27	0	0	0.713793	FALSE	0	Toll-like receptor signaling pathway	225702	0.350926
6454	3.44483	0.00306708	0.29029	0	3	4		FALSE	CD86	21	3	0	0	0.592529	FALSE	0	CD86	28284	0.357143
6455	3.71379	0	0.269266	0	1	6		FALSE	TLR7	27	1	0	0	0.547701	FALSE	0	TLR7	0	0
6456	3.71379	0	0.269266	0	1	6		FALSE	TLR9	27	1	0	0	0.547701	FALSE	0	TLR9	0	0
6457	2.85517	0.00364364	0.350242	0	22	5	TNF	FALSE	Fc epsilon RI signaling pathway	21.5909	22	0	0	0.690805	FALSE	0	Fc epsilon RI signaling pathway	58822	0.541866
6458	2.77241	0.0241841	0.360697	0	22	5	TGFBR2	FALSE	Adherens junction	9.13636	22	0	0	0.704598	FALSE	0	Adherens junction	144058	0.219902
6459	3.66552	6.393e-05	0.272813	0	2	6		FALSE	LEF1	22	2	0	0	0.555747	FALSE	0	LEF1	972	0.617647
6460	3.66552	6.393e-05	0.272813	0	2	6		FALSE	SNAI2	22	2	0	0	0.555747	FALSE	0	SNAI2	972	0.617647
6461	3.66552	6.393e-05	0.272813	0	2	6		FALSE	TCF7L2	22	2	0	0	0.555747	FALSE	0	TCF7L2	972	0.617647
6462	2.71724	0.0294024	0.36802	0	28	5	TNF	FALSE	Natural killer cell mediated cytotoxicity	15.2857	28	0	0	0.713793	FALSE	0	Natural killer cell mediated cytotoxicity	241264	0.3663
6463	3.52759	4.311e-05	0.28348	0	2	4		FALSE	FCGR3A	28.5	2	0	0	0.578736	FALSE	0	FCGR3A	438	0.611111
6464	3.71379	0	0.269266	0	1	6		FALSE	GZMB	28	1	0	0	0.547701	FALSE	0	GZMB	0	0
6465	2.74483	0.0252873	0.364322	0	29	5	TNF	FALSE	Osteoclast differentiation	14.6552	29	0	0	0.709195	FALSE	0	Osteoclast differentiation	193488	0.341379
6466	3.61724	6.427e-05	0.276454	0	2	6		FALSE	PPARG	25	2	0	0	0.563793	FALSE	0	PPARG	610	0.571429
6467	2.77241	0.0224081	0.360697	0	27	5	MYC	FALSE	Thyroid hormone signaling pathway	16.0741	27	0	0	0.704598	FALSE	0	Thyroid hormone signaling pathway	206512	0.396686
6468	3.76897	0	0.265325	0	1	6		FALSE	NOTCH1	27	1	0	0	0.538506	FALSE	0	NOTCH1	0	0
6469	2.82069	0.0153005	0.354523	0	21	5	RAC1	FALSE	B cell receptor signaling pathway	21.4286	21	0	0	0.696552	FALSE	0	B cell receptor signaling pathway	106214	0.537594
6470	3.81724	0	0.261969	0	1	6		FALSE	CD79A	21	1	0	0	0.53046	FALSE	0	CD79A	0	0
6471	3.81724	0	0.261969	0	1	6		FALSE	CR2	21	1	0	0	0.53046	FALSE	0	CR2	0	0
6472	2.89655	0.00527394	0.345238	0	19	5	VEGFA	FALSE	VEGF signaling pathway	20.6842	19	0	0	0.683908	FALSE	0	VEGF signaling pathway	52390	0.546784
6473	2.86207	0.00405816	0.349398	0	18	5	TNF	FALSE	mTOR signaling pathway	16.9444	18	0	0	0.689655	FALSE	0	mTOR signaling pathway	44550	0.419591
6474	2.7931	0.0112359	0.358025	0	27	5	SREBF1	FALSE	Insulin signaling pathway	18.1481	27	0	0	0.701149	FALSE	0	Insulin signaling pathway	113224	0.463463
6475	3.6931	1.857e-05	0.270775	0	2	6		FALSE	SREBF1	24	2	0	0	0.551149	FALSE	0	SREBF1	380	0.657143
6476	2.77931	0.0192236	0.359801	0	25	5	TP53	FALSE	Sphingolipid signaling pathway	18.52	25	0	0	0.703448	FALSE	0	Sphingolipid signaling pathway	144584	0.449231
6477	3.77586	0	0.26484	0	1	6		FALSE	CTSD	25	1	0	0	0.537356	FALSE	0	CTSD	0	0
6478	3.77586	0	0.26484	0	1	6		FALSE	OPRD1	25	1	0	0	0.537356	FALSE	0	OPRD1	0	0
6479	2.91724	0.0219031	0.34279	0	21	5	MAP2K2	FALSE	GnRH signaling pathway	15.5714	21	0	0	0.68046	FALSE	0	GnRH signaling pathway	212756	0.441558
6480	3.91379	0	0.255507	0	1	6		FALSE	GNRH1	21	1	0	0	0.514368	FALSE	0	GNRH1	0	0
6481	3.91379	0	0.255507	0	1	6		FALSE	GNRHR	21	1	0	0	0.514368	FALSE	0	GNRHR	0	0
6482	3.08966	0.0243393	0.323661	0	18	5	TP53	FALSE	p53 signaling pathway	4.44444	18	0	0	0.651724	FALSE	0	p53 signaling pathway	192216	0.143519
6483	3.78966	0.00016197	0.263876	0	2	6		FALSE	CHEK2	21	2	0	0	0.535057	FALSE	0	CHEK2	1318	0.625
6484	4.08621	0	0.244726	0	1	6		FALSE	CCNG1	18	1	0	0	0.485632	FALSE	0	CCNG1	0	0
6485	3.78966	0.00016197	0.263876	0	2	6		FALSE	CDKN2A	21	2	0	0	0.535057	FALSE	0	CDKN2A	1318	0.625
6486	4.08621	0	0.244726	0	1	6		FALSE	IGFBP3	18	1	0	0	0.485632	FALSE	0	IGFBP3	0	0
6487	3.01379	0.041711	0.331808	0	24	5	MYC	FALSE	Cell cycle	4.95833	24	0	0	0.664368	FALSE	0	Cell cycle	424418	0.152244
6488	4.01034	0	0.249355	0	1	6		FALSE	RB1	24	1	0	0	0.498276	FALSE	0	RB1	0	0
6489	4.01034	0	0.249355	0	1	6		FALSE	CDC20	24	1	0	0	0.498276	FALSE	0	CDC20	0	0
6490	4.01034	0	0.249355	0	1	6		FALSE	CDC25C	24	1	0	0	0.498276	FALSE	0	CDC25C	0	0
6491	4.01034	0	0.249355	0	1	6		FALSE	PCNA	24	1	0	0	0.498276	FALSE	0	PCNA	0	0
6492	2.87586	0.0114358	0.347722	0	15	5	TNF	FALSE	NOD-like receptor signaling pathway	11.5333	15	0	0	0.687356	FALSE	0	NOD-like receptor signaling pathway	56544	0.277193
6493	3.87241	0	0.258237	0	1	6		FALSE	CASP1	15	1	0	0	0.521264	FALSE	0	CASP1	0	0
6494	3.30345	0.0697087	0.302714	0	24	5	VCAM1	FALSE	Cell adhesion molecules (CAMs)	2.375	24	0	0	0.616092	FALSE	0	Cell adhesion molecules (CAMs)	684930	0.105769
6495	4.3	0	0.232558	0	1	6		FALSE	CD34	24	1	0	0	0.45	FALSE	0	CD34	0	0
6496	4.3	0	0.232558	0	1	6		FALSE	CDH2	24	1	0	0	0.45	FALSE	0	CDH2	0	0
6497	4.3	0	0.232558	0	1	6		FALSE	CDH3	24	1	0	0	0.45	FALSE	0	CDH3	0	0
6498	4.3	0	0.232558	0	1	6		FALSE	CDH5	24	1	0	0	0.45	FALSE	0	CDH5	0	0
6499	3.98966	0.0004265	0.250648	0	2	6		FALSE	ICOSLG	18	2	0	0	0.501724	FALSE	0	ICOSLG	1984	0.548387
6500	4.3	0	0.232558	0	1	6		FALSE	HLA-A	24	1	0	0	0.45	FALSE	0	HLA-A	0	0
6501	4.3	0	0.232558	0	1	6		FALSE	HLA-B	24	1	0	0	0.45	FALSE	0	HLA-B	0	0
6502	4.3	0	0.232558	0	1	6		FALSE	OCLN	24	1	0	0	0.45	FALSE	0	OCLN	0	0
6503	4.3	0	0.232558	0	1	6		FALSE	PECAM1	24	1	0	0	0.45	FALSE	0	PECAM1	0	0
6504	4.3	0	0.232558	0	1	6		FALSE	SELL	24	1	0	0	0.45	FALSE	0	SELL	0	0
6505	2.95862	0.0169984	0.337995	0	18	5	VCAM1	FALSE	NF-kappa B signaling pathway	5.66667	18	0	0	0.673563	FALSE	0	NF-kappa B signaling pathway	97112	0.155556
6506	3.95517	0	0.252833	0	1	6		FALSE	PLAU	18	1	0	0	0.507471	FALSE	0	PLAU	0	0
6507	2.78621	0.056382	0.358911	0	28	5	SSTR5	FALSE	cAMP signaling pathway	14.5357	28	0	0	0.702299	FALSE	0	cAMP signaling pathway	333334	0.36583
6508	3.78276	0	0.264357	0	1	6		FALSE	HTR1A	28	1	0	0	0.536207	FALSE	0	HTR1A	0	0
6509	3.78276	0	0.264357	0	1	6		FALSE	HTR1B	28	1	0	0	0.536207	FALSE	0	HTR1B	0	0
6510	3.78276	0	0.264357	0	1	6		FALSE	ADRB2	28	1	0	0	0.536207	FALSE	0	ADRB2	0	0
6511	3.65172	0.00011614	0.273843	0	2	6		FALSE	CFTR	24.5	2	0	0	0.558046	FALSE	0	CFTR	586	0.573171
6512	3.78276	0	0.264357	0	1	6		FALSE	EDNRA	28	1	0	0	0.536207	FALSE	0	EDNRA	0	0
6513	3.78276	0	0.264357	0	1	6		FALSE	SSTR1	28	1	0	0	0.536207	FALSE	0	SSTR1	0	0
6514	3.78276	0	0.264357	0	1	6		FALSE	SSTR2	28	1	0	0	0.536207	FALSE	0	SSTR2	0	0
6515	3.78276	0	0.264357	0	1	6		FALSE	SSTR5	28	1	0	0	0.536207	FALSE	0	SSTR5	0	0
6516	2.91034	0.0165052	0.343602	0	21	5	SREBF1	FALSE	AMPK signaling pathway	11.381	21	0	0	0.681609	FALSE	0	AMPK signaling pathway	120720	0.305322
6517	3.79655	5.038e-05	0.263397	0	2	6		FALSE	CD36	17.5	2	0	0	0.533908	FALSE	0	CD36	274	0.589286
6518	2.96552	0.0149456	0.337209	0	17	5	PDGFRB	FALSE	Gap junction	17.2941	17	0	0	0.672414	FALSE	0	Gap junction	140280	0.509191
6519	3.96207	0	0.252393	0	1	6		FALSE	HTR2C	17	1	0	0	0.506322	FALSE	0	HTR2C	0	0
6520	3.96207	0	0.252393	0	1	6		FALSE	GJA1	17	1	0	0	0.506322	FALSE	0	GJA1	0	0
6521	3.2069	0.00819013	0.311828	0	12	5	TGFB1	FALSE	Intestinal immune network for IgA production	4.75	12	0	0	0.632184	FALSE	0	Intestinal immune network for IgA production	61640	0.208333
6522	3.06897	0.0240236	0.325843	0	22	5	MYC	FALSE	Hippo signaling pathway	4.86364	22	0	0	0.655172	FALSE	0	Hippo signaling pathway	154114	0.160985
6523	4.06552	0	0.245971	0	1	6		FALSE	BIRC5	22	1	0	0	0.48908	FALSE	0	BIRC5	0	0
6524	2.9931	0.0127659	0.334101	0	14	5	TNF	FALSE	Adipocytokine signaling pathway	11	14	0	0	0.667816	FALSE	0	Adipocytokine signaling pathway	88342	0.294118
6525	3.98966	0	0.250648	0	1	6		FALSE	POMC	14	1	0	0	0.501724	FALSE	0	POMC	0	0
